# Supplementary material for: Electromagnetic compatibility issues in hybrid wired and wireless industrial networks
Source: PLoS One. 2020 May 1;15(5):e0232405. doi: 10.1371/journal.pone.0232405 (PMC7194443; doi:10.1371/journal.pone.0232405)
Supplement: S1 File — (ZIP) [file pone.0232405.s001.zip]

Archive with 9 entries (9 files):
- Graph as Fig10.xls
- Graph as Fig11.xls
- Graph as Fig12.xlsx
- Graph as Fig2.xlsx
- Graph as Fig5.xls
- Graph as Fig6.xls
- Graph as Fig7.xls
- Graph as Fig9.xlsx
- Table2.XLSX
