# Supplementary material for: Electromagnetic compatibility issues in hybrid wired and wireless industrial networks
Source: PLoS One. 2020 May 1;15(5):e0232405. doi: 10.1371/journal.pone.0232405 (PMC7194443; doi:10.1371/journal.pone.0232405)
Supplement: S1 File — (ZIP) [file pone.0232405.s001.zip › Graph as Fig11.xls]

## Sheet: WiFi T26
	701															68	80
	Frequency	Imm Level	Trd In Fwd	Amp Out Fwd	frequency	time	time		delay [ms]	timestamp		errors Ch1	%	timestamp	timestamp	16	400
	(MHz)	(V)	(W)	(W)		6.08						e/12s	8		0	4096000	320
1	160				160	0	1899-12-31		0008	0000001D	8	0	0	29	1899-12-31	0.00226562	80
2	160.1				160.1	6.08	1899-12-31 00:00:06		0010	000032C0	16	8	1	12992	1899-12-31 00:00:12	1.015	80
3	160.2				160.2	12.16	1899-12-31 00:00:12		0018	000061A0	24	8	1	24992	1899-12-31 00:00:24	1.9525	80
4	160.3				160.3	18.24	1899-12-31 00:00:18		0018	00009080	24	0	0	36992	1899-12-31 00:00:36	2.89	85
5	160.4				160.4	24.32	1899-12-31 00:00:24		0018	0000BF60	24	0	0	48992	1899-12-31 00:00:48	3.8275	85
6	160.5				160.5	30.4	1899-12-31 00:00:30		0018	0000EEA4	24	0	0	61092	1899-12-31 00:01:01	4.77281	85
7	160.6				160.6	36.48	1899-12-31 00:00:36		0018	00011DE8	24	0	0	73192	1899-12-31 00:01:13	5.71812	85
8	160.7				160.7	42.56	1899-12-31 00:00:42		0018	00014D90	24	0	0	85392	1899-12-31 00:01:25	6.67125	85
9	160.8				160.8	48.64	1899-12-31 00:00:48		0018	00017CD4	24	0	0	97492	1899-12-31 00:01:37	7.61656	90
10	160.9				160.9	54.72	1899-12-31 00:00:54		0018	0001AC18	24	0	0	109592	1899-12-31 00:01:49	8.56188	90
11	161				161	60.8	1899-12-31 00:01:00		0018	0001DBC0	24	0	0	121792	1899-12-31 00:02:01	9.515	90
12	161.1				161.1	66.88	1899-12-31 00:01:06		0018	00020B04	24	0	0	133892	1899-12-31 00:02:13	10.4603	90
13	161.2				161.2	72.96	1899-12-31 00:01:12		0018	00023AAC	24	0	0	146092	1899-12-31 00:02:26	11.4134	90
14	161.3				161.3	79.04	1899-12-31 00:01:19		0018	000269F0	24	0	0	158192	1899-12-31 00:02:38	12.3588	90
15	161.4				161.4	85.12	1899-12-31 00:01:25		0018	00029934	24	0	0	170292	1899-12-31 00:02:50	13.3041	95
16	161.5				161.5	91.2	1899-12-31 00:01:31		0018	0002C8DC	24	0	0	182492	1899-12-31 00:03:02	14.2572	95
17	161.6				161.6	97.28	1899-12-31 00:01:37		0018	0002F820	24	0	0	194592	1899-12-31 00:03:14	15.2025	95
18	161.7				161.7	103.36	1899-12-31 00:01:43		0018	00032764	24	0	0	206692	1899-12-31 00:03:26	16.1478	95
19	161.8				161.8	109.44	1899-12-31 00:01:49		0018	0003570C	24	0	0	218892	1899-12-31 00:03:38	17.1009	95
20	161.9				161.9	115.52	1899-12-31 00:01:55		0018	00038650	24	0	0	230992	1899-12-31 00:03:50	18.0463	100
21	162				162	121.6	1899-12-31 00:02:01		0018	0003B594	24	0	0	243092	1899-12-31 00:04:03	18.9916	100
22	162.1				162.1	127.68	1899-12-31 00:02:07		0018	0003E53C	24	0	0	255292	1899-12-31 00:04:15	19.9447	100
23	162.2				162.2	133.76	1899-12-31 00:02:13		0018	00041480	24	0	0	267392	1899-12-31 00:04:27	20.89	100
24	162.3				162.3	139.84	1899-12-31 00:02:19		0018	000443C4	24	0	0	279492	1899-12-31 00:04:39	21.8353	100
25	162.4				162.4	145.92	1899-12-31 00:02:25		0018	0004736C	24	0	0	291692	1899-12-31 00:04:51	22.7884	105
26	162.5				162.5	152	1899-12-31 00:02:32		0018	0004A2B0	24	0	0	303792	1899-12-31 00:05:03	23.7338	105
27	162.6				162.6	158.08	1899-12-31 00:02:38		0018	0004D1F4	24	0	0	315892	1899-12-31 00:05:15	24.6791	105
28	162.7				162.7	164.16	1899-12-31 00:02:44		001C	0005019C	28	4	0.5	328092	1899-12-31 00:05:28	25.6322	105
29	162.8				162.8	170.24	1899-12-31 00:02:50		0020	000530E0	32	4	0.5	340192	1899-12-31 00:05:40	26.5775	105
30	162.9				162.9	176.32	1899-12-31 00:02:56		0022	00056024	34	2	0.25	352292	1899-12-31 00:05:52	27.5228	110
31	163				163	182.4	1899-12-31 00:03:02		0022	00059224	34	0	0	365092	1899-12-31 00:06:05	28.5228	110
32	163.1				163.1	188.48	1899-12-31 00:03:08		0027	0005C104	39	5	0.625	377092	1899-12-31 00:06:17	29.4603	110
33	163.2				163.2	194.56	1899-12-31 00:03:14		002E	0005F0AC	46	7	0.875	389292	1899-12-31 00:06:29	30.4134	110
34	163.3				163.3	200.64	1899-12-31 00:03:20		0034	00062180	52	6	0.75	401792	1899-12-31 00:06:41	31.39	110
35	163.4				163.4	206.72	1899-12-31 00:03:26		0034	00065254	52	0	0	414292	1899-12-31 00:06:54	32.3666	110
36	163.5				163.5	212.8	1899-12-31 00:03:32		0034	00068198	52	0	0	426392	1899-12-31 00:07:06	33.3119	115
37	163.6				163.6	218.88	1899-12-31 00:03:38		0034	0006B0DC	52	0	0	438492	1899-12-31 00:07:18	34.2572	115
38	163.7				163.7	224.96	1899-12-31 00:03:44		0034	0006E084	52	0	0	450692	1899-12-31 00:07:30	35.2103	115
39	163.8				163.8	231.04	1899-12-31 00:03:51		0034	00070FC8	52	0	0	462792	1899-12-31 00:07:42	36.1556	115
40	163.9				163.9	237.12	1899-12-31 00:03:57		0034	00073F0C	52	0	0	474892	1899-12-31 00:07:54	37.1009	115
41	164				164	243.2	1899-12-31 00:04:03		0034	00076E50	52	0	0	486992	1899-12-31 00:08:06	38.0463	120
42	164.1				164.1	249.28	1899-12-31 00:04:09		0034	00079DF8	52	0	0	499192	1899-12-31 00:08:19	38.9994	120
43	164.2				164.2	255.36	1899-12-31 00:04:15		0034	0007CD3C	52	0	0	511292	1899-12-31 00:08:31	39.9447	120
44	164.3				164.3	261.44	1899-12-31 00:04:21		0034	0007FC80	52	0	0	523392	1899-12-31 00:08:43	40.89	120
45	164.4				164.4	267.52	1899-12-31 00:04:27		0034	00082BC4	52	0	0	535492	1899-12-31 00:08:55	41.8353	120
46	164.5				164.5	273.6	1899-12-31 00:04:33		0034	00085B6C	52	0	0	547692	1899-12-31 00:09:07	42.7884	125
47	164.6				164.6	279.68	1899-12-31 00:04:39		0034	00088AB0	52	0	0	559792	1899-12-31 00:09:19	43.7338	125
48	164.7				164.7	285.76	1899-12-31 00:04:45		0034	0008B9F4	52	0	0	571892	1899-12-31 00:09:31	44.6791	125
49	164.8				164.8	291.84	1899-12-31 00:04:51		0034	0008E938	52	0	0	583992	1899-12-31 00:09:43	45.6244	125
50	164.9				164.9	297.92	1899-12-31 00:04:57		0036	0009187C	54	2	0.25	596092	1899-12-31 00:09:56	46.5697	125
51	165				165	304	1899-12-31 00:05:04		003B	00094824	59	5	0.625	608292	1899-12-31 00:10:08	47.5228	130
52	165.1				165.1	310.08	1899-12-31 00:05:10		0040	00097A24	64	5	0.625	621092	1899-12-31 00:10:21	48.5228	130
53	165.2				165.2	316.16	1899-12-31 00:05:16		0040	0009AB5C	64	0	0	633692	1899-12-31 00:10:33	49.5072	130
54	165.3				165.3	322.24	1899-12-31 00:05:22		0040	0009DC30	64	0	0	646192	1899-12-31 00:10:46	50.4838	130
55	165.4				165.4	328.32	1899-12-31 00:05:28		0040	000A0BD8	64	0	0	658392	1899-12-31 00:10:58	51.4369	130
56	165.5				165.5	334.4	1899-12-31 00:05:34		0040	000A3B1C	64	0	0	670492	1899-12-31 00:11:10	52.3822	130
57	165.6				165.6	340.48	1899-12-31 00:05:40		0040	000A6A60	64	0	0	682592	1899-12-31 00:11:22	53.3275	135
58	165.7				165.7	346.56	1899-12-31 00:05:46		0040	000A99A4	64	0	0	694692	1899-12-31 00:11:34	54.2728	135
59	165.8				165.8	352.64	1899-12-31 00:05:52		0040	000AC8E8	64	0	0	706792	1899-12-31 00:11:46	55.2181	135
60	165.9				165.9	358.72	1899-12-31 00:05:58		0040	000AF890	64	0	0	718992	1899-12-31 00:11:58	56.1713	135
61	166				166	364.8	1899-12-31 00:06:04		0040	000B27D4	64	0	0	731092	1899-12-31 00:12:11	57.1166	135
62	166.1				166.1	370.88	1899-12-31 00:06:10		0040	000B5718	64	0	0	743192	1899-12-31 00:12:23	58.0619	140
63	166.2				166.2	376.96	1899-12-31 00:06:16		0040	000B865C	64	0	0	755292	1899-12-31 00:12:35	59.0072	140
64	166.3				166.3	383.04	1899-12-31 00:06:23		0040	000BB5A0	64	0	0	767392	1899-12-31 00:12:47	59.9525	140
65	166.4				166.4	389.12	1899-12-31 00:06:29		0040	000BE548	64	0	0	779592	1899-12-31 00:12:59	60.9056	140
66	166.5				166.5	395.2	1899-12-31 00:06:35		0040	000C148C	64	0	0	791692	1899-12-31 00:13:11	61.8509	140
67	166.6				166.6	401.28	1899-12-31 00:06:41		0041	000C43D0	65	1	0.125	803792	1899-12-31 00:13:23	62.7963	145
68	166.7				166.7	407.36	1899-12-31 00:06:47		0041	000C7314	65	0	0	815892	1899-12-31 00:13:35	63.7416	145
69	166.8				166.8	413.44	1899-12-31 00:06:53		0041	000CA4B0	65	0	0	828592	1899-12-31 00:13:48	64.7338	145
70	166.9				166.9	419.52	1899-12-31 00:06:59		0041	000CD3F4	65	0	0	840692	1899-12-31 00:14:00	65.6791	145
71	167				167	425.6	1899-12-31 00:07:05		0041	000D0338	65	0	0	852792	1899-12-31 00:14:12	66.6244	145
72	167.1				167.1	431.68	1899-12-31 00:07:11		0041	000D327C	65	0	0	864892	1899-12-31 00:14:24	67.5697	150
73	167.2				167.2	437.76	1899-12-31 00:07:17		0041	000D6224	65	0	0	877092	1899-12-31 00:14:37	68.5228	150
74	167.3				167.3	443.84	1899-12-31 00:07:23		0041	000D9168	65	0	0	889192	1899-12-31 00:14:49	69.4681	150
75	167.4				167.4	449.92	1899-12-31 00:07:29		0041	000DC0AC	65	0	0	901292	1899-12-31 00:15:01	70.4134	150
76	167.5				167.5	456	1899-12-31 00:07:36		0041	000DEFF0	65	0	0	913392	1899-12-31 00:15:13	71.3588	150
77	167.6				167.6	462.08	1899-12-31 00:07:42		0041	000E1F98	65	0	0	925592	1899-12-31 00:15:25	72.3119	150
78	167.7				167.7	468.16	1899-12-31 00:07:48		0041	000E4EDC	65	0	0	937692	1899-12-31 00:15:37	73.2572	155
79	167.8				167.8	474.24	1899-12-31 00:07:54		0041	000E7E20	65	0	0	949792	1899-12-31 00:15:49	74.2025	155
80	167.9				167.9	480.32	1899-12-31 00:08:00		0041	000EADC8	65	0	0	961992	1899-12-31 00:16:01	75.1556	155
81	168				168	486.4	1899-12-31 00:08:06		0041	000EDD0C	65	0	0	974092	1899-12-31 00:16:14	76.1009	155
82	168.1				168.1	492.48	1899-12-31 00:08:12		0041	000F0C50	65	0	0	986192	1899-12-31 00:16:26	77.0463	155
83	168.2				168.2	498.56	1899-12-31 00:08:18		0041	000F3BF8	65	0	0	998392	1899-12-31 00:16:38	77.9994	160
84	168.3				168.3	504.64	1899-12-31 00:08:24		0041	000F6B3C	65	0	0	1010492	1899-12-31 00:16:50	78.9447	160
85	168.4				168.4	510.72	1899-12-31 00:08:30		0041	000F9A80	65	0	0	1022592	1899-12-31 00:17:02	79.89	160
86	168.5				168.5	516.8	1899-12-31 00:08:36		0041	000FC9C4	65	0	0	1034692	1899-12-31 00:17:14	80.8353	160
87	168.6				168.6	522.88	1899-12-31 00:08:42		0041	000FF908	65	0	0	1046792	1899-12-31 00:17:26	81.7806	160
88	168.7				168.7	528.96	1899-12-31 00:08:48		0041	001028B0	65	0	0	1058992	1899-12-31 00:17:38	82.7338	165
89	168.8				168.8	535.04	1899-12-31 00:08:55		0041	001057F4	65	0	0	1071092	1899-12-31 00:17:51	83.6791	165
90	168.9				168.9	541.12	1899-12-31 00:09:01		0041	00108738	65	0	0	1083192	1899-12-31 00:18:03	84.6244	165
91	169				169	547.2	1899-12-31 00:09:07		0041	0010B67C	65	0	0	1095292	1899-12-31 00:18:15	85.5697	165
92	169.1				169.1	553.28	1899-12-31 00:09:13		0041	0010E624	65	0	0	1107492	1899-12-31 00:18:27	86.5228	165
93	169.2				169.2	559.36	1899-12-31 00:09:19		0041	00111568	65	0	0	1119592	1899-12-31 00:18:39	87.4681	165
94	169.3				169.3	565.44	1899-12-31 00:09:25		0041	001144AC	65	0	0	1131692	1899-12-31 00:18:51	88.4134	170
95	169.4				169.4	571.52	1899-12-31 00:09:31		0041	001173F0	65	0	0	1143792	1899-12-31 00:19:03	89.3588	170
96	169.5				169.5	577.6	1899-12-31 00:09:37		0041	0011A334	65	0	0	1155892	1899-12-31 00:19:15	90.3041	170
97	169.6				169.6	583.68	1899-12-31 00:09:43		0041	0011D2DC	65	0	0	1168092	1899-12-31 00:19:28	91.2572	170
98	169.7				169.7	589.76	1899-12-31 00:09:49		0041	00120220	65	0	0	1180192	1899-12-31 00:19:40	92.2025	170
99	169.8				169.8	595.84	1899-12-31 00:09:55		0041	00123164	65	0	0	1192292	1899-12-31 00:19:52	93.1478	175
100	169.9				169.9	601.92	1899-12-31 00:10:01		0041	001260A8	65	0	0	1204392	1899-12-31 00:20:04	94.0931	175
101	170				170	608	1899-12-31 00:10:08		0041	00129050	65	0	0	1216592	1899-12-31 00:20:16	95.0463	175
102	170.1				170.1	614.08	1899-12-31 00:10:14		0041	0012BF94	65	0	0	1228692	1899-12-31 00:20:28	95.9916	175
103	170.2				170.2	620.16	1899-12-31 00:10:20		0041	0012EED8	65	0	0	1240792	1899-12-31 00:20:40	96.9369	175
104	170.3				170.3	626.24	1899-12-31 00:10:26		0041	00131E80	65	0	0	1252992	1899-12-31 00:20:52	97.89	180
105	170.4				170.4	632.32	1899-12-31 00:10:32		0041	00134DC4	65	0	0	1265092	1899-12-31 00:21:05	98.8353	180
106	170.5				170.5	638.4	1899-12-31 00:10:38		0041	00137D08	65	0	0	1277192	1899-12-31 00:21:17	99.7806	180
107	170.6				170.6	644.48	1899-12-31 00:10:44	0	0041	0013ACB0	65	0	0	1289392	1899-12-31 00:21:29	100.734	180
108	170.7				170.7	650.56	1899-12-31 00:10:50	0	0041	0013DBF4	65	0	0	1301492	1899-12-31 00:21:41	101.679	180
109	170.8				170.8	656.64	1899-12-31 00:10:56	0	0041	00140B38	65	0	0	1313592	1899-12-31 00:21:53	102.624	185
110	170.9				170.9	662.72	1899-12-31 00:11:02	0	0041	00143AE0	65	0	0	1325792	1899-12-31 00:22:05	103.578	185
111	171				171	668.8	1899-12-31 00:11:08	0	0041	00146A24	65	0	0	1337892	1899-12-31 00:22:17	104.523	185
112	171.1				171.1	674.88	1899-12-31 00:11:14	0	0048	00149968	72	7	0.875	1349992	1899-12-31 00:22:29	105.468	185
113	171.2				171.2	680.96	1899-12-31 00:11:20	0	0051	0014C8AC	81	9	1.125	1362092	1899-12-31 00:22:42	106.413	185
114	171.3				171.3	687.04	1899-12-31 00:11:27	0	0059	0014FB74	89	8	1	1375092	1899-12-31 00:22:55	107.429	185
115	171.4				171.4	693.12	1899-12-31 00:11:33	0	0061	00152A54	97	8	1	1387092	1899-12-31 00:23:07	108.367	190
116	171.5				171.5	699.2	1899-12-31 00:11:39	0	0069	00155934	105	8	1	1399092	1899-12-31 00:23:19	109.304	190
117	171.6				171.6	705.28	1899-12-31 00:11:45	0	006A	00158814	106	1	0.125	1411092	1899-12-31 00:23:31	110.242	190
118	171.7				171.7	711.36	1899-12-31 00:11:51	0	006A	0015B6F4	106	0	0	1423092	1899-12-31 00:23:43	111.179	190
119	171.8				171.8	717.44	1899-12-31 00:11:57	0	006A	0015E890	106	0	0	1435792	1899-12-31 00:23:55	112.171	190
120	171.9				171.9	723.52	1899-12-31 00:12:03	0	006A	001617D4	106	0	0	1447892	1899-12-31 00:24:07	113.117	195
121	172				172	729.6	1899-12-31 00:12:09	0	006A	00164718	106	0	0	1459992	1899-12-31 00:24:19	114.062	195
122	172.1				172.1	735.68	1899-12-31 00:12:15	0	006A	001676C0	106	0	0	1472192	1899-12-31 00:24:32	115.015	195
123	172.2				172.2	741.76	1899-12-31 00:12:21	0	006A	0016A604	106	0	0	1484292	1899-12-31 00:24:44	115.96	195
124	172.3				172.3	747.84	1899-12-31 00:12:27	0	006A	0016D548	106	0	0	1496392	1899-12-31 00:24:56	116.906	195
125	172.4				172.4	753.92	1899-12-31 00:12:33	0	006A	001704F0	106	0	0	1508592	1899-12-31 00:25:08	117.859	200
126	172.5				172.5	760	1899-12-31 00:12:40	0	006A	00173434	106	0	0	1520692	1899-12-31 00:25:20	118.804	200
127	172.6				172.6	766.08	1899-12-31 00:12:46	0	006A	00176378	106	0	0	1532792	1899-12-31 00:25:32	119.749	200
128	172.7				172.7	772.16	1899-12-31 00:12:52	0	006A	001792BC	106	0	0	1544892	1899-12-31 00:25:44	120.695	200
129	172.8				172.8	778.24	1899-12-31 00:12:58	0	006A	0017C264	106	0	0	1557092	1899-12-31 00:25:57	121.648	200
130	172.9				172.9	784.32	1899-12-31 00:13:04	0	006A	0017F1A8	106	0	0	1569192	1899-12-31 00:26:09	122.593	205
131	173				173	790.4	1899-12-31 00:13:10	0	006A	001820EC	106	0	0	1581292	1899-12-31 00:26:21	123.538	205
132	173.1				173.1	796.48	1899-12-31 00:13:16	0	006B	00185030	107	1	0.125	1593392	1899-12-31 00:26:33	124.484	205
133	173.2				173.2	802.56	1899-12-31 00:13:22	0	006B	00187FD8	107	0	0	1605592	1899-12-31 00:26:45	125.437	205
134	173.3				173.3	808.64	1899-12-31 00:13:28	0	006B	0018B110	107	0	0	1618192	1899-12-31 00:26:58	126.421	205
135	173.4				173.4	814.72	1899-12-31 00:13:34	0	006B	0018E054	107	0	0	1630292	1899-12-31 00:27:10	127.367	205
136	173.5				173.5	820.8	1899-12-31 00:13:40	0	006B	00190F98	107	0	0	1642392	1899-12-31 00:27:22	128.312	210
137	173.6				173.6	826.88	1899-12-31 00:13:46	0	006B	00193EDC	107	0	0	1654492	1899-12-31 00:27:34	129.257	210
138	173.7				173.7	832.96	1899-12-31 00:13:52	0	006B	00196E84	107	0	0	1666692	1899-12-31 00:27:46	130.21	210
139	173.8				173.8	839.04	1899-12-31 00:13:59	0	006B	00199DC8	107	0	0	1678792	1899-12-31 00:27:58	131.156	210
140	173.9				173.9	845.12	1899-12-31 00:14:05	0	006B	0019CD0C	107	0	0	1690892	1899-12-31 00:28:10	132.101	210
141	174				174	851.2	1899-12-31 00:14:11	0	006B	0019FCB4	107	0	0	1703092	1899-12-31 00:28:23	133.054	215
142	174.1				174.1	857.28	1899-12-31 00:14:17	0	006B	001A2BF8	107	0	0	1715192	1899-12-31 00:28:35	133.999	215
143	174.2				174.2	863.36	1899-12-31 00:14:23	0	006B	001A5B3C	107	0	0	1727292	1899-12-31 00:28:47	134.945	215
144	174.3				174.3	869.44	1899-12-31 00:14:29	0	006B	001A8A80	107	0	0	1739392	1899-12-31 00:28:59	135.89	215
145	174.4				174.4	875.52	1899-12-31 00:14:35	0	006B	001ABA28	107	0	0	1751592	1899-12-31 00:29:11	136.843	215
146	174.5				174.5	881.6	1899-12-31 00:14:41	0	006B	001AE96C	107	0	0	1763692	1899-12-31 00:29:23	137.788	220
147	174.6				174.6	887.68	1899-12-31 00:14:47	0	006B	001B18B0	107	0	0	1775792	1899-12-31 00:29:35	138.734	220
148	174.7				174.7	893.76	1899-12-31 00:14:53	0	006C	001B47F4	108	1	0.125	1787892	1899-12-31 00:29:47	139.679	220
149	174.8				174.8	899.84	1899-12-31 00:14:59	0	006C	001B779C	108	0	0	1800092	1899-12-31 00:30:00	140.632	220
150	174.9				174.9	905.92	1899-12-31 00:15:05	0	006D	001BA8D4	109	1	0.125	1812692	1899-12-31 00:30:12	141.617	220
151	175				175	912	1899-12-31 00:15:12	0	006D	001BD818	109	0	0	1824792	1899-12-31 00:30:24	142.562	225
152	175.1				175.1	918.08	1899-12-31 00:15:18	0	006D	001C0950	109	0	0	1837392	1899-12-31 00:30:37	143.546	225
153	175.2				175.2	924.16	1899-12-31 00:15:24	0	006D	001C3894	109	0	0	1849492	1899-12-31 00:30:49	144.492	225
154	175.3				175.3	930.24	1899-12-31 00:15:30	0	006E	001C683C	110	1	0.125	1861692	1899-12-31 00:31:01	145.445	225
155	175.4				175.4	936.32	1899-12-31 00:15:36	0	0076	001C9780	118	8	1	1873792	1899-12-31 00:31:13	146.39	225
156	175.5				175.5	942.4	1899-12-31 00:15:42	0	007D	001CC8B8	125	7	0.875	1886392	1899-12-31 00:31:26	147.374	225
157	175.6				175.6	948.48	1899-12-31 00:15:48	0	0086	001CFA54	134	9	1.125	1899092	1899-12-31 00:31:39	148.367	230
158	175.7				175.7	954.56	1899-12-31 00:15:54	0	008B	001D2D1C	139	5	0.625	1912092	1899-12-31 00:31:52	149.382	230
159	175.8				175.8	960.64	1899-12-31 00:16:00	0	008B	001D5BFC	139	0	0	1924092	1899-12-31 00:32:04	150.32	230
160	175.9				175.9	966.72	1899-12-31 00:16:06	0	008B	001D8D34	139	0	0	1936692	1899-12-31 00:32:16	151.304	230
161	176				176	972.8	1899-12-31 00:16:12	0	008B	001DBC78	139	0	0	1948792	1899-12-31 00:32:28	152.249	230
162	176.1				176.1	978.88	1899-12-31 00:16:18	0	008B	001DEC20	139	0	0	1960992	1899-12-31 00:32:40	153.202	235
163	176.2				176.2	984.96	1899-12-31 00:16:24	0	008B	001E1B64	139	0	0	1973092	1899-12-31 00:32:53	154.148	235
164	176.3				176.3	991.04	1899-12-31 00:16:31	0	008B	001E4AA8	139	0	0	1985192	1899-12-31 00:33:05	155.093	235
165	176.4				176.4	997.12	1899-12-31 00:16:37	0	008B	001E79EC	139	0	0	1997292	1899-12-31 00:33:17	156.038	235
166	176.5				176.5	1003.2	1899-12-31 00:16:43	0	008B	001EA994	139	0	0	2009492	1899-12-31 00:33:29	156.992	235
167	176.6				176.6	1009.28	1899-12-31 00:16:49	0	008B	001ED8D8	139	0	0	2021592	1899-12-31 00:33:41	157.937	240
168	176.7				176.7	1015.36	1899-12-31 00:16:55	0	008B	001F081C	139	0	0	2033692	1899-12-31 00:33:53	158.882	240
169	176.8				176.8	1021.44	1899-12-31 00:17:01	0	0090	001F3760	144	5	0.625	2045792	1899-12-31 00:34:05	159.827	240
170	176.9				176.9	1027.52	1899-12-31 00:17:07	0	0097	001F6708	151	7	0.875	2057992	1899-12-31 00:34:17	160.781	240
171	177				177	1033.6	1899-12-31 00:17:13	0	00A0	001F97DC	160	9	1.125	2070492	1899-12-31 00:34:30	161.757	240
172	177.1				177.1	1039.68	1899-12-31 00:17:19	0	00A1	001FCB08	161	1	0.125	2083592	1899-12-31 00:34:43	162.781	245
173	177.2				177.2	1045.76	1899-12-31 00:17:25	0	00A1	001FF9E8	161	0	0	2095592	1899-12-31 00:34:55	163.718	245
174	177.3				177.3	1051.84	1899-12-31 00:17:31	0	00A5	00202B20	165	4	0.5	2108192	1899-12-31 00:35:08	164.702	245
175	177.4				177.4	1057.92	1899-12-31 00:17:37	0	00AC	00205A64	172	7	0.875	2120292	1899-12-31 00:35:20	165.648	245
176	177.5				177.5	1064	1899-12-31 00:17:44	0	00B5	00208C64	181	9	1.125	2133092	1899-12-31 00:35:33	166.648	245
177	177.6				177.6	1070.08	1899-12-31 00:17:50	0	00BA	0020BF2C	186	5	0.625	2146092	1899-12-31 00:35:46	167.663	250
178	177.7				177.7	1076.16	1899-12-31 00:17:56	0	00BA	0020EE0C	186	0	0	2158092	1899-12-31 00:35:58	168.601	250
179	177.8				177.8	1082.24	1899-12-31 00:18:02	0	00BA	00211F44	186	0	0	2170692	1899-12-31 00:36:10	169.585	250
180	177.9				177.9	1088.32	1899-12-31 00:18:08	0	00BA	00214E88	186	0	0	2182792	1899-12-31 00:36:22	170.531	250
181	178				178	1094.4	1899-12-31 00:18:14	0	00BA	00217DCC	186	0	0	2194892	1899-12-31 00:36:34	171.476	250
182	178.1				178.1	1100.48	1899-12-31 00:18:20	0	00BA	0021AD74	186	0	0	2207092	1899-12-31 00:36:47	172.429	250
183	178.2				178.2	1106.56	1899-12-31 00:18:26	0	00BA	0021DCB8	186	0	0	2219192	1899-12-31 00:36:59	173.374	255
184	178.3				178.3	1112.64	1899-12-31 00:18:32	0	00BA	00220BFC	186	0	0	2231292	1899-12-31 00:37:11	174.32	255
185	178.4				178.4	1118.72	1899-12-31 00:18:38	0	00BA	00223BA4	186	0	0	2243492	1899-12-31 00:37:23	175.273	255
186	178.5				178.5	1124.8	1899-12-31 00:18:44	0	00BA	00226AE8	186	0	0	2255592	1899-12-31 00:37:35	176.218	255
187	178.6				178.6	1130.88	1899-12-31 00:18:50	0	00BA	00229A2C	186	0	0	2267692	1899-12-31 00:37:47	177.163	255
188	178.7				178.7	1136.96	1899-12-31 00:18:56	0	00BA	0022C9D4	186	0	0	2279892	1899-12-31 00:37:59	178.117	260
189	178.8				178.8	1143.04	1899-12-31 00:19:03	0	00BA	0022F918	186	0	0	2291992	1899-12-31 00:38:11	179.062	260
190	178.9				178.9	1149.12	1899-12-31 00:19:09	0	00BA	0023285C	186	0	0	2304092	1899-12-31 00:38:24	180.007	260
191	179				179	1155.2	1899-12-31 00:19:15	0	00BA	00235804	186	0	0	2316292	1899-12-31 00:38:36	180.96	260
192	179.1				179.1	1161.28	1899-12-31 00:19:21	0	00BA	00238748	186	0	0	2328392	1899-12-31 00:38:48	181.906	260
193	179.2				179.2	1167.36	1899-12-31 00:19:27	0	00BA	0023B68C	186	0	0	2340492	1899-12-31 00:39:00	182.851	265
194	179.3				179.3	1173.44	1899-12-31 00:19:33	0	00BB	0023E5D0	187	1	0.125	2352592	1899-12-31 00:39:12	183.796	265
195	179.4				179.4	1179.52	1899-12-31 00:19:39	0	00C4	00241578	196	9	1.125	2364792	1899-12-31 00:39:24	184.749	265
196	179.5				179.5	1185.6	1899-12-31 00:19:45	0	00CC	002448A4	204	8	1	2377892	1899-12-31 00:39:37	185.773	265
197	179.6				179.6	1191.68	1899-12-31 00:19:51	0	00D4	00247784	212	8	1	2389892	1899-12-31 00:39:49	186.71	265
198	179.7				179.7	1197.76	1899-12-31 00:19:57	0	00DC	0024A664	220	8	1	2401892	1899-12-31 00:40:01	187.648	270
199	179.8				179.8	1203.84	1899-12-31 00:20:03	0	00E4	0024D544	228	8	1	2413892	1899-12-31 00:40:13	188.585	270
200	179.9				179.9	1209.92	1899-12-31 00:20:09	0	00EC	00250424	236	8	1	2425892	1899-12-31 00:40:25	189.523	270
201	180				180	1216	1899-12-31 00:20:16	0	00F4	00253304	244	8	1	2437892	1899-12-31 00:40:37	190.46	270
202	180.1				180.1	1222.08	1899-12-31 00:20:22	0	00FC	002561E4	252	8	1	2449892	1899-12-31 00:40:49	191.398	270
203	180.2				180.2	1228.16	1899-12-31 00:20:28	0	0104	002590C4	260	8	1	2461892	1899-12-31 00:41:01	192.335	270
204	180.3				180.3	1234.24	1899-12-31 00:20:34	0	010C	0025BFA4	268	8	1	2473892	1899-12-31 00:41:13	193.273	275
205	180.4				180.4	1240.32	1899-12-31 00:20:40	0	0114	0025EE84	276	8	1	2485892	1899-12-31 00:41:25	194.21	275
206	180.5				180.5	1246.4	1899-12-31 00:20:46	0	011C	00261D64	284	8	1	2497892	1899-12-31 00:41:37	195.148	275
207	180.6				180.6	1252.48	1899-12-31 00:20:52	0	0124	00264C44	292	8	1	2509892	1899-12-31 00:41:49	196.085	275
208	180.7				180.7	1258.56	1899-12-31 00:20:58	0	012C	00267B24	300	8	1	2521892	1899-12-31 00:42:01	197.023	275
209	180.8				180.8	1264.64	1899-12-31 00:21:04	0	0134	0026AA04	308	8	1	2533892	1899-12-31 00:42:13	197.96	280
210	180.9				180.9	1270.72	1899-12-31 00:21:10	0	013D	0026D8E4	317	9	1.125	2545892	1899-12-31 00:42:25	198.898	280
211	181				181	1276.8	1899-12-31 00:21:16	0	0145	00270C74	325	8	1	2559092	1899-12-31 00:42:39	199.929	280
212	181.1				181.1	1282.88	1899-12-31 00:21:22	0	014A	00273B54	330	5	0.625	2571092	1899-12-31 00:42:51	200.867	280
213	181.2				181.2	1288.96	1899-12-31 00:21:28	0	0150	00276A34	336	6	0.75	2583092	1899-12-31 00:43:03	201.804	280
214	181.3				181.3	1295.04	1899-12-31 00:21:35	0	0156	00279CFC	342	6	0.75	2596092	1899-12-31 00:43:16	202.82	285
215	181.4				181.4	1301.12	1899-12-31 00:21:41	0	015B	0027CDD0	347	5	0.625	2608592	1899-12-31 00:43:28	203.796	285
216	181.5				181.5	1307.2	1899-12-31 00:21:47	0	015F	0027FCB0	351	4	0.5	2620592	1899-12-31 00:43:40	204.734	285
217	181.6				181.6	1313.28	1899-12-31 00:21:53	0	0163	00282D84	355	4	0.5	2633092	1899-12-31 00:43:53	205.71	285
218	181.7				181.7	1319.36	1899-12-31 00:21:59	0	0169	00285CC8	361	6	0.75	2645192	1899-12-31 00:44:05	206.656	285
219	181.8				181.8	1325.44	1899-12-31 00:22:05	0	0171	00288BA8	369	8	1	2657192	1899-12-31 00:44:17	207.593	290
220	181.9				181.9	1331.52	1899-12-31 00:22:11	0	0179	0028BAEC	377	8	1	2669292	1899-12-31 00:44:29	208.538	290
221	182				182	1337.6	1899-12-31 00:22:17	0	0181	0028E9CC	385	8	1	2681292	1899-12-31 00:44:41	209.476	290
222	182.1				182.1	1343.68	1899-12-31 00:22:23	0	0189	002918AC	393	8	1	2693292	1899-12-31 00:44:53	210.413	290
223	182.2				182.2	1349.76	1899-12-31 00:22:29	0	018F	0029478C	399	6	0.75	2705292	1899-12-31 00:45:05	211.351	290
224	182.3				182.3	1355.84	1899-12-31 00:22:35	0	0190	0029766C	400	1	0.125	2717292	1899-12-31 00:45:17	212.288	290
225	182.4				182.4	1361.92	1899-12-31 00:22:41		0190	0029A54C	400	0	0	2729292	1899-12-31 00:45:29	213.226	295
226	182.5				182.5	1368	1899-12-31 00:22:48		0190	0029D6E8	400	0	0	2741992	1899-12-31 00:45:41	214.218	295
227	182.6				182.6	1374.08	1899-12-31 00:22:54		0190	002A062C	400	0	0	2754092	1899-12-31 00:45:54	215.163	295
228	182.7				182.7	1380.16	1899-12-31 00:23:00		0190	002A35D4	400	0	0	2766292	1899-12-31 00:46:06	216.117	295
229	182.8				182.8	1386.24	1899-12-31 00:23:06		0190	002A6518	400	0	0	2778392	1899-12-31 00:46:18	217.062	295
230	182.9				182.9	1392.32	1899-12-31 00:23:12		0190	002A945C	400	0	0	2790492	1899-12-31 00:46:30	218.007	300
231	183				183	1398.4	1899-12-31 00:23:18		0190	002AC3A0	400	0	0	2802592	1899-12-31 00:46:42	218.952	300
232	183.1				183.1	1404.48	1899-12-31 00:23:24		0198	002AF348	408	8	1	2814792	1899-12-31 00:46:54	219.906	300
233	183.2				183.2	1410.56	1899-12-31 00:23:30		01A0	002B228C	416	8	1	2826892	1899-12-31 00:47:06	220.851	300
234	183.3				183.3	1416.64	1899-12-31 00:23:36		01A8	002B516C	424	8	1	2838892	1899-12-31 00:47:18	221.788	300
235	183.4				183.4	1422.72	1899-12-31 00:23:42		01B0	002B804C	432	8	1	2850892	1899-12-31 00:47:30	222.726	305
236	183.5				183.5	1428.8	1899-12-31 00:23:48		01B8	002BAF2C	440	8	1	2862892	1899-12-31 00:47:42	223.663	305
237	183.6				183.6	1434.88	1899-12-31 00:23:54		01C0	002BDE0C	448	8	1	2874892	1899-12-31 00:47:54	224.601	305
238	183.7				183.7	1440.96	1899-12-31 00:24:00		01C8	002C0CEC	456	8	1	2886892	1899-12-31 00:48:06	225.538	305
239	183.8				183.8	1447.04	1899-12-31 00:24:07		01D0	002C3BCC	464	8	1	2898892	1899-12-31 00:48:18	226.476	305
240	183.9				183.9	1453.12	1899-12-31 00:24:13		01D3	002C6AAC	467	3	0.375	2910892	1899-12-31 00:48:30	227.413	305
241	184				184	1459.2	1899-12-31 00:24:19		01DA	002C998C	474	7	0.875	2922892	1899-12-31 00:48:42	228.351	310
242	184.1				184.1	1465.28	1899-12-31 00:24:25		01DB	002CCCB8	475	1	0.125	2935992	1899-12-31 00:48:55	229.374	310
243	184.2				184.2	1471.36	1899-12-31 00:24:31		01DB	002CFDF0	475	0	0	2948592	1899-12-31 00:49:08	230.359	310
244	184.3				184.3	1477.44	1899-12-31 00:24:37		01DB	002D2F8C	475	0	0	2961292	1899-12-31 00:49:21	231.351	310
245	184.4				184.4	1483.52	1899-12-31 00:24:43		01DB	002D5ED0	475	0	0	2973392	1899-12-31 00:49:33	232.296	310
246	184.5				184.5	1489.6	1899-12-31 00:24:49		01DB	002D8E14	475	0	0	2985492	1899-12-31 00:49:45	233.242	315
247	184.6				184.6	1495.68	1899-12-31 00:24:55		01DB	002DBDBC	475	0	0	2997692	1899-12-31 00:49:57	234.195	315
248	184.7				184.7	1501.76	1899-12-31 00:25:01		01DB	002DED00	475	0	0	3009792	1899-12-31 00:50:09	235.14	315
249	184.8				184.8	1507.84	1899-12-31 00:25:07		01DB	002E1C44	475	0	0	3021892	1899-12-31 00:50:21	236.085	315
250	184.9				184.9	1513.92	1899-12-31 00:25:13		01DB	002E4B88	475	0	0	3033992	1899-12-31 00:50:33	237.031	315
251	185				185	1520	1899-12-31 00:25:20		01DB	002E7B30	475	0	0	3046192	1899-12-31 00:50:46	237.984	320
252	185.1				185.1	1526.08	1899-12-31 00:25:26		01DB	002EAA74	475	0	0	3058292	1899-12-31 00:50:58	238.929	320
253	185.2				185.2	1532.16	1899-12-31 00:25:32		01DB	002ED9B8	475	0	0	3070392	1899-12-31 00:51:10	239.874	320
254	185.3				185.3	1538.24	1899-12-31 00:25:38		01DB	002F08FC	475	0	0	3082492	1899-12-31 00:51:22	240.82	320
255	185.4				185.4	1544.32	1899-12-31 00:25:44		01DB	002F38A4	475	0	0	3094692	1899-12-31 00:51:34	241.773	320
256	185.5				185.5	1550.4	1899-12-31 00:25:50		01DB	002F67E8	475	0	0	3106792	1899-12-31 00:51:46	242.718	325
257	185.6				185.6	1556.48	1899-12-31 00:25:56		01DB	002F972C	475	0	0	3118892	1899-12-31 00:51:58	243.663	325
258	185.7				185.7	1562.56	1899-12-31 00:26:02		01DB	002FC670	475	0	0	3130992	1899-12-31 00:52:10	244.609	325
259	185.8				185.8	1568.64	1899-12-31 00:26:08		01DB	002FF5B4	475	0	0	3143092	1899-12-31 00:52:23	245.554	325
260	185.9				185.9	1574.72	1899-12-31 00:26:14		01DB	0030255C	475	0	0	3155292	1899-12-31 00:52:35	246.507	325
261	186				186	1580.8	1899-12-31 00:26:20		01DB	003054A0	475	0	0	3167392	1899-12-31 00:52:47	247.452	325
262	186.1				186.1	1586.88	1899-12-31 00:26:26		01DB	003083E4	475	0	0	3179492	1899-12-31 00:52:59	248.398	330
263	186.2				186.2	1592.96	1899-12-31 00:26:32		01DB	0030B328	475	0	0	3191592	1899-12-31 00:53:11	249.343	330
264	186.3				186.3	1599.04	1899-12-31 00:26:39		01DB	0030E2D0	475	0	0	3203792	1899-12-31 00:53:23	250.296	330
265	186.4				186.4	1605.12	1899-12-31 00:26:45		01DB	00311214	475	0	0	3215892	1899-12-31 00:53:35	251.242	330
266	186.5				186.5	1611.2	1899-12-31 00:26:51		01DB	00314158	475	0	0	3227992	1899-12-31 00:53:47	252.187	330
267	186.6				186.6	1617.28	1899-12-31 00:26:57		01DB	0031709C	475	0	0	3240092	1899-12-31 00:54:00	253.132	335
268	186.7				186.7	1623.36	1899-12-31 00:27:03		01DB	0031A044	475	0	0	3252292	1899-12-31 00:54:12	254.085	335
269	186.8				186.8	1629.44	1899-12-31 00:27:09		01DB	0031CF88	475	0	0	3264392	1899-12-31 00:54:24	255.031	335
270	186.9				186.9	1635.52	1899-12-31 00:27:15		01DB	0031FECC	475	0	0	3276492	1899-12-31 00:54:36	255.976	335
271	187				187	1641.6	1899-12-31 00:27:21		01DB	00322E10	475	0	0	3288592	1899-12-31 00:54:48	256.921	335
272	187.1				187.1	1647.68	1899-12-31 00:27:27		01DB	00325D54	475	0	0	3300692	1899-12-31 00:55:00	257.867	340
273	187.2				187.2	1653.76	1899-12-31 00:27:33		01DB	00328CFC	475	0	0	3312892	1899-12-31 00:55:12	258.82	340
274	187.3				187.3	1659.84	1899-12-31 00:27:39		01DB	0032BC40	475	0	0	3324992	1899-12-31 00:55:24	259.765	340
275	187.4				187.4	1665.92	1899-12-31 00:27:45		01DB	0032EB84	475	0	0	3337092	1899-12-31 00:55:37	260.71	340
276	187.5				187.5	1672	1899-12-31 00:27:52		01DB	00331B2C	475	0	0	3349292	1899-12-31 00:55:49	261.663	340
277	187.6				187.6	1678.08	1899-12-31 00:27:58		01E3	00334A70	483	8	1	3361392	1899-12-31 00:56:01	262.609	345
278	187.7				187.7	1684.16	1899-12-31 00:28:04		01EB	003379B4	491	8	1	3373492	1899-12-31 00:56:13	263.554	345
279	187.8				187.8	1690.24	1899-12-31 00:28:10		01F4	0033A894	500	9	1.125	3385492	1899-12-31 00:56:25	264.492	345
280	187.9				187.9	1696.32	1899-12-31 00:28:16		01FC	0033DCEC	508	8	1	3398892	1899-12-31 00:56:38	265.538	345
281	188				188	1702.4	1899-12-31 00:28:22		0204	00340BCC	516	8	1	3410892	1899-12-31 00:56:50	266.476	345
282	188.1				188.1	1708.48	1899-12-31 00:28:28		020C	00343AAC	524	8	1	3422892	1899-12-31 00:57:02	267.413	345
283	188.2				188.2	1714.56	1899-12-31 00:28:34		0214	0034698C	532	8	1	3434892	1899-12-31 00:57:14	268.351	350
284	188.3				188.3	1720.64	1899-12-31 00:28:40		0218	0034986C	536	4	0.5	3446892	1899-12-31 00:57:26	269.288	350
285	188.4				188.4	1726.72	1899-12-31 00:28:46		0218	0034C74C	536	0	0	3458892	1899-12-31 00:57:38	270.226	350
286	188.5				188.5	1732.8	1899-12-31 00:28:52		0218	0034F62C	536	0	0	3470892	1899-12-31 00:57:50	271.163	350
287	188.6				188.6	1738.88	1899-12-31 00:28:58		0218	003525D4	536	0	0	3483092	1899-12-31 00:58:03	272.117	350
288	188.7				188.7	1744.96	1899-12-31 00:29:04		0218	00355518	536	0	0	3495192	1899-12-31 00:58:15	273.062	355
289	188.8				188.8	1751.04	1899-12-31 00:29:11		0218	003584C0	536	0	0	3507392	1899-12-31 00:58:27	274.015	355
290	188.9				188.9	1757.12	1899-12-31 00:29:17		0218	0035B404	536	0	0	3519492	1899-12-31 00:58:39	274.96	355
291	189				189	1763.2	1899-12-31 00:29:23		0218	0035E348	536	0	0	3531592	1899-12-31 00:58:51	275.906	355
292	189.1				189.1	1769.28	1899-12-31 00:29:29		0218	003612F0	536	0	0	3543792	1899-12-31 00:59:03	276.859	355
293	189.2				189.2	1775.36	1899-12-31 00:29:35		0218	00364234	536	0	0	3555892	1899-12-31 00:59:15	277.804	360
294	189.3				189.3	1781.44	1899-12-31 00:29:41		0218	00367178	536	0	0	3567992	1899-12-31 00:59:27	278.749	360
295	189.4				189.4	1787.52	1899-12-31 00:29:47		0218	0036A120	536	0	0	3580192	1899-12-31 00:59:40	279.702	360
296	189.5				189.5	1793.6	1899-12-31 00:29:53		0218	0036D064	536	0	0	3592292	1899-12-31 00:59:52	280.648	360
297	189.6				189.6	1799.68	1899-12-31 00:29:59		0218	0036FFA8	536	0	0	3604392	1899-12-31 01:00:04	281.593	360
298	189.7				189.7	1805.76	1899-12-31 00:30:05		0218	00372EEC	536	0	0	3616492	1899-12-31 01:00:16	282.538	365
299	189.8				189.8	1811.84	1899-12-31 00:30:11		0218	00375E94	536	0	0	3628692	1899-12-31 01:00:28	283.492	365
300	189.9				189.9	1817.92	1899-12-31 00:30:17		0218	00378DD8	536	0	0	3640792	1899-12-31 01:00:40	284.437	365
301	190				190	1824	1899-12-31 00:30:24		021D	0037BD80	541	5	0.625	3652992	1899-12-31 01:00:52	285.39	365
302	190.1				190.1	1830.08	1899-12-31 00:30:30		0221	0037ED28	545	4	0.5	3665192	1899-12-31 01:01:05	286.343	365
303	190.2				190.2	1836.16	1899-12-31 00:30:36		0226	00381D98	550	5	0.625	3677592	1899-12-31 01:01:17	287.312	365
304	190.3				190.3	1842.24	1899-12-31 00:30:42		022E	00384C78	558	8	1	3689592	1899-12-31 01:01:29	288.249	370
305	190.4				190.4	1848.32	1899-12-31 00:30:48		0235	00387F40	565	7	0.875	3702592	1899-12-31 01:01:42	289.265	370
306	190.5				190.5	1854.4	1899-12-31 00:30:54		0237	0038B014	567	2	0.25	3715092	1899-12-31 01:01:55	290.242	370
307	190.6				190.6	1860.48	1899-12-31 00:31:00		0237	0038E2DC	567	0	0	3728092	1899-12-31 01:02:08	291.257	370
308	190.7				190.7	1866.56	1899-12-31 00:31:06		0237	00391414	567	0	0	3740692	1899-12-31 01:02:20	292.242	370
309	190.8				190.8	1872.64	1899-12-31 00:31:12		0237	003943BC	567	0	0	3752892	1899-12-31 01:02:32	293.195	375
310	190.9				190.9	1878.72	1899-12-31 00:31:18		0237	00397300	567	0	0	3764992	1899-12-31 01:02:44	294.14	375
311	191				191	1884.8	1899-12-31 00:31:24		0237	0039A244	567	0	0	3777092	1899-12-31 01:02:57	295.085	375
312	191.1				191.1	1890.88	1899-12-31 00:31:30		0237	0039D1EC	567	0	0	3789292	1899-12-31 01:03:09	296.038	375
313	191.2				191.2	1896.96	1899-12-31 00:31:36		0237	003A0130	567	0	0	3801392	1899-12-31 01:03:21	296.984	375
314	191.3				191.3	1903.04	1899-12-31 00:31:43		0237	003A3074	567	0	0	3813492	1899-12-31 01:03:33	297.929	380
315	191.4				191.4	1909.12	1899-12-31 00:31:49		0237	003A5FB8	567	0	0	3825592	1899-12-31 01:03:45	298.874	380
316	191.5				191.5	1915.2	1899-12-31 00:31:55		0237	003A8F60	567	0	0	3837792	1899-12-31 01:03:57	299.827	380
317	191.6				191.6	1921.28	1899-12-31 00:32:01		0237	003ABEA4	567	0	0	3849892	1899-12-31 01:04:09	300.773	380
318	191.7				191.7	1927.36	1899-12-31 00:32:07		0237	003AEDE8	567	0	0	3861992	1899-12-31 01:04:21	301.718	380
319	191.8				191.8	1933.44	1899-12-31 00:32:13		0237	003B1D2C	567	0	0	3874092	1899-12-31 01:04:34	302.663	385
320	191.9				191.9	1939.52	1899-12-31 00:32:19		0237	003B4CD4	567	0	0	3886292	1899-12-31 01:04:46	303.617	385
321	192				192	1945.6	1899-12-31 00:32:25		023A	003B7C18	570	3	0.375	3898392	1899-12-31 01:04:58	304.562	385
322	192.1				192.1	1951.68	1899-12-31 00:32:31		0240	003BAB5C	576	6	0.75	3910492	1899-12-31 01:05:10	305.507	385
323	192.2				192.2	1957.76	1899-12-31 00:32:37		0246	003BDC94	582	6	0.75	3923092	1899-12-31 01:05:23	306.492	385
324	192.3				192.3	1963.84	1899-12-31 00:32:43		024B	003C0B74	587	5	0.625	3935092	1899-12-31 01:05:35	307.429	385
325	192.4				192.4	1969.92	1899-12-31 00:32:49		0252	003C3A54	594	7	0.875	3947092	1899-12-31 01:05:47	308.367	390
326	192.5				192.5	1976	1899-12-31 00:32:56		0258	003C6D1C	600	6	0.75	3960092	1899-12-31 01:06:00	309.382	390
327	192.6				192.6	1982.08	1899-12-31 00:33:02		025A	003C9C60	602	2	0.25	3972192	1899-12-31 01:06:12	310.327	390
328	192.7				192.7	1988.16	1899-12-31 00:33:08		025D	003CCEC4	605	3	0.375	3985092	1899-12-31 01:06:25	311.335	390
329	192.8				192.8	1994.24	1899-12-31 00:33:14		0261	003CFDA4	609	4	0.5	3997092	1899-12-31 01:06:37	312.273	390
330	192.9				192.9	2000.32	1899-12-31 00:33:20		0264	003D30D0	612	3	0.375	4010192	1899-12-31 01:06:50	313.296	395
331	193				193	2006.4	1899-12-31 00:33:26		0266	003D6208	614	2	0.25	4022792	1899-12-31 01:07:02	314.281	395
332	193.1				193.1	2012.48	1899-12-31 00:33:32		0268	003D9214	616	2	0.25	4035092	1899-12-31 01:07:15	315.242	395
333	193.2				193.2	2018.56	1899-12-31 00:33:38		026B	003DC0F4	619	3	0.375	4047092	1899-12-31 01:07:27	316.179	395
334	193.3				193.3	2024.64	1899-12-31 00:33:44		026F	003DF09C	623	4	0.5	4059292	1899-12-31 01:07:39	317.132	395
335	193.4				193.4	2030.72	1899-12-31 00:33:50		0277	003E2170	631	8	1	4071792	1899-12-31 01:07:51	318.109	400
336	193.5				193.5	2036.8	1899-12-31 00:33:56		027F	003E5370	639	8	1	4084592	1899-12-31 01:08:04	319.109	400
337	193.6				193.6	2042.88	1899-12-31 00:34:02		0282	003E82B4	642	3	0.375	4096692	1899-12-31 01:08:16	320.054	400
338	193.7				193.7	2048.96	1899-12-31 00:34:08		0282	003EB194	642	0	0	4108692	1899-12-31 01:08:28	320.992	400
339	193.8				193.8	2055.04	1899-12-31 00:34:15		0283	003EE2CC	643	1	0.125	4121292	1899-12-31 01:08:41	321.976	400
340	193.9				193.9	2061.12	1899-12-31 00:34:21		0283	003F1210	643	0	0	4133392	1899-12-31 01:08:53	322.921	405
341	194				194	2067.2	1899-12-31 00:34:27		0283	003F43AC	643	0	0	4146092	1899-12-31 01:09:06	323.913	405
342	194.1				194.1	2073.28	1899-12-31 00:34:33		0283	003F7354	643	0	0	4158292	1899-12-31 01:09:18	324.867	405
343	194.2				194.2	2079.36	1899-12-31 00:34:39		0283	003FA360	643	0	0	4170592	1899-12-31 01:09:30	325.827	405
344	194.3				194.3	2085.44	1899-12-31 00:34:45		0284	003FD308	644	1	0.125	4182792	1899-12-31 01:09:42	326.781	405
345	194.4				194.4	2091.52	1899-12-31 00:34:51		0284	00400315	644	0	0	4195093	1899-12-31 01:09:55	327.742	410
346	194.5				194.5	2097.6	1899-12-31 00:34:57		0284	004034B0	644	0	0	4207792	1899-12-31 01:10:07	328.734	410
347	194.6				194.6	2103.68	1899-12-31 00:35:03		0284	00406458	644	0	0	4219992	1899-12-31 01:10:19	329.687	410
348	194.7				194.7	2109.76	1899-12-31 00:35:09		0284	00409401	644	0	0	4232193	1899-12-31 01:10:32	330.64	410
349	194.8				194.8	2115.84	1899-12-31 00:35:15		0284	0040C40C	644	0	0	4244492	1899-12-31 01:10:44	331.601	410
350	194.9				194.9	2121.92	1899-12-31 00:35:21		0285	0040F3B4	645	1	0.125	4256692	1899-12-31 01:10:56	332.554	415
351	195				195	2128	1899-12-31 00:35:28		0285	0041235C	645	0	0	4268892	1899-12-31 01:11:08	333.507	415
352	195.1				195.1	2134.08	1899-12-31 00:35:34		0285	0041555C	645	0	0	4281692	1899-12-31 01:11:21	334.507	415
353	195.2				195.2	2140.16	1899-12-31 00:35:40		0285	00418505	645	0	0	4293893	1899-12-31 01:11:33	335.46	415
354	195.3				195.3	2146.24	1899-12-31 00:35:46		0285	0041B4AC	645	0	0	4306092	1899-12-31 01:11:46	336.413	415
355	195.4				195.4	2152.32	1899-12-31 00:35:52		0000	00000000	0	-645		0	1899-12-31	0	0
356	195.5				195.5	2158.4	1899-12-31 00:35:58		0000	00000000	0	0		0	1899-12-31	0	0
357	195.6				195.6	2164.48	1899-12-31 00:36:04				0	0		0	1899-12-31	0	0
358	195.7				195.7	2170.56	1899-12-31 00:36:10				0	0		0	1899-12-31	0	0
359	195.8				195.8	2176.64	1899-12-31 00:36:16				0	0		0	1899-12-31	0	0
360	195.9				195.9	2182.72	1899-12-31 00:36:22				0	0		0	1899-12-31	0	0
361	196				196	2188.8	1899-12-31 00:36:28				0	0		0	1899-12-31	0	0
362	196.1				196.1	2194.88	1899-12-31 00:36:34				0	0		0	1899-12-31	0	0
363	196.2				196.2	2200.96	1899-12-31 00:36:40				0	0		0	1899-12-31	0	0
364	196.3				196.3	2207.04	1899-12-31 00:36:47				0	0		0	1899-12-31	0	0
365	196.4				196.4	2213.12	1899-12-31 00:36:53				0	0		0	1899-12-31	0	0
366	196.5				196.5	2219.2	1899-12-31 00:36:59				0	0		0	1899-12-31	0	0
367	196.6				196.6	2225.28	1899-12-31 00:37:05				0	0		0	1899-12-31	0	0
368	196.7				196.7	2231.36	1899-12-31 00:37:11				0	0		0	1899-12-31	0	0
369	196.8				196.8	2237.44	1899-12-31 00:37:17				0	0		0	1899-12-31	0	0
370	196.9				196.9	2243.52	1899-12-31 00:37:23				0	0		0	1899-12-31	0	0
371	197				197	2249.6	1899-12-31 00:37:29				0	0		0	1899-12-31	0	0
372	197.1				197.1	2255.68	1899-12-31 00:37:35				0	0		0	1899-12-31	0	0
373	197.2				197.2	2261.76	1899-12-31 00:37:41				0	0		0	1899-12-31	0	0
374	197.3				197.3	2267.84	1899-12-31 00:37:47				0	0		0	1899-12-31	0	0
375	197.4				197.4	2273.92	1899-12-31 00:37:53				0	0		0	1899-12-31	0	0
376	197.5				197.5	2280	1899-12-31 00:38:00				0	0		0	1899-12-31	0	0
377	197.6				197.6	2286.08	1899-12-31 00:38:06				0	0		0	1899-12-31	0	0
378	197.7				197.7	2292.16	1899-12-31 00:38:12				0	0		0	1899-12-31	0	0
379	197.8				197.8	2298.24	1899-12-31 00:38:18				0	0		0	1899-12-31	0	0
380	197.9				197.9	2304.32	1899-12-31 00:38:24				0	0		0	1899-12-31	0	0
381	198				198	2310.4	1899-12-31 00:38:30				0	0		0	1899-12-31	0	0
382	198.1				198.1	2316.48	1899-12-31 00:38:36				0	0		0	1899-12-31	0	0
383	198.2				198.2	2322.56	1899-12-31 00:38:42				0	0		0	1899-12-31	0	0
384	198.3				198.3	2328.64	1899-12-31 00:38:48				0	0		0	1899-12-31	0	0
385	198.4				198.4	2334.72	1899-12-31 00:38:54				0	0		0	1899-12-31	0	0
386	198.5				198.5	2340.8	1899-12-31 00:39:00				0	0		0	1899-12-31	0	0
387	198.6				198.6	2346.88	1899-12-31 00:39:06				0	0		0	1899-12-31	0	0
388	198.7				198.7	2352.96	1899-12-31 00:39:12				0	0		0	1899-12-31	0	0
389	198.8				198.8	2359.04	1899-12-31 00:39:19				0	0		0	1899-12-31	0	0
390	198.9				198.9	2365.12	1899-12-31 00:39:25				0	0		0	1899-12-31	0	0
391	199				199	2371.2	1899-12-31 00:39:31				0	0		0	1899-12-31	0	0
392	199.1				199.1	2377.28	1899-12-31 00:39:37				0	0		0	1899-12-31	0	0
393	199.2				199.2	2383.36	1899-12-31 00:39:43				0	0		0	1899-12-31	0	0
394	199.3				199.3	2389.44	1899-12-31 00:39:49				0	0		0	1899-12-31	0	0
395	199.4				199.4	2395.52	1899-12-31 00:39:55				0	0		0	1899-12-31	0	0
396	199.5				199.5	2401.6	1899-12-31 00:40:01				0	0		0	1899-12-31	0	0
397	199.6				199.6	2407.68	1899-12-31 00:40:07				0	0		0	1899-12-31	0	0
398	199.7				199.7	2413.76	1899-12-31 00:40:13				0	0		0	1899-12-31	0	0
399	199.8				199.8	2419.84	1899-12-31 00:40:19				0	0		0	1899-12-31	0	0
400	199.9				199.9	2425.92	1899-12-31 00:40:25				0	0		0	1899-12-31	0	0
401	200				200	2432	1899-12-31 00:40:32				0	0		0	1899-12-31	0	0
402	200.1				200.1	2438.08	1899-12-31 00:40:38				0	0		0	1899-12-31	0	0
403	200.2				200.2	2444.16	1899-12-31 00:40:44				0	0		0	1899-12-31	0	0
404	200.3				200.3	2450.24	1899-12-31 00:40:50				0	0		0	1899-12-31	0	0
405	200.4				200.4	2456.32	1899-12-31 00:40:56				0	0		0	1899-12-31	0	0
406	200.5				200.5	2462.4	1899-12-31 00:41:02				0	0		0	1899-12-31	0	0
407	200.6				200.6	2468.48	1899-12-31 00:41:08				0	0		0	1899-12-31	0	0
408	200.7				200.7	2474.56	1899-12-31 00:41:14				0	0		0	1899-12-31	0	0
409	200.8				200.8	2480.64	1899-12-31 00:41:20				0	0		0	1899-12-31	0	0
410	200.9				200.9	2486.72	1899-12-31 00:41:26				0	0		0	1899-12-31	0	0
411	201				201	2492.8	1899-12-31 00:41:32				0	0		0	1899-12-31	0	0
412	201.1				201.1	2498.88	1899-12-31 00:41:38				0	0		0	1899-12-31	0	0
413	201.2				201.2	2504.96	1899-12-31 00:41:44				0	0		0	1899-12-31	0	0
414	201.3				201.3	2511.04	1899-12-31 00:41:51				0	0		0	1899-12-31	0	0
415	201.4				201.4	2517.12	1899-12-31 00:41:57				0	0		0	1899-12-31	0	0
416	201.5				201.5	2523.2	1899-12-31 00:42:03				0	0		0	1899-12-31	0	0
417	201.6				201.6	2529.28	1899-12-31 00:42:09				0	0		0	1899-12-31	0	0
418	201.7				201.7	2535.36	1899-12-31 00:42:15				0	0		0	1899-12-31	0	0
419	201.8				201.8	2541.44	1899-12-31 00:42:21				0	0		0	1899-12-31	0	0
420	201.9				201.9	2547.52	1899-12-31 00:42:27				0	0		0	1899-12-31	0	0
421	202				202	2553.6	1899-12-31 00:42:33				0	0		0	1899-12-31	0	0
422	202.1				202.1	2559.68	1899-12-31 00:42:39				0	0		0	1899-12-31	0	0
423	202.2				202.2	2565.76	1899-12-31 00:42:45				0	0		0	1899-12-31	0	0
424	202.3				202.3	2571.84	1899-12-31 00:42:51				0	0		0	1899-12-31	0	0
425	202.4				202.4	2577.92	1899-12-31 00:42:57				0	0		0	1899-12-31	0	0
426	202.5				202.5	2584	1899-12-31 00:43:04				0	0		0	1899-12-31	0	0
427	202.6				202.6	2590.08	1899-12-31 00:43:10				0	0		0	1899-12-31	0	0
428	202.7				202.7	2596.16	1899-12-31 00:43:16				0	0		0	1899-12-31	0	0
429	202.8				202.8	2602.24	1899-12-31 00:43:22				0	0		0	1899-12-31	0	0
430	202.9				202.9	2608.32	1899-12-31 00:43:28				0	0		0	1899-12-31	0	0
431	203				203	2614.4	1899-12-31 00:43:34				0	0		0	1899-12-31	0	0
432	203.1				203.1	2620.48	1899-12-31 00:43:40				0	0		0	1899-12-31	0	0
433	203.2				203.2	2626.56	1899-12-31 00:43:46				0	0		0	1899-12-31	0	0
434	203.3				203.3	2632.64	1899-12-31 00:43:52				0	0		0	1899-12-31	0	0
435	203.4				203.4	2638.72	1899-12-31 00:43:58				0	0		0	1899-12-31	0	0
436	203.5				203.5	2644.8	1899-12-31 00:44:04				0	0		0	1899-12-31	0	0
437	203.6				203.6	2650.88	1899-12-31 00:44:10				0	0		0	1899-12-31	0	0
438	203.7				203.7	2656.96	1899-12-31 00:44:16				0	0		0	1899-12-31	0	0
439	203.8				203.8	2663.04	1899-12-31 00:44:23				0	0		0	1899-12-31	0	0
440	203.9				203.9	2669.12	1899-12-31 00:44:29				0	0		0	1899-12-31	0	0
441	204				204	2675.2	1899-12-31 00:44:35				0	0		0	1899-12-31	0	0
442	204.1				204.1	2681.28	1899-12-31 00:44:41				0	0		0	1899-12-31	0	0
443	204.2				204.2	2687.36	1899-12-31 00:44:47				0	0		0	1899-12-31	0	0
444	204.3				204.3	2693.44	1899-12-31 00:44:53				0	0		0	1899-12-31	0	0
445	204.4				204.4	2699.52	1899-12-31 00:44:59				0	0		0	1899-12-31	0	0
446	204.5				204.5	2705.6	1899-12-31 00:45:05				0	0		0	1899-12-31	0	0
447	204.6				204.6	2711.68	1899-12-31 00:45:11				0	0		0	1899-12-31	0	0
448	204.7				204.7	2717.76	1899-12-31 00:45:17				0	0		0	1899-12-31	0	0
449	204.8				204.8	2723.84	1899-12-31 00:45:23				0	0		0	1899-12-31	0	0
450	204.9				204.9	2729.92	1899-12-31 00:45:29				0	0		0	1899-12-31	0	0
451	205				205	2736	1899-12-31 00:45:36				0	0		0	1899-12-31	0	0
452	205.1				205.1	2742.08	1899-12-31 00:45:42				0	0		0	1899-12-31	0	0
453	205.2				205.2	2748.16	1899-12-31 00:45:48				0	0		0	1899-12-31	0	0
454	205.3				205.3	2754.24	1899-12-31 00:45:54				0	0		0	1899-12-31	0	0
455	205.4				205.4	2760.32	1899-12-31 00:46:00				0	0		0	1899-12-31	0	0
456	205.5				205.5	2766.4	1899-12-31 00:46:06				0	0		0	1899-12-31	0	0
457	205.6				205.6	2772.48	1899-12-31 00:46:12				0	0		0	1899-12-31	0	0
458	205.7				205.7	2778.56	1899-12-31 00:46:18				0	0		0	1899-12-31	0	0
459	205.8				205.8	2784.64	1899-12-31 00:46:24				0	0		0	1899-12-31	0	0
460	205.9				205.9	2790.72	1899-12-31 00:46:30				0	0		0	1899-12-31	0	0
461	206				206	2796.8	1899-12-31 00:46:36				0	0		0	1899-12-31	0	0
462	206.1				206.1	2802.88	1899-12-31 00:46:42				0	0		0	1899-12-31	0	0
463	206.2				206.2	2808.96	1899-12-31 00:46:48				0	0		0	1899-12-31	0	0
464	206.3				206.3	2815.04	1899-12-31 00:46:55				0	0		0	1899-12-31	0	0
465	206.4				206.4	2821.12	1899-12-31 00:47:01				0	0		0	1899-12-31	0	0
466	206.5				206.5	2827.2	1899-12-31 00:47:07				0	0		0	1899-12-31	0	0
467	206.6				206.6	2833.28	1899-12-31 00:47:13				0	0		0	1899-12-31	0	0
468	206.7				206.7	2839.36	1899-12-31 00:47:19				0	0		0	1899-12-31	0	0
469	206.8				206.8	2845.44	1899-12-31 00:47:25				0	0		0	1899-12-31	0	0
470	206.9				206.9	2851.52	1899-12-31 00:47:31				0	0		0	1899-12-31	0	0
471	207				207	2857.6	1899-12-31 00:47:37				0	0		0	1899-12-31	0	0
472	207.1				207.1	2863.68	1899-12-31 00:47:43				0	0		0	1899-12-31	0	0
473	207.2				207.2	2869.76	1899-12-31 00:47:49				0	0		0	1899-12-31	0	0
474	207.3				207.3	2875.84	1899-12-31 00:47:55				0	0		0	1899-12-31	0	0
475	207.4				207.4	2881.92	1899-12-31 00:48:01				0	0		0	1899-12-31	0	0
476	207.5				207.5	2888	1899-12-31 00:48:08				0	0		0	1899-12-31	0	0
477	207.6				207.6	2894.08	1899-12-31 00:48:14				0	0		0	1899-12-31	0	0
478	207.7				207.7	2900.16	1899-12-31 00:48:20				0	0		0	1899-12-31	0	0
479	207.8				207.8	2906.24	1899-12-31 00:48:26				0	0		0	1899-12-31	0	0
480	207.9				207.9	2912.32	1899-12-31 00:48:32				0	0		0	1899-12-31	0	0
481	208				208	2918.4	1899-12-31 00:48:38				0	0		0	1899-12-31	0	0
482	208.1				208.1	2924.48	1899-12-31 00:48:44				0	0		0	1899-12-31	0	0
483	208.2				208.2	2930.56	1899-12-31 00:48:50				0	0		0	1899-12-31	0	0
484	208.3				208.3	2936.64	1899-12-31 00:48:56				0	0		0	1899-12-31	0	0
485	208.4				208.4	2942.72	1899-12-31 00:49:02				0	0		0	1899-12-31	0	0
486	208.5				208.5	2948.8	1899-12-31 00:49:08				0	0		0	1899-12-31	0	0
487	208.6				208.6	2954.88	1899-12-31 00:49:14				0	0		0	1899-12-31	0	0
488	208.7				208.7	2960.96	1899-12-31 00:49:20				0	0		0	1899-12-31	0	0
489	208.8				208.8	2967.04	1899-12-31 00:49:27				0	0		0	1899-12-31	0	0
490	208.9				208.9	2973.12	1899-12-31 00:49:33				0	0		0	1899-12-31	0	0
491	209				209	2979.2	1899-12-31 00:49:39				0	0		0	1899-12-31	0	0
492	209.1				209.1	2985.28	1899-12-31 00:49:45				0	0		0	1899-12-31	0	0
493	209.2				209.2	2991.36	1899-12-31 00:49:51				0	0		0	1899-12-31	0	0
494	209.3				209.3	2997.44	1899-12-31 00:49:57				0	0		0	1899-12-31	0	0
495	209.4				209.4	3003.52	1899-12-31 00:50:03				0	0		0	1899-12-31	0	0
496	209.5				209.5	3009.6	1899-12-31 00:50:09				0	0		0	1899-12-31	0	0
497	209.6				209.6	3015.68	1899-12-31 00:50:15				0	0		0	1899-12-31	0	0
498	209.7				209.7	3021.76	1899-12-31 00:50:21				0	0		0	1899-12-31	0	0
499	209.8				209.8	3027.84	1899-12-31 00:50:27				0	0		0	1899-12-31	0	0
500	209.9				209.9	3033.92	1899-12-31 00:50:33				0	0		0	1899-12-31	0	0
501	210				210	3040	1899-12-31 00:50:40				0	0		0	1899-12-31	0	0
502	210.1				210.1	3046.08	1899-12-31 00:50:46				0	0		0	1899-12-31	0	0
503	210.2				210.2	3052.16	1899-12-31 00:50:52				0	0		0	1899-12-31	0	0
504	210.3				210.3	3058.24	1899-12-31 00:50:58				0	0		0	1899-12-31	0	0
505	210.4				210.4	3064.32	1899-12-31 00:51:04				0	0		0	1899-12-31	0	0
506	210.5				210.5	3070.4	1899-12-31 00:51:10				0	0		0	1899-12-31	0	0
507	210.6				210.6	3076.48	1899-12-31 00:51:16				0	0		0	1899-12-31	0	0
508	210.7				210.7	3082.56	1899-12-31 00:51:22				0	0		0	1899-12-31	0	0
509	210.8				210.8	3088.64	1899-12-31 00:51:28				0	0		0	1899-12-31	0	0
510	210.9				210.9	3094.72	1899-12-31 00:51:34				0	0		0	1899-12-31	0	0
511	211				211	3100.8	1899-12-31 00:51:40				0	0		0	1899-12-31	0	0
512	211.1				211.1	3106.88	1899-12-31 00:51:46				0	0		0	1899-12-31	0	0
513	211.2				211.2	3112.96	1899-12-31 00:51:52				0	0		0	1899-12-31	0	0
514	211.3				211.3	3119.04	1899-12-31 00:51:59				0	0		0	1899-12-31	0	0
515	211.4				211.4	3125.12	1899-12-31 00:52:05				0	0		0	1899-12-31	0	0
516	211.5				211.5	3131.2	1899-12-31 00:52:11				0	0		0	1899-12-31	0	0
517	211.6				211.6	3137.28	1899-12-31 00:52:17				0	0		0	1899-12-31	0	0
518	211.7				211.7	3143.36	1899-12-31 00:52:23				0	0		0	1899-12-31	0	0
519	211.8				211.8	3149.44	1899-12-31 00:52:29				0	0		0	1899-12-31	0	0
520	211.9				211.9	3155.52	1899-12-31 00:52:35				0	0		0	1899-12-31	0	0
521	212				212	3161.6	1899-12-31 00:52:41				0	0		0	1899-12-31	0	0
522	212.1				212.1	3167.68	1899-12-31 00:52:47				0	0		0	1899-12-31	0	0
523	212.2				212.2	3173.76	1899-12-31 00:52:53				0	0		0	1899-12-31	0	0
524	212.3				212.3	3179.84	1899-12-31 00:52:59				0	0		0	1899-12-31	0	0
525	212.4				212.4	3185.92	1899-12-31 00:53:05				0	0		0	1899-12-31	0	0
526	212.5				212.5	3192	1899-12-31 00:53:12				0	0		0	1899-12-31	0	0
527	212.6				212.6	3198.08	1899-12-31 00:53:18				0	0		0	1899-12-31	0	0
528	212.7				212.7	3204.16	1899-12-31 00:53:24				0	0		0	1899-12-31	0	0
529	212.8				212.8	3210.24	1899-12-31 00:53:30				0	0		0	1899-12-31	0	0
530	212.9				212.9	3216.32	1899-12-31 00:53:36				0	0		0	1899-12-31	0	0
531	213				213	3222.4	1899-12-31 00:53:42				0	0		0	1899-12-31	0	0
532	213.1				213.1	3228.48	1899-12-31 00:53:48				0	0		0	1899-12-31	0	0
533	213.2				213.2	3234.56	1899-12-31 00:53:54				0	0		0	1899-12-31	0	0
534	213.3				213.3	3240.64	1899-12-31 00:54:00				0	0		0	1899-12-31	0	0
535	213.4				213.4	3246.72	1899-12-31 00:54:06				0	0		0	1899-12-31	0	0
536	213.5				213.5	3252.8	1899-12-31 00:54:12				0	0		0	1899-12-31	0	0
537	213.6				213.6	3258.88	1899-12-31 00:54:18				0	0		0	1899-12-31	0	0
538	213.7				213.7	3264.96	1899-12-31 00:54:24				0	0		0	1899-12-31	0	0
539	213.8				213.8	3271.04	1899-12-31 00:54:31				0	0		0	1899-12-31	0	0
540	213.9				213.9	3277.12	1899-12-31 00:54:37				0	0		0	1899-12-31	0	0
541	214				214	3283.2	1899-12-31 00:54:43				0	0		0	1899-12-31	0	0
542	214.1				214.1	3289.28	1899-12-31 00:54:49				0	0		0	1899-12-31	0	0
543	214.2				214.2	3295.36	1899-12-31 00:54:55				0	0		0	1899-12-31	0	0
544	214.3				214.3	3301.44	1899-12-31 00:55:01				0	0		0	1899-12-31	0	0
545	214.4				214.4	3307.52	1899-12-31 00:55:07				0	0		0	1899-12-31	0	0
546	214.5				214.5	3313.6	1899-12-31 00:55:13				0	0		0	1899-12-31	0	0
547	214.6				214.6	3319.68	1899-12-31 00:55:19				0	0		0	1899-12-31	0	0
548	214.7				214.7	3325.76	1899-12-31 00:55:25				0	0		0	1899-12-31	0	0
549	214.8				214.8	3331.84	1899-12-31 00:55:31				0	0		0	1899-12-31	0	0
550	214.9				214.9	3337.92	1899-12-31 00:55:37				0	0		0	1899-12-31	0	0
551	215				215	3344	1899-12-31 00:55:44				0	0		0	1899-12-31	0	0
552	215.1				215.1	3350.08	1899-12-31 00:55:50				0	0		0	1899-12-31	0	0
553	215.2				215.2	3356.16	1899-12-31 00:55:56				0	0		0	1899-12-31	0	0
554	215.3				215.3	3362.24	1899-12-31 00:56:02				0	0		0	1899-12-31	0	0
555	215.4				215.4	3368.32	1899-12-31 00:56:08				0	0		0	1899-12-31	0	0
556	215.5				215.5	3374.4	1899-12-31 00:56:14				0	0		0	1899-12-31	0	0
557	215.6				215.6	3380.48	1899-12-31 00:56:20				0	0		0	1899-12-31	0	0
558	215.7				215.7	3386.56	1899-12-31 00:56:26				0	0		0	1899-12-31	0	0
559	215.8				215.8	3392.64	1899-12-31 00:56:32				0	0		0	1899-12-31	0	0
560	215.9				215.9	3398.72	1899-12-31 00:56:38				0	0		0	1899-12-31	0	0
561	216				216	3404.8	1899-12-31 00:56:44				0	0		0	1899-12-31	0	0
562	216.1				216.1	3410.88	1899-12-31 00:56:50				0	0		0	1899-12-31	0	0
563	216.2				216.2	3416.96	1899-12-31 00:56:56				0	0		0	1899-12-31	0	0
564	216.3				216.3	3423.04	1899-12-31 00:57:03				0	0		0	1899-12-31	0	0
565	216.4				216.4	3429.12	1899-12-31 00:57:09				0	0		0	1899-12-31	0	0
566	216.5				216.5	3435.2	1899-12-31 00:57:15				0	0		0	1899-12-31	0	0
567	216.6				216.6	3441.28	1899-12-31 00:57:21				0	0		0	1899-12-31	0	0
568	216.7				216.7	3447.36	1899-12-31 00:57:27				0	0		0	1899-12-31	0	0
569	216.8				216.8	3453.44	1899-12-31 00:57:33				0	0		0	1899-12-31	0	0
570	216.9				216.9	3459.52	1899-12-31 00:57:39				0	0		0	1899-12-31	0	0
571	217				217	3465.6	1899-12-31 00:57:45				0	0		0	1899-12-31	0	0
572	217.1				217.1	3471.68	1899-12-31 00:57:51				0	0		0	1899-12-31	0	0
573	217.2				217.2	3477.76	1899-12-31 00:57:57				0	0		0	1899-12-31	0	0
574	217.3				217.3	3483.84	1899-12-31 00:58:03				0	0		0	1899-12-31	0	0
575	217.4				217.4	3489.92	1899-12-31 00:58:09				0	0		0	1899-12-31	0	0
576	217.5				217.5	3496	1899-12-31 00:58:16				0	0		0	1899-12-31	0	0
577	217.6				217.6	3502.08	1899-12-31 00:58:22				0	0		0	1899-12-31	0	0
578	217.7				217.7	3508.16	1899-12-31 00:58:28				0	0		0	1899-12-31	0	0
579	217.8				217.8	3514.24	1899-12-31 00:58:34				0	0		0	1899-12-31	0	0
580	217.9				217.9	3520.32	1899-12-31 00:58:40				0	0		0	1899-12-31	0	0
581	218				218	3526.4	1899-12-31 00:58:46				0	0		0	1899-12-31	0	0
582	218.1				218.1	3532.48	1899-12-31 00:58:52				0	0		0	1899-12-31	0	0
583	218.2				218.2	3538.56	1899-12-31 00:58:58				0	0		0	1899-12-31	0	0
584	218.3				218.3	3544.64	1899-12-31 00:59:04				0	0		0	1899-12-31	0	0
585	218.4				218.4	3550.72	1899-12-31 00:59:10				0	0		0	1899-12-31	0	0
586	218.5				218.5	3556.8	1899-12-31 00:59:16				0	0		0	1899-12-31	0	0
587	218.6				218.6	3562.88	1899-12-31 00:59:22				0	0		0	1899-12-31	0	0
588	218.7				218.7	3568.96	1899-12-31 00:59:28				0	0		0	1899-12-31	0	0
589	218.8				218.8	3575.04	1899-12-31 00:59:35				0	0		0	1899-12-31	0	0
590	218.9				218.9	3581.12	1899-12-31 00:59:41				0	0		0	1899-12-31	0	0
591	219				219	3587.2	1899-12-31 00:59:47				0	0		0	1899-12-31	0	0
592	219.1				219.1	3593.28	1899-12-31 00:59:53				0	0		0	1899-12-31	0	0
593	219.2				219.2	3599.36	1899-12-31 00:59:59				0	0		0	1899-12-31	0	0
594	219.3				219.3	3605.44	1899-12-31 01:00:05				0	0		0	1899-12-31	0	0
595	219.4				219.4	3611.52	1899-12-31 01:00:11				0	0		0	1899-12-31	0	0
596	219.5				219.5	3617.6	1899-12-31 01:00:17				0	0		0	1899-12-31	0	0
597	219.6				219.6	3623.68	1899-12-31 01:00:23				0	0		0	1899-12-31	0	0
598	219.7				219.7	3629.76	1899-12-31 01:00:29				0	0		0	1899-12-31	0	0
599	219.8				219.8	3635.84	1899-12-31 01:00:35				0	0		0	1899-12-31	0	0
600	219.9				219.9	3641.92	1899-12-31 01:00:41				0	0		0	1899-12-31	0	0
601	220				220	3648	1899-12-31 01:00:48				0	0		0	1899-12-31	0	0
602	220.1				220.1	3654.08	1899-12-31 01:00:54				0	0		0	1899-12-31	0	0
603	220.2				220.2	3660.16	1899-12-31 01:01:00				0	0		0	1899-12-31	0	0
604	220.3				220.3	3666.24	1899-12-31 01:01:06				0	0		0	1899-12-31	0	0
605	220.4				220.4	3672.32	1899-12-31 01:01:12				0	0		0	1899-12-31	0	0
606	220.5				220.5	3678.4	1899-12-31 01:01:18				0	0		0	1899-12-31	0	0
607	220.6				220.6	3684.48	1899-12-31 01:01:24				0	0		0	1899-12-31	0	0
608	220.7				220.7	3690.56	1899-12-31 01:01:30				0	0		0	1899-12-31	0	0
609	220.8				220.8	3696.64	1899-12-31 01:01:36				0	0		0	1899-12-31	0	0
610	220.9				220.9	3702.72	1899-12-31 01:01:42				0	0		0	1899-12-31	0	0
611	221				221	3708.8	1899-12-31 01:01:48				0	0		0	1899-12-31	0	0
612	221.1				221.1	3714.88	1899-12-31 01:01:54				0	0		0	1899-12-31	0	0
613	221.2				221.2	3720.96	1899-12-31 01:02:00				0	0		0	1899-12-31	0	0
614	221.3				221.3	3727.04	1899-12-31 01:02:07				0	0		0	1899-12-31	0	0
615	221.4				221.4	3733.12	1899-12-31 01:02:13				0	0		0	1899-12-31	0	0
616	221.5				221.5	3739.2	1899-12-31 01:02:19				0	0		0	1899-12-31	0	0
617	221.6				221.6	3745.28	1899-12-31 01:02:25				0	0		0	1899-12-31	0	0
618	221.7				221.7	3751.36	1899-12-31 01:02:31				0	0		0	1899-12-31	0	0
619	221.8				221.8	3757.44	1899-12-31 01:02:37				0	0		0	1899-12-31	0	0
620	221.9				221.9	3763.52	1899-12-31 01:02:43				0	0		0	1899-12-31	0	0
621	222				222	3769.6	1899-12-31 01:02:49				0	0		0	1899-12-31	0	0
622	222.1				222.1	3775.68	1899-12-31 01:02:55				0	0		0	1899-12-31	0	0
623	222.2				222.2	3781.76	1899-12-31 01:03:01				0	0		0	1899-12-31	0	0
624	222.3				222.3	3787.84	1899-12-31 01:03:07				0	0		0	1899-12-31	0	0
625	222.4				222.4	3793.92	1899-12-31 01:03:13				0	0		0	1899-12-31	0	0
626	222.5				222.5	3800	1899-12-31 01:03:20				0	0		0	1899-12-31	0	0
627	222.6				222.6	3806.08	1899-12-31 01:03:26				0	0		0	1899-12-31	0	0
628	222.7				222.7	3812.16	1899-12-31 01:03:32				0	0		0	1899-12-31	0	0
629	222.8				222.8	3818.24	1899-12-31 01:03:38				0	0		0	1899-12-31	0	0
630	222.9				222.9	3824.32	1899-12-31 01:03:44				0	0		0	1899-12-31	0	0
631	223				223	3830.4	1899-12-31 01:03:50				0	0		0	1899-12-31	0	0
632	223.1				223.1	3836.48	1899-12-31 01:03:56				0	0		0	1899-12-31	0	0
633	223.2				223.2	3842.56	1899-12-31 01:04:02				0	0		0	1899-12-31	0	0
634	223.3				223.3	3848.64	1899-12-31 01:04:08				0	0		0	1899-12-31	0	0
635	223.4				223.4	3854.72	1899-12-31 01:04:14				0	0		0	1899-12-31	0	0
636	223.5				223.5	3860.8	1899-12-31 01:04:20				0	0		0	1899-12-31	0	0
637	223.6				223.6	3866.88	1899-12-31 01:04:26				0	0		0	1899-12-31	0	0
638	223.7				223.7	3872.96	1899-12-31 01:04:32				0	0		0	1899-12-31	0	0
639	223.8				223.8	3879.04	1899-12-31 01:04:39				0	0		0	1899-12-31	0	0
640	223.9				223.9	3885.12	1899-12-31 01:04:45				0	0		0	1899-12-31	0	0
641	224				224	3891.2	1899-12-31 01:04:51				0	0		0	1899-12-31	0	0
642	224.1				224.1	3897.28	1899-12-31 01:04:57				0	0		0	1899-12-31	0	0
643	224.2				224.2	3903.36	1899-12-31 01:05:03				0	0		0	1899-12-31	0	0
644	224.3				224.3	3909.44	1899-12-31 01:05:09				0	0		0	1899-12-31	0	0
645	224.4				224.4	3915.52	1899-12-31 01:05:15				0	0		0	1899-12-31	0	0
646	224.5				224.5	3921.6	1899-12-31 01:05:21				0	0		0	1899-12-31	0	0
647	224.6				224.6	3927.68	1899-12-31 01:05:27				0	0		0	1899-12-31	0	0
648	224.7				224.7	3933.76	1899-12-31 01:05:33				0	0		0	1899-12-31	0	0
649	224.8				224.8	3939.84	1899-12-31 01:05:39				0	0		0	1899-12-31	0	0
650	224.9				224.9	3945.92	1899-12-31 01:05:45				0	0		0	1899-12-31	0	0
651	225				225	3952	1899-12-31 01:05:52				0	0		0	1899-12-31	0	0
652	225.1				225.1	3958.08	1899-12-31 01:05:58				0	0		0	1899-12-31	0	0
653	225.2				225.2	3964.16	1899-12-31 01:06:04				0	0		0	1899-12-31	0	0
654	225.3				225.3	3970.24	1899-12-31 01:06:10				0	0		0	1899-12-31	0	0
655	225.4				225.4	3976.32	1899-12-31 01:06:16				0	0		0	1899-12-31	0	0
656	225.5				225.5	3982.4	1899-12-31 01:06:22				0	0		0	1899-12-31	0	0
657	225.6				225.6	3988.48	1899-12-31 01:06:28				0	0		0	1899-12-31	0	0
658	225.7				225.7	3994.56	1899-12-31 01:06:34				0	0		0	1899-12-31	0	0
659	225.8				225.8	4000.64	1899-12-31 01:06:40				0	0		0	1899-12-31	0	0
660	225.9				225.9	4006.72	1899-12-31 01:06:46				0	0		0	1899-12-31	0	0
661	226				226	4012.8	1899-12-31 01:06:52				0	0		0	1899-12-31	0	0
662	226.1				226.1	4018.88	1899-12-31 01:06:58				0	0		0	1899-12-31	0	0
663	226.2				226.2	4024.96	1899-12-31 01:07:04				0	0		0	1899-12-31	0	0
664	226.3				226.3	4031.04	1899-12-31 01:07:11				0	0		0	1899-12-31	0	0
665	226.4				226.4	4037.12	1899-12-31 01:07:17				0	0		0	1899-12-31	0	0
666	226.5				226.5	4043.2	1899-12-31 01:07:23				0	0		0	1899-12-31	0	0
667	226.6				226.6	4049.28	1899-12-31 01:07:29				0	0		0	1899-12-31	0	0
668	226.7				226.7	4055.36	1899-12-31 01:07:35				0	0		0	1899-12-31	0	0
669	226.8				226.8	4061.44	1899-12-31 01:07:41				0	0		0	1899-12-31	0	0
670	226.9				226.9	4067.52	1899-12-31 01:07:47				0	0		0	1899-12-31	0	0
671	227				227	4073.6	1899-12-31 01:07:53				0	0		0	1899-12-31	0	0
672	227.1				227.1	4079.68	1899-12-31 01:07:59				0	0		0	1899-12-31	0	0
673	227.2				227.2	4085.76	1899-12-31 01:08:05				0	0		0	1899-12-31	0	0
674	227.3				227.3	4091.84	1899-12-31 01:08:11				0	0		0	1899-12-31	0	0
675	227.4				227.4	4097.92	1899-12-31 01:08:17				0	0		0	1899-12-31	0	0
676	227.5				227.5	4104	1899-12-31 01:08:24				0	0		0	1899-12-31	0	0
677	227.6				227.6	4110.08	1899-12-31 01:08:30				0	0		0	1899-12-31	0	0
678	227.7				227.7	4116.16	1899-12-31 01:08:36				0	0		0	1899-12-31	0	0
679	227.8				227.8	4122.24	1899-12-31 01:08:42				0	0		0	1899-12-31	0	0
680	227.9				227.9	4128.32	1899-12-31 01:08:48				0	0		0	1899-12-31	0	0
681	228				228	4134.4	1899-12-31 01:08:54				0	0		0	1899-12-31	0	0
682	228.1				228.1	4140.48	1899-12-31 01:09:00				0	0		0	1899-12-31	0	0
683	228.2				228.2	4146.56	1899-12-31 01:09:06				0	0		0	1899-12-31	0	0
684	228.3				228.3	4152.64	1899-12-31 01:09:12				0	0		0	1899-12-31	0	0
685	228.4				228.4	4158.72	1899-12-31 01:09:18				0	0		0	1899-12-31	0	0
686	228.5				228.5	4164.8	1899-12-31 01:09:24				0	0		0	1899-12-31	0	0
687	228.6				228.6	4170.88	1899-12-31 01:09:30				0	0		0	1899-12-31	0	0
688	228.7				228.7	4176.96	1899-12-31 01:09:36				0	0		0	1899-12-31	0	0
689	228.8				228.8	4183.04	1899-12-31 01:09:43				0	0		0	1899-12-31	0	0
690	228.9				228.9	4189.12	1899-12-31 01:09:49				0	0		0	1899-12-31	0	0
691	229				229	4195.2	1899-12-31 01:09:55				0	0		0	1899-12-31	0	0
692	229.1				229.1	4201.28	1899-12-31 01:10:01				0	0		0	1899-12-31	0	0
693	229.2				229.2	4207.36	1899-12-31 01:10:07				0	0		0	1899-12-31	0	0
694	229.3				229.3	4213.44	1899-12-31 01:10:13				0	0		0	1899-12-31	0	0
695	229.4				229.4	4219.52	1899-12-31 01:10:19				0	0		0	1899-12-31	0	0
696	229.5				229.5	4225.6	1899-12-31 01:10:25				0	0		0	1899-12-31	0	0
697	229.6				229.6	4231.68	1899-12-31 01:10:31				0	0		0	1899-12-31	0	0
698	229.7				229.7	4237.76	1899-12-31 01:10:37				0	0		0	1899-12-31	0	0
699	229.8				229.8	4243.84	1899-12-31 01:10:43				0	0		0	1899-12-31	0	0
700	229.9				229.9	4249.92	1899-12-31 01:10:49				0	0		0	1899-12-31	0	0
701	230				230	4256	1899-12-31 01:10:56				0	0		0	1899-12-31	0	0
702					0	4262.08	1899-12-31 01:11:02				0	0		0	1899-12-31	0	0
703					0	4268.16	1899-12-31 01:11:08				0	0		0	1899-12-31	0	0
704					0	4274.24	1899-12-31 01:11:14				0	0		0	1899-12-31	0	0
705					0	4280.32	1899-12-31 01:11:20				0	0		0	1899-12-31	0	0
706					0	4286.4	1899-12-31 01:11:26				0	0		0	1899-12-31	0	0
707					0	4292.48	1899-12-31 01:11:32				0	0		0	1899-12-31	0	0
708					0	4298.56	1899-12-31 01:11:38				0	0		0	1899-12-31	0	0
709					0	4304.64	1899-12-31 01:11:44				0	0		0	1899-12-31	0	0
710					0	4310.72	1899-12-31 01:11:50				0	0		0	1899-12-31	0	0
711					0	4316.8	1899-12-31 01:11:56				0	0		0	1899-12-31	0	0
712					0	4322.88	1899-12-31 01:12:02				0	0		0	1899-12-31	0	0
713					0	4328.96	1899-12-31 01:12:08				0	0		0	1899-12-31	0	0
714					0	4335.04	1899-12-31 01:12:15				0	0		0	1899-12-31	0	0
715					0	4341.12	1899-12-31 01:12:21				0	0		0	1899-12-31	0	0
716					0	4347.2	1899-12-31 01:12:27				0	0		0	1899-12-31	0	0
717					0	4353.28	1899-12-31 01:12:33				0	0		0	1899-12-31	0	0
718					0	4359.36	1899-12-31 01:12:39				0	0		0	1899-12-31	0	0
719					0	4365.44	1899-12-31 01:12:45				0	0		0	1899-12-31	0	0
720					0	4371.52	1899-12-31 01:12:51				0	0		0	1899-12-31	0	0
721					0	4377.6	1899-12-31 01:12:57				0	0		0	1899-12-31	0	0
722					0	4383.68	1899-12-31 01:13:03				0	0		0	1899-12-31	0	0
723					0	4389.76	1899-12-31 01:13:09				0	0		0	1899-12-31	0	0
724					0	4395.84	1899-12-31 01:13:15				0	0		0	1899-12-31	0	0
725					0	4401.92	1899-12-31 01:13:21				0	0		0	1899-12-31	0	0
726					0	4408	1899-12-31 01:13:28				0	0		0	1899-12-31	0	0
727					0	4414.08	1899-12-31 01:13:34				0	0		0	1899-12-31	0	0
728					0	4420.16	1899-12-31 01:13:40				0	0		0	1899-12-31	0	0
729					0	4426.24	1899-12-31 01:13:46				0	0		0	1899-12-31	0	0
730					0	4432.32	1899-12-31 01:13:52				0	0		0	1899-12-31	0	0
731					0	4438.4	1899-12-31 01:13:58				0	0		0	1899-12-31	0	0
732					0	4444.48	1899-12-31 01:14:04				0	0		0	1899-12-31	0	0
733					0	4450.56	1899-12-31 01:14:10				0	0		0	1899-12-31	0	0
734					0	4456.64	1899-12-31 01:14:16				0	0		0	1899-12-31	0	0
735					0	4462.72	1899-12-31 01:14:22				0	0		0	1899-12-31	0	0
736					0	4468.8	1899-12-31 01:14:28				0	0		0	1899-12-31	0	0
737					0	4474.88	1899-12-31 01:14:34				0	0		0	1899-12-31	0	0
738					0	4480.96	1899-12-31 01:14:40				0	0		0	1899-12-31	0	0
739					0	4487.04	1899-12-31 01:14:47				0	0		0	1899-12-31	0	0
740					0	4493.12					0	0		0	1899-12-31	0	0
741					0	4499.2					0	0		0	1899-12-31	0	0
742					0	4505.28					0	0		0	1899-12-31	0	0
743					0	4511.36					0	0		0	1899-12-31	0	0
744					0	4517.44					0	0		0	1899-12-31	0	0
745					0	4523.52					0	0		0	1899-12-31	0	0
746					0	4529.6					0	0		0	1899-12-31	0	0
747					0	4535.68					0	0		0	1899-12-31	0	0
748					0	4541.76					0	0		0	1899-12-31	0	0
749					0	4547.84					0	0		0	1899-12-31	0	0
750					0	4553.92					0	0		0	1899-12-31	0	0
751					0	4560					0	0		0	1899-12-31	0	0
752					0	4566.08					0	0		0	1899-12-31	0	0
753					0	4572.16					0	0		0	1899-12-31	0	0
754					0	4578.24					0	0		0	1899-12-31	0	0
755					0	4584.32					0	0		0	1899-12-31	0	0
756					0	4590.4					0	0		0	1899-12-31	0	0
757					0	4596.48					0	0		0	1899-12-31	0	0
758					0	4602.56					0	0		0	1899-12-31	0	0
759					0	4608.64					0	0		0	1899-12-31	0	0
760					0	4614.72					0	0		0	1899-12-31	0	0
761					0	4620.8					0	0		0	1899-12-31	0	0
762					0	4626.88					0	0		0	1899-12-31	0	0
763					0	4632.96					0	0		0	1899-12-31	0	0
764					0	4639.04					0	0		0	1899-12-31	0	0
765					0	4645.12					0	0		0	1899-12-31	0	0
766					0	4651.2					0	0		0	1899-12-31	0	0
767					0	4657.28					0	0		0	1899-12-31	0	0
768					0	4663.36					0	0		0	1899-12-31	0	0
769					0	4669.44					0	0		0	1899-12-31	0	0
770					0	4675.52					0	0		0	1899-12-31	0	0
771					0	4681.6					0	0		0	1899-12-31	0	0
772					0	4687.68					0	0		0	1899-12-31	0	0
773					0	4693.76					0	0		0	1899-12-31	0	0
774					0	4699.84					0	0		0	1899-12-31	0	0
775					0	4705.92					0	0		0	1899-12-31	0	0
776					0	4712					0	0		0	1899-12-31	0	0
777					0	4718.08					0	0		0	1899-12-31	0	0
778					0	4724.16					0	0		0	1899-12-31	0	0
779					0	4730.24					0	0		0	1899-12-31	0	0
780					0	4736.32					0	0		0	1899-12-31	0	0
781					0	4742.4					0	0		0	1899-12-31	0	0
782					0	4748.48					0	0		0	1899-12-31	0	0
783					0	4754.56					0	0		0	1899-12-31	0	0
784					0	4760.64					0	0		0	1899-12-31	0	0
785					0	4766.72					0	0		0	1899-12-31	0	0
786					0	4772.8					0	0		0	1899-12-31	0	0
787					0	4778.88					0	0		0	1899-12-31	0	0
788					0	4784.96					0	0		0	1899-12-31	0	0
789					0	4791.04					0	0		0	1899-12-31	0	0
790					0	4797.12					0	0		0	1899-12-31	0	0
791					0	4803.2					0	0		0	1899-12-31	0	0
792					0	4809.28					0	0		0	1899-12-31	0	0
793					0	4815.36					0	0		0	1899-12-31	0	0
794					0	4821.44					0	0		0	1899-12-31	0	0
795					0	4827.52					0	0		0	1899-12-31	0	0
796					0	4833.6					0	0		0	1899-12-31	0	0
797					0	4839.68					0	0		0	1899-12-31	0	0
798					0	4845.76					0	0		0	1899-12-31	0	0
799					0	4851.84					0	0		0	1899-12-31	0	0

## Sheet: WiFi T27
	701															68	80
	Frequency	Imm Level	Trd In Fwd	Amp Out Fwd	frequency	time	time		delay [ms]	timestamp		errors Ch6	%	timestamp	timestamp	16	400
	(MHz)	(V)	(W)	(W)		6.08						e/12s	8		0	4096000	320
1	160				160	0	1899-12-31		0008	00000000	8	0	0	0	1899-12-31	0	0
2	160.1				160.1	6.08	1899-12-31 00:00:06		000C	000032C1	12	4	0.5	12993	1899-12-31 00:00:12	1.01508	80
3	160.2				160.2	12.16	1899-12-31 00:00:12		000C	000061A0	12	0	0	24992	1899-12-31 00:00:24	1.9525	80
4	160.3				160.3	18.24	1899-12-31 00:00:18		000C	00009080	12	0	0	36992	1899-12-31 00:00:36	2.89	85
5	160.4				160.4	24.32	1899-12-31 00:00:24		000C	0000C028	12	0	0	49192	1899-12-31 00:00:49	3.84313	85
6	160.5				160.5	30.4	1899-12-31 00:00:30		000C	0000EF6C	12	0	0	61292	1899-12-31 00:01:01	4.78844	85
7	160.6				160.6	36.48	1899-12-31 00:00:36		000C	00011EB0	12	0	0	73392	1899-12-31 00:01:13	5.73375	85
8	160.7				160.7	42.56	1899-12-31 00:00:42		000C	00014DF4	12	0	0	85492	1899-12-31 00:01:25	6.67906	85
9	160.8				160.8	48.64	1899-12-31 00:00:48		000C	00017D9C	12	0	0	97692	1899-12-31 00:01:37	7.63219	90
10	160.9				160.9	54.72	1899-12-31 00:00:54		000D	0001ACE0	13	1	0.125	109792	1899-12-31 00:01:49	8.5775	90
11	161				161	60.8	1899-12-31 00:01:00		000D	0001DC24	13	0	0	121892	1899-12-31 00:02:01	9.52281	90
12	161.1				161.1	66.88	1899-12-31 00:01:06		000D	00020D5C	13	0	0	134492	1899-12-31 00:02:14	10.5072	90
13	161.2				161.2	72.96	1899-12-31 00:01:12		000D	00023D04	13	0	0	146692	1899-12-31 00:02:26	11.4603	90
14	161.3				161.3	79.04	1899-12-31 00:01:19		000D	00026C48	13	0	0	158792	1899-12-31 00:02:38	12.4056	90
15	161.4				161.4	85.12	1899-12-31 00:01:25		000D	00029B8C	13	0	0	170892	1899-12-31 00:02:50	13.3509	95
16	161.5				161.5	91.2	1899-12-31 00:01:31		000D	0002CAD0	13	0	0	182992	1899-12-31 00:03:02	14.2963	95
17	161.6				161.6	97.28	1899-12-31 00:01:37		000D	0002FA78	13	0	0	195192	1899-12-31 00:03:15	15.2494	95
18	161.7				161.7	103.36	1899-12-31 00:01:43		000E	000329BC	14	1	0.125	207292	1899-12-31 00:03:27	16.1947	95
19	161.8				161.8	109.44	1899-12-31 00:01:49		000E	00035900	14	0	0	219392	1899-12-31 00:03:39	17.14	95
20	161.9				161.9	115.52	1899-12-31 00:01:55		000E	00038A38	14	0	0	231992	1899-12-31 00:03:51	18.1244	100
21	162				162	121.6	1899-12-31 00:02:01		000E	0003B9E0	14	0	0	244192	1899-12-31 00:04:04	19.0775	100
22	162.1				162.1	127.68	1899-12-31 00:02:07		000E	0003E924	14	0	0	256292	1899-12-31 00:04:16	20.0228	100
23	162.2				162.2	133.76	1899-12-31 00:02:13		000E	00041868	14	0	0	268392	1899-12-31 00:04:28	20.9681	100
24	162.3				162.3	139.84	1899-12-31 00:02:19		000E	00044810	14	0	0	280592	1899-12-31 00:04:40	21.9213	100
25	162.4				162.4	145.92	1899-12-31 00:02:25		000E	00047754	14	0	0	292692	1899-12-31 00:04:52	22.8666	105
26	162.5				162.5	152	1899-12-31 00:02:32		000E	0004A698	14	0	0	304792	1899-12-31 00:05:04	23.8119	105
27	162.6				162.6	158.08	1899-12-31 00:02:38		000E	0004D5DC	14	0	0	316892	1899-12-31 00:05:16	24.7572	105
28	162.7				162.7	164.16	1899-12-31 00:02:44		000E	00050584	14	0	0	329092	1899-12-31 00:05:29	25.7103	105
29	162.8				162.8	170.24	1899-12-31 00:02:50		0013	000534C8	19	5	0.625	341192	1899-12-31 00:05:41	26.6556	105
30	162.9				162.9	176.32	1899-12-31 00:02:56		0018	0005640C	24	5	0.625	353292	1899-12-31 00:05:53	27.6009	110
31	163				163	182.4	1899-12-31 00:03:02		0018	000594E0	24	0	0	365792	1899-12-31 00:06:05	28.5775	110
32	163.1				163.1	188.48	1899-12-31 00:03:08		0018	0005C618	24	0	0	378392	1899-12-31 00:06:18	29.5619	110
33	163.2				163.2	194.56	1899-12-31 00:03:14		0018	0005F55C	24	0	0	390492	1899-12-31 00:06:30	30.5072	110
34	163.3				163.3	200.64	1899-12-31 00:03:20		0018	00062504	24	0	0	402692	1899-12-31 00:06:42	31.4603	110
35	163.4				163.4	206.72	1899-12-31 00:03:26		0018	00065448	24	0	0	414792	1899-12-31 00:06:54	32.4056	110
36	163.5				163.5	212.8	1899-12-31 00:03:32		0018	0006838C	24	0	0	426892	1899-12-31 00:07:06	33.3509	115
37	163.6				163.6	218.88	1899-12-31 00:03:38		0018	0006B334	24	0	0	439092	1899-12-31 00:07:19	34.3041	115
38	163.7				163.7	224.96	1899-12-31 00:03:44		0018	0006E278	24	0	0	451192	1899-12-31 00:07:31	35.2494	115
39	163.8				163.8	231.04	1899-12-31 00:03:51		0018	000711BC	24	0	0	463292	1899-12-31 00:07:43	36.1947	115
40	163.9				163.9	237.12	1899-12-31 00:03:57		0018	00074100	24	0	0	475392	1899-12-31 00:07:55	37.14	115
41	164				164	243.2	1899-12-31 00:04:03		0018	000770A8	24	0	0	487592	1899-12-31 00:08:07	38.0931	120
42	164.1				164.1	249.28	1899-12-31 00:04:09		0018	00079FEC	24	0	0	499692	1899-12-31 00:08:19	39.0384	120
43	164.2				164.2	255.36	1899-12-31 00:04:15		0018	0007CF30	24	0	0	511792	1899-12-31 00:08:31	39.9838	120
44	164.3				164.3	261.44	1899-12-31 00:04:21		0018	0007FE74	24	0	0	523892	1899-12-31 00:08:43	40.9291	120
45	164.4				164.4	267.52	1899-12-31 00:04:27		0018	00082E1C	24	0	0	536092	1899-12-31 00:08:56	41.8822	120
46	164.5				164.5	273.6	1899-12-31 00:04:33		0018	00085D60	24	0	0	548192	1899-12-31 00:09:08	42.8275	125
47	164.6				164.6	279.68	1899-12-31 00:04:39		0019	00088CA4	25	1	0.125	560292	1899-12-31 00:09:20	43.7728	125
48	164.7				164.7	285.76	1899-12-31 00:04:45		0019	0008BBE8	25	0	0	572392	1899-12-31 00:09:32	44.7181	125
49	164.8				164.8	291.84	1899-12-31 00:04:51		0019	0008ED20	25	0	0	584992	1899-12-31 00:09:44	45.7025	125
50	164.9				164.9	297.92	1899-12-31 00:04:57		0019	00091CC8	25	0	0	597192	1899-12-31 00:09:57	46.6556	125
51	165				165	304	1899-12-31 00:05:04		001A	00094C0C	26	1	0.125	609292	1899-12-31 00:10:09	47.6009	130
52	165.1				165.1	310.08	1899-12-31 00:05:10		0020	00097B50	32	6	0.75	621392	1899-12-31 00:10:21	48.5463	130
53	165.2				165.2	316.16	1899-12-31 00:05:16		0023	0009AC88	35	3	0.375	633992	1899-12-31 00:10:33	49.5306	130
54	165.3				165.3	322.24	1899-12-31 00:05:22		0024	0009DBCC	36	1	0.125	646092	1899-12-31 00:10:46	50.4759	130
55	165.4				165.4	328.32	1899-12-31 00:05:28		0024	000A0D04	36	0	0	658692	1899-12-31 00:10:58	51.4603	130
56	165.5				165.5	334.4	1899-12-31 00:05:34		0024	000A3E3C	36	0	0	671292	1899-12-31 00:11:11	52.4447	130
57	165.6				165.6	340.48	1899-12-31 00:05:40		0024	000A6D80	36	0	0	683392	1899-12-31 00:11:23	53.39	135
58	165.7				165.7	346.56	1899-12-31 00:05:46		0024	000A9CC4	36	0	0	695492	1899-12-31 00:11:35	54.3353	135
59	165.8				165.8	352.64	1899-12-31 00:05:52		0024	000ACC08	36	0	0	707592	1899-12-31 00:11:47	55.2806	135
60	165.9				165.9	358.72	1899-12-31 00:05:58		0024	000AFBB0	36	0	0	719792	1899-12-31 00:11:59	56.2338	135
61	166				166	364.8	1899-12-31 00:06:04		0024	000B2AF4	36	0	0	731892	1899-12-31 00:12:11	57.1791	135
62	166.1				166.1	370.88	1899-12-31 00:06:10		0024	000B5A38	36	0	0	743992	1899-12-31 00:12:23	58.1244	140
63	166.2				166.2	376.96	1899-12-31 00:06:16		0025	000B897C	37	1	0.125	756092	1899-12-31 00:12:36	59.0697	140
64	166.3				166.3	383.04	1899-12-31 00:06:23		0025	000BB8C0	37	0	0	768192	1899-12-31 00:12:48	60.015	140
65	166.4				166.4	389.12	1899-12-31 00:06:29		0025	000BE9F8	37	0	0	780792	1899-12-31 00:13:00	60.9994	140
66	166.5				166.5	395.2	1899-12-31 00:06:35		0025	000C19A0	37	0	0	792992	1899-12-31 00:13:12	61.9525	140
67	166.6				166.6	401.28	1899-12-31 00:06:41		0025	000C48E4	37	0	0	805092	1899-12-31 00:13:25	62.8978	145
68	166.7				166.7	407.36	1899-12-31 00:06:47		0025	000C7828	37	0	0	817192	1899-12-31 00:13:37	63.8431	145
69	166.8				166.8	413.44	1899-12-31 00:06:53		0025	000CA76C	37	0	0	829292	1899-12-31 00:13:49	64.7884	145
70	166.9				166.9	419.52	1899-12-31 00:06:59		0025	000CD714	37	0	0	841492	1899-12-31 00:14:01	65.7416	145
71	167				167	425.6	1899-12-31 00:07:05		0025	000D0658	37	0	0	853592	1899-12-31 00:14:13	66.6869	145
72	167.1				167.1	431.68	1899-12-31 00:07:11		0025	000D359C	37	0	0	865692	1899-12-31 00:14:25	67.6322	150
73	167.2				167.2	437.76	1899-12-31 00:07:17		0025	000D64E0	37	0	0	877792	1899-12-31 00:14:37	68.5775	150
74	167.3				167.3	443.84	1899-12-31 00:07:23		0025	000D9424	37	0	0	889892	1899-12-31 00:14:49	69.5228	150
75	167.4				167.4	449.92	1899-12-31 00:07:29		0025	000DC3CC	37	0	0	902092	1899-12-31 00:15:02	70.4759	150
76	167.5				167.5	456	1899-12-31 00:07:36		0025	000DF310	37	0	0	914192	1899-12-31 00:15:14	71.4213	150
77	167.6				167.6	462.08	1899-12-31 00:07:42		0025	000E2254	37	0	0	926292	1899-12-31 00:15:26	72.3666	150
78	167.7				167.7	468.16	1899-12-31 00:07:48		0025	000E5198	37	0	0	938392	1899-12-31 00:15:38	73.3119	155
79	167.8				167.8	474.24	1899-12-31 00:07:54		0025	000E8140	37	0	0	950592	1899-12-31 00:15:50	74.265	155
80	167.9				167.9	480.32	1899-12-31 00:08:00		0025	000EB084	37	0	0	962692	1899-12-31 00:16:02	75.2103	155
81	168				168	486.4	1899-12-31 00:08:06		0025	000EDFC8	37	0	0	974792	1899-12-31 00:16:14	76.1556	155
82	168.1				168.1	492.48	1899-12-31 00:08:12		0025	000F0F0C	37	0	0	986892	1899-12-31 00:16:26	77.1009	155
83	168.2				168.2	498.56	1899-12-31 00:08:18		0025	000F3EB4	37	0	0	999092	1899-12-31 00:16:39	78.0541	160
84	168.3				168.3	504.64	1899-12-31 00:08:24		0025	000F6DF8	37	0	0	1011192	1899-12-31 00:16:51	78.9994	160
85	168.4				168.4	510.72	1899-12-31 00:08:30		0025	000F9D3C	37	0	0	1023292	1899-12-31 00:17:03	79.9447	160
86	168.5				168.5	516.8	1899-12-31 00:08:36		0025	000FCC80	37	0	0	1035392	1899-12-31 00:17:15	80.89	160
87	168.6				168.6	522.88	1899-12-31 00:08:42		0025	000FFC28	37	0	0	1047592	1899-12-31 00:17:27	81.8431	160
88	168.7				168.7	528.96	1899-12-31 00:08:48		0025	00102B6C	37	0	0	1059692	1899-12-31 00:17:39	82.7884	165
89	168.8				168.8	535.04	1899-12-31 00:08:55		0025	00105AB0	37	0	0	1071792	1899-12-31 00:17:51	83.7338	165
90	168.9				168.9	541.12	1899-12-31 00:09:01		0025	001089F4	37	0	0	1083892	1899-12-31 00:18:03	84.6791	165
91	169				169	547.2	1899-12-31 00:09:07		0025	0010B99C	37	0	0	1096092	1899-12-31 00:18:16	85.6322	165
92	169.1				169.1	553.28	1899-12-31 00:09:13		0025	0010E8E0	37	0	0	1108192	1899-12-31 00:18:28	86.5775	165
93	169.2				169.2	559.36	1899-12-31 00:09:19		0025	00111824	37	0	0	1120292	1899-12-31 00:18:40	87.5228	170
94	169.3				169.3	565.44	1899-12-31 00:09:25		0025	00114768	37	0	0	1132392	1899-12-31 00:18:52	88.4681	170
95	169.4				169.4	571.52	1899-12-31 00:09:31		0025	00117710	37	0	0	1144592	1899-12-31 00:19:04	89.4213	170
96	169.5				169.5	577.6	1899-12-31 00:09:37		0026	0011A654	38	1	0.125	1156692	1899-12-31 00:19:16	90.3666	170
97	169.6				169.6	583.68	1899-12-31 00:09:43		0026	0011D598	38	0	0	1168792	1899-12-31 00:19:28	91.3119	170
98	169.7				169.7	589.76	1899-12-31 00:09:49		0026	001206D0	38	0	0	1181392	1899-12-31 00:19:41	92.2963	170
99	169.8				169.8	595.84	1899-12-31 00:09:55		0026	00123614	38	0	0	1193492	1899-12-31 00:19:53	93.2416	175
100	169.9				169.9	601.92	1899-12-31 00:10:01		0026	001265BC	38	0	0	1205692	1899-12-31 00:20:05	94.1947	175
101	170				170	608	1899-12-31 00:10:08		0026	00129500	38	0	0	1217792	1899-12-31 00:20:17	95.14	175
102	170.1				170.1	614.08	1899-12-31 00:10:14		0026	0012C444	38	0	0	1229892	1899-12-31 00:20:29	96.0853	175
103	170.2				170.2	620.16	1899-12-31 00:10:20		0026	0012F388	38	0	0	1241992	1899-12-31 00:20:41	97.0306	175
104	170.3				170.3	626.24	1899-12-31 00:10:26		0026	00132330	38	0	0	1254192	1899-12-31 00:20:54	97.9838	180
105	170.4				170.4	632.32	1899-12-31 00:10:32		0026	00135274	38	0	0	1266292	1899-12-31 00:21:06	98.9291	180
106	170.5				170.5	638.4	1899-12-31 00:10:38		0027	001381B8	39	1	0.125	1278392	1899-12-31 00:21:18	99.8744	180
107	170.6				170.6	644.48	1899-12-31 00:10:44	0	0027	0013B0FC	39	0	0	1290492	1899-12-31 00:21:30	100.82	180
108	170.7				170.7	650.56	1899-12-31 00:10:50	0	0027	0013E234	39	0	0	1303092	1899-12-31 00:21:43	101.804	180
109	170.8				170.8	656.64	1899-12-31 00:10:56	0	0027	001411DC	39	0	0	1315292	1899-12-31 00:21:55	102.757	185
110	170.9				170.9	662.72	1899-12-31 00:11:02	0	0027	00144120	39	0	0	1327392	1899-12-31 00:22:07	103.703	185
111	171				171	668.8	1899-12-31 00:11:08	0	0027	00147064	39	0	0	1339492	1899-12-31 00:22:19	104.648	185
112	171.1				171.1	674.88	1899-12-31 00:11:14	0	0027	00149FA8	39	0	0	1351592	1899-12-31 00:22:31	105.593	185
113	171.2				171.2	680.96	1899-12-31 00:11:20	0	0027	0014CF50	39	0	0	1363792	1899-12-31 00:22:43	106.546	185
114	171.3				171.3	687.04	1899-12-31 00:11:27	0	002F	0014FE94	47	8	1	1375892	1899-12-31 00:22:55	107.492	185
115	171.4				171.4	693.12	1899-12-31 00:11:33	0	0037	00152DD8	55	8	1	1387992	1899-12-31 00:23:07	108.437	190
116	171.5				171.5	699.2	1899-12-31 00:11:39	0	003F	00155CB9	63	8	1	1399993	1899-12-31 00:23:19	109.374	190
117	171.6				171.6	705.28	1899-12-31 00:11:45	0	0047	00158B99	71	8	1	1411993	1899-12-31 00:23:31	110.312	190
118	171.7				171.7	711.36	1899-12-31 00:11:51	0	004F	0015BA79	79	8	1	1423993	1899-12-31 00:23:43	111.249	190
119	171.8				171.8	717.44	1899-12-31 00:11:57	0	0057	0015E959	87	8	1	1435993	1899-12-31 00:23:55	112.187	190
120	171.9				171.9	723.52	1899-12-31 00:12:03	0	005A	00161839	90	3	0.375	1447993	1899-12-31 00:24:07	113.124	195
121	172				172	729.6	1899-12-31 00:12:09	0	005A	00164718	90	0	0	1459992	1899-12-31 00:24:19	114.062	195
122	172.1				172.1	735.68	1899-12-31 00:12:15	0	005A	00167850	90	0	0	1472592	1899-12-31 00:24:32	115.046	195
123	172.2				172.2	741.76	1899-12-31 00:12:21	0	005A	0016A794	90	0	0	1484692	1899-12-31 00:24:44	115.992	195
124	172.3				172.3	747.84	1899-12-31 00:12:27	0	005A	0016D73C	90	0	0	1496892	1899-12-31 00:24:56	116.945	195
125	172.4				172.4	753.92	1899-12-31 00:12:33	0	005A	00170680	90	0	0	1508992	1899-12-31 00:25:08	117.89	200
126	172.5				172.5	760	1899-12-31 00:12:40	0	005A	001735C4	90	0	0	1521092	1899-12-31 00:25:21	118.835	200
127	172.6				172.6	766.08	1899-12-31 00:12:46	0	005A	00176508	90	0	0	1533192	1899-12-31 00:25:33	119.781	200
128	172.7				172.7	772.16	1899-12-31 00:12:52	0	005A	001794B0	90	0	0	1545392	1899-12-31 00:25:45	120.734	200
129	172.8				172.8	778.24	1899-12-31 00:12:58	0	005A	0017C3F4	90	0	0	1557492	1899-12-31 00:25:57	121.679	200
130	172.9				172.9	784.32	1899-12-31 00:13:04	0	005A	0017F338	90	0	0	1569592	1899-12-31 00:26:09	122.624	205
131	173				173	790.4	1899-12-31 00:13:10	0	005A	0018227C	90	0	0	1581692	1899-12-31 00:26:21	123.57	205
132	173.1				173.1	796.48	1899-12-31 00:13:16	0	005B	00185224	91	1	0.125	1593892	1899-12-31 00:26:33	124.523	205
133	173.2				173.2	802.56	1899-12-31 00:13:22	0	005B	00188168	91	0	0	1605992	1899-12-31 00:26:45	125.468	205
134	173.3				173.3	808.64	1899-12-31 00:13:28	0	005B	0018B2A0	91	0	0	1618592	1899-12-31 00:26:58	126.453	205
135	173.4				173.4	814.72	1899-12-31 00:13:34	0	005B	0018E1E4	91	0	0	1630692	1899-12-31 00:27:10	127.398	205
136	173.5				173.5	820.8	1899-12-31 00:13:40	0	005B	0019118C	91	0	0	1642892	1899-12-31 00:27:22	128.351	210
137	173.6				173.6	826.88	1899-12-31 00:13:46	0	005B	001940D0	91	0	0	1654992	1899-12-31 00:27:34	129.296	210
138	173.7				173.7	832.96	1899-12-31 00:13:52	0	005B	00197014	91	0	0	1667092	1899-12-31 00:27:47	130.242	210
139	173.8				173.8	839.04	1899-12-31 00:13:59	0	005B	00199F58	91	0	0	1679192	1899-12-31 00:27:59	131.187	210
140	173.9				173.9	845.12	1899-12-31 00:14:05	0	005B	0019CF00	91	0	0	1691392	1899-12-31 00:28:11	132.14	210
141	174				174	851.2	1899-12-31 00:14:11	0	005B	0019FE44	91	0	0	1703492	1899-12-31 00:28:23	133.085	215
142	174.1				174.1	857.28	1899-12-31 00:14:17	0	005B	001A2D88	91	0	0	1715592	1899-12-31 00:28:35	134.031	215
143	174.2				174.2	863.36	1899-12-31 00:14:23	0	005B	001A5CCC	91	0	0	1727692	1899-12-31 00:28:47	134.976	215
144	174.3				174.3	869.44	1899-12-31 00:14:29	0	005B	001A8C10	91	0	0	1739792	1899-12-31 00:28:59	135.921	215
145	174.4				174.4	875.52	1899-12-31 00:14:35	0	005B	001ABBB8	91	0	0	1751992	1899-12-31 00:29:11	136.874	215
146	174.5				174.5	881.6	1899-12-31 00:14:41	0	005B	001AEAFC	91	0	0	1764092	1899-12-31 00:29:24	137.82	220
147	174.6				174.6	887.68	1899-12-31 00:14:47	0	005B	001B1A40	91	0	0	1776192	1899-12-31 00:29:36	138.765	220
148	174.7				174.7	893.76	1899-12-31 00:14:53	0	005B	001B4984	91	0	0	1788292	1899-12-31 00:29:48	139.71	220
149	174.8				174.8	899.84	1899-12-31 00:14:59	0	005F	001B792C	95	4	0.5	1800492	1899-12-31 00:30:00	140.663	220
150	174.9				174.9	905.92	1899-12-31 00:15:05	0	0067	001BA870	103	8	1	1812592	1899-12-31 00:30:12	141.609	220
151	175				175	912	1899-12-31 00:15:12	0	0070	001BDA71	112	9	1.125	1825393	1899-12-31 00:30:25	142.609	225
152	175.1				175.1	918.08	1899-12-31 00:15:18	0	0078	001C0D39	120	8	1	1838393	1899-12-31 00:30:38	143.624	225
153	175.2				175.2	924.16	1899-12-31 00:15:24	0	0080	001C3C19	128	8	1	1850393	1899-12-31 00:30:50	144.562	225
154	175.3				175.3	930.24	1899-12-31 00:15:30	0	0088	001C6AF9	136	8	1	1862393	1899-12-31 00:31:02	145.499	225
155	175.4				175.4	936.32	1899-12-31 00:15:36	0	0090	001C99D9	144	8	1	1874393	1899-12-31 00:31:14	146.437	225
156	175.5				175.5	942.4	1899-12-31 00:15:42	0	0098	001CC8B9	152	8	1	1886393	1899-12-31 00:31:26	147.374	225
157	175.6				175.6	948.48	1899-12-31 00:15:48	0	009A	001CF799	154	2	0.25	1898393	1899-12-31 00:31:38	148.312	230
158	175.7				175.7	954.56	1899-12-31 00:15:54	0	009A	001D2678	154	0	0	1910392	1899-12-31 00:31:50	149.249	230
159	175.8				175.8	960.64	1899-12-31 00:16:00	0	009A	001D55BC	154	0	0	1922492	1899-12-31 00:32:02	150.195	230
160	175.9				175.9	966.72	1899-12-31 00:16:06	0	009A	001D8500	154	0	0	1934592	1899-12-31 00:32:14	151.14	230
161	176				176	972.8	1899-12-31 00:16:12	0	009A	001DB444	154	0	0	1946692	1899-12-31 00:32:26	152.085	230
162	176.1				176.1	978.88	1899-12-31 00:16:18	0	009A	001DE388	154	0	0	1958792	1899-12-31 00:32:38	153.031	235
163	176.2				176.2	984.96	1899-12-31 00:16:24	0	009A	001E1330	154	0	0	1970992	1899-12-31 00:32:50	153.984	235
164	176.3				176.3	991.04	1899-12-31 00:16:31	0	009A	001E4274	154	0	0	1983092	1899-12-31 00:33:03	154.929	235
165	176.4				176.4	997.12	1899-12-31 00:16:37	0	009A	001E71B8	154	0	0	1995192	1899-12-31 00:33:15	155.874	235
166	176.5				176.5	1003.2	1899-12-31 00:16:43	0	009A	001EA0FC	154	0	0	2007292	1899-12-31 00:33:27	156.82	235
167	176.6				176.6	1009.28	1899-12-31 00:16:49	0	009A	001ED0A4	154	0	0	2019492	1899-12-31 00:33:39	157.773	240
168	176.7				176.7	1015.36	1899-12-31 00:16:55	0	009A	001EFFE8	154	0	0	2031592	1899-12-31 00:33:51	158.718	240
169	176.8				176.8	1021.44	1899-12-31 00:17:01	0	009A	001F2F2C	154	0	0	2043692	1899-12-31 00:34:03	159.663	240
170	176.9				176.9	1027.52	1899-12-31 00:17:07	0	009A	001F5E70	154	0	0	2055792	1899-12-31 00:34:15	160.609	240
171	177				177	1033.6	1899-12-31 00:17:13	0	009A	001F8E18	154	0	0	2067992	1899-12-31 00:34:27	161.562	240
172	177.1				177.1	1039.68	1899-12-31 00:17:19	0	009D	001FBD5C	157	3	0.375	2080092	1899-12-31 00:34:40	162.507	245
173	177.2				177.2	1045.76	1899-12-31 00:17:25	0	00A5	001FECA0	165	8	1	2092192	1899-12-31 00:34:52	163.452	245
174	177.3				177.3	1051.84	1899-12-31 00:17:31	0	00AD	00201DD9	173	8	1	2104793	1899-12-31 00:35:04	164.437	245
175	177.4				177.4	1057.92	1899-12-31 00:17:37	0	00B5	00204CB9	181	8	1	2116793	1899-12-31 00:35:16	165.374	245
176	177.5				177.5	1064	1899-12-31 00:17:44	0	00BD	00207B99	189	8	1	2128793	1899-12-31 00:35:28	166.312	245
177	177.6				177.6	1070.08	1899-12-31 00:17:50	0	00C5	0020AA79	197	8	1	2140793	1899-12-31 00:35:40	167.249	245
178	177.7				177.7	1076.16	1899-12-31 00:17:56	0	00CC	0020D959	204	7	0.875	2152793	1899-12-31 00:35:52	168.187	250
179	177.8				177.8	1082.24	1899-12-31 00:18:02	0	00CC	00210838	204	0	0	2164792	1899-12-31 00:36:04	169.124	250
180	177.9				177.9	1088.32	1899-12-31 00:18:08	0	00CC	0021390C	204	0	0	2177292	1899-12-31 00:36:17	170.101	250
181	178				178	1094.4	1899-12-31 00:18:14	0	00CC	00216850	204	0	0	2189392	1899-12-31 00:36:29	171.046	250
182	178.1				178.1	1100.48	1899-12-31 00:18:20	0	00CC	002197F8	204	0	0	2201592	1899-12-31 00:36:41	171.999	250
183	178.2				178.2	1106.56	1899-12-31 00:18:26	0	00CD	0021C73C	205	1	0.125	2213692	1899-12-31 00:36:53	172.945	255
184	178.3				178.3	1112.64	1899-12-31 00:18:32	0	00CD	0021F680	205	0	0	2225792	1899-12-31 00:37:05	173.89	255
185	178.4				178.4	1118.72	1899-12-31 00:18:38	0	00CD	002227B8	205	0	0	2238392	1899-12-31 00:37:18	174.874	255
186	178.5				178.5	1124.8	1899-12-31 00:18:44	0	00CD	00225760	205	0	0	2250592	1899-12-31 00:37:30	175.827	255
187	178.6				178.6	1130.88	1899-12-31 00:18:50	0	00CD	002286A4	205	0	0	2262692	1899-12-31 00:37:42	176.773	255
188	178.7				178.7	1136.96	1899-12-31 00:18:56	0	00CD	0022B5E8	205	0	0	2274792	1899-12-31 00:37:54	177.718	260
189	178.8				178.8	1143.04	1899-12-31 00:19:03	0	00CE	0022E52C	206	1	0.125	2286892	1899-12-31 00:38:06	178.663	260
190	178.9				178.9	1149.12	1899-12-31 00:19:09	0	00CE	00231470	206	0	0	2298992	1899-12-31 00:38:18	179.609	260
191	179				179	1155.2	1899-12-31 00:19:15	0	00CE	0023460C	206	0	0	2311692	1899-12-31 00:38:31	180.601	260
192	179.1				179.1	1161.28	1899-12-31 00:19:21	0	00CE	00237550	206	0	0	2323792	1899-12-31 00:38:43	181.546	260
193	179.2				179.2	1167.36	1899-12-31 00:19:27	0	00CE	0023A494	206	0	0	2335892	1899-12-31 00:38:55	182.492	260
194	179.3				179.3	1173.44	1899-12-31 00:19:33	0	00CE	0023D3D8	206	0	0	2347992	1899-12-31 00:39:07	183.437	265
195	179.4				179.4	1179.52	1899-12-31 00:19:39	0	00D1	0024031C	209	3	0.375	2360092	1899-12-31 00:39:20	184.382	265
196	179.5				179.5	1185.6	1899-12-31 00:19:45	0	00D8	002432C4	216	7	0.875	2372292	1899-12-31 00:39:32	185.335	265
197	179.6				179.6	1191.68	1899-12-31 00:19:51	0	00E1	00246398	225	9	1.125	2384792	1899-12-31 00:39:44	186.312	265
198	179.7				179.7	1197.76	1899-12-31 00:19:57	0	00E9	00249661	233	8	1	2397793	1899-12-31 00:39:57	187.328	265
199	179.8				179.8	1203.84	1899-12-31 00:20:03	0	00F1	0024C541	241	8	1	2409793	1899-12-31 00:40:09	188.265	270
200	179.9				179.9	1209.92	1899-12-31 00:20:09	0	00F9	0024F421	249	8	1	2421793	1899-12-31 00:40:21	189.203	270
201	180				180	1216	1899-12-31 00:20:16	0	0101	00252301	257	8	1	2433793	1899-12-31 00:40:33	190.14	270
202	180.1				180.1	1222.08	1899-12-31 00:20:22	0	0109	002551E1	265	8	1	2445793	1899-12-31 00:40:45	191.078	270
203	180.2				180.2	1228.16	1899-12-31 00:20:28	0	0111	002580C1	273	8	1	2457793	1899-12-31 00:40:57	192.015	270
204	180.3				180.3	1234.24	1899-12-31 00:20:34	0	0119	0025AFA1	281	8	1	2469793	1899-12-31 00:41:09	192.953	275
205	180.4				180.4	1240.32	1899-12-31 00:20:40	0	0121	0025DE81	289	8	1	2481793	1899-12-31 00:41:21	193.89	275
206	180.5				180.5	1246.4	1899-12-31 00:20:46	0	0129	00260D61	297	8	1	2493793	1899-12-31 00:41:33	194.828	275
207	180.6				180.6	1252.48	1899-12-31 00:20:52	0	0131	00263C40	305	8	1	2505792	1899-12-31 00:41:45	195.765	275
208	180.7				180.7	1258.56	1899-12-31 00:20:58	0	0139	00266B21	313	8	1	2517793	1899-12-31 00:41:57	196.703	275
209	180.8				180.8	1264.64	1899-12-31 00:21:04	0	0141	00269A01	321	8	1	2529793	1899-12-31 00:42:09	197.64	280
210	180.9				180.9	1270.72	1899-12-31 00:21:10	0	0149	0026C8E1	329	8	1	2541793	1899-12-31 00:42:21	198.578	280
211	181				181	1276.8	1899-12-31 00:21:16	0	0151	0026F7C1	337	8	1	2553793	1899-12-31 00:42:33	199.515	280
212	181.1				181.1	1282.88	1899-12-31 00:21:22	0	0159	002726A1	345	8	1	2565793	1899-12-31 00:42:45	200.453	280
213	181.2				181.2	1288.96	1899-12-31 00:21:28	0	0161	00275581	353	8	1	2577793	1899-12-31 00:42:57	201.39	280
214	181.3				181.3	1295.04	1899-12-31 00:21:35	0	0169	00278460	361	8	1	2589792	1899-12-31 00:43:09	202.327	280
215	181.4				181.4	1301.12	1899-12-31 00:21:41	0	0171	0027B340	369	8	1	2601792	1899-12-31 00:43:21	203.265	285
216	181.5				181.5	1307.2	1899-12-31 00:21:47	0	0178	0027E220	376	7	0.875	2613792	1899-12-31 00:43:33	204.202	285
217	181.6				181.6	1313.28	1899-12-31 00:21:53	0	017E	00281100	382	6	0.75	2625792	1899-12-31 00:43:45	205.14	285
218	181.7				181.7	1319.36	1899-12-31 00:21:59	0	0181	00284238	385	3	0.375	2638392	1899-12-31 00:43:58	206.124	285
219	181.8				181.8	1325.44	1899-12-31 00:22:05	0	0184	00287118	388	3	0.375	2650392	1899-12-31 00:44:10	207.062	285
220	181.9				181.9	1331.52	1899-12-31 00:22:11	0	018A	0028A1EC	394	6	0.75	2662892	1899-12-31 00:44:22	208.038	290
221	182				182	1337.6	1899-12-31 00:22:17	0	0192	0028D324	402	8	1	2675492	1899-12-31 00:44:35	209.023	290
222	182.1				182.1	1343.68	1899-12-31 00:22:23	0	019A	00290588	410	8	1	2688392	1899-12-31 00:44:48	210.031	290
223	182.2				182.2	1349.76	1899-12-31 00:22:29	0	019E	00293468	414	4	0.5	2700392	1899-12-31 00:45:00	210.968	290
224	182.3				182.3	1355.84	1899-12-31 00:22:35	0	01A0	00296348	416	2	0.25	2712392	1899-12-31 00:45:12	211.906	290
225	182.4				182.4	1361.92	1899-12-31 00:22:41		01A0	0029928C	416	0	0	2724492	1899-12-31 00:45:24	212.851	295
226	182.5				182.5	1368	1899-12-31 00:22:48		01A0	0029C1D0	416	0	0	2736592	1899-12-31 00:45:36	213.796	295
227	182.6				182.6	1374.08	1899-12-31 00:22:54		01A0	0029F114	416	0	0	2748692	1899-12-31 00:45:48	214.742	295
228	182.7				182.7	1380.16	1899-12-31 00:23:00		01A0	002A20BC	416	0	0	2760892	1899-12-31 00:46:00	215.695	295
229	182.8				182.8	1386.24	1899-12-31 00:23:06		01A0	002A5000	416	0	0	2772992	1899-12-31 00:46:12	216.64	295
230	182.9				182.9	1392.32	1899-12-31 00:23:12		01A0	002A7F44	416	0	0	2785092	1899-12-31 00:46:25	217.585	300
231	183				183	1398.4	1899-12-31 00:23:18		01A0	002AAE88	416	0	0	2797192	1899-12-31 00:46:37	218.531	300
232	183.1				183.1	1404.48	1899-12-31 00:23:24		01A1	002ADE30	417	1	0.125	2809392	1899-12-31 00:46:49	219.484	300
233	183.2				183.2	1410.56	1899-12-31 00:23:30		01A1	002B0D74	417	0	0	2821492	1899-12-31 00:47:01	220.429	300
234	183.3				183.3	1416.64	1899-12-31 00:23:36		01A1	002B3EAC	417	0	0	2834092	1899-12-31 00:47:14	221.413	300
235	183.4				183.4	1422.72	1899-12-31 00:23:42		01A2	002B6DF0	418	1	0.125	2846192	1899-12-31 00:47:26	222.359	300
236	183.5				183.5	1428.8	1899-12-31 00:23:48		01A7	002B9D34	423	5	0.625	2858292	1899-12-31 00:47:38	223.304	305
237	183.6				183.6	1434.88	1899-12-31 00:23:54		01AF	002BCED0	431	8	1	2870992	1899-12-31 00:47:50	224.296	305
238	183.7				183.7	1440.96	1899-12-31 00:24:00		01B7	002BFFA5	439	8	1	2883493	1899-12-31 00:48:03	225.273	305
239	183.8				183.8	1447.04	1899-12-31 00:24:07		01BF	002C2E85	447	8	1	2895493	1899-12-31 00:48:15	226.21	305
240	183.9				183.9	1453.12	1899-12-31 00:24:13		01C7	002C5D65	455	8	1	2907493	1899-12-31 00:48:27	227.148	305
241	184				184	1459.2	1899-12-31 00:24:19		01CF	002C8C45	463	8	1	2919493	1899-12-31 00:48:39	228.085	310
242	184.1				184.1	1465.28	1899-12-31 00:24:25		01D7	002CBB25	471	8	1	2931493	1899-12-31 00:48:51	229.023	310
243	184.2				184.2	1471.36	1899-12-31 00:24:31		01DA	002CEA05	474	3	0.375	2943493	1899-12-31 00:49:03	229.96	310
244	184.3				184.3	1477.44	1899-12-31 00:24:37		01DA	002D18E4	474	0	0	2955492	1899-12-31 00:49:15	230.898	310
245	184.4				184.4	1483.52	1899-12-31 00:24:43		01DA	002D4A1C	474	0	0	2968092	1899-12-31 00:49:28	231.882	310
246	184.5				184.5	1489.6	1899-12-31 00:24:49		01DA	002D7960	474	0	0	2980192	1899-12-31 00:49:40	232.827	315
247	184.6				184.6	1495.68	1899-12-31 00:24:55		01DA	002DA8A4	474	0	0	2992292	1899-12-31 00:49:52	233.773	315
248	184.7				184.7	1501.76	1899-12-31 00:25:01		01DA	002DD84C	474	0	0	3004492	1899-12-31 00:50:04	234.726	315
249	184.8				184.8	1507.84	1899-12-31 00:25:07		01DA	002E0790	474	0	0	3016592	1899-12-31 00:50:16	235.671	315
250	184.9				184.9	1513.92	1899-12-31 00:25:13		01DA	002E36D4	474	0	0	3028692	1899-12-31 00:50:28	236.617	315
251	185				185	1520	1899-12-31 00:25:20		01DA	002E6618	474	0	0	3040792	1899-12-31 00:50:40	237.562	320
252	185.1				185.1	1526.08	1899-12-31 00:25:26		01DA	002E955C	474	0	0	3052892	1899-12-31 00:50:52	238.507	320
253	185.2				185.2	1532.16	1899-12-31 00:25:32		01DA	002EC504	474	0	0	3065092	1899-12-31 00:51:05	239.46	320
254	185.3				185.3	1538.24	1899-12-31 00:25:38		01DA	002EF448	474	0	0	3077192	1899-12-31 00:51:17	240.406	320
255	185.4				185.4	1544.32	1899-12-31 00:25:44		01DA	002F238C	474	0	0	3089292	1899-12-31 00:51:29	241.351	320
256	185.5				185.5	1550.4	1899-12-31 00:25:50		01DA	002F52D0	474	0	0	3101392	1899-12-31 00:51:41	242.296	320
257	185.6				185.6	1556.48	1899-12-31 00:25:56		01DA	002F8278	474	0	0	3113592	1899-12-31 00:51:53	243.249	325
258	185.7				185.7	1562.56	1899-12-31 00:26:02		01DA	002FB1BC	474	0	0	3125692	1899-12-31 00:52:05	244.195	325
259	185.8				185.8	1568.64	1899-12-31 00:26:08		01DA	002FE100	474	0	0	3137792	1899-12-31 00:52:17	245.14	325
260	185.9				185.9	1574.72	1899-12-31 00:26:14		01DA	00301044	474	0	0	3149892	1899-12-31 00:52:29	246.085	325
261	186				186	1580.8	1899-12-31 00:26:20		01DA	00303FEC	474	0	0	3162092	1899-12-31 00:52:42	247.038	325
262	186.1				186.1	1586.88	1899-12-31 00:26:26		01DA	00306F30	474	0	0	3174192	1899-12-31 00:52:54	247.984	330
263	186.2				186.2	1592.96	1899-12-31 00:26:32		01DA	00309E74	474	0	0	3186292	1899-12-31 00:53:06	248.929	330
264	186.3				186.3	1599.04	1899-12-31 00:26:39		01DA	0030CDB8	474	0	0	3198392	1899-12-31 00:53:18	249.874	330
265	186.4				186.4	1605.12	1899-12-31 00:26:45		01DA	0030FCFC	474	0	0	3210492	1899-12-31 00:53:30	250.82	330
266	186.5				186.5	1611.2	1899-12-31 00:26:51		01DA	00312CA4	474	0	0	3222692	1899-12-31 00:53:42	251.773	330
267	186.6				186.6	1617.28	1899-12-31 00:26:57		01DA	00315BE8	474	0	0	3234792	1899-12-31 00:53:54	252.718	335
268	186.7				186.7	1623.36	1899-12-31 00:27:03		01DA	00318B2C	474	0	0	3246892	1899-12-31 00:54:06	253.663	335
269	186.8				186.8	1629.44	1899-12-31 00:27:09		01DA	0031BA70	474	0	0	3258992	1899-12-31 00:54:18	254.609	335
270	186.9				186.9	1635.52	1899-12-31 00:27:15		01DA	0031E9B4	474	0	0	3271092	1899-12-31 00:54:31	255.554	335
271	187				187	1641.6	1899-12-31 00:27:21		01DA	0032195C	474	0	0	3283292	1899-12-31 00:54:43	256.507	335
272	187.1				187.1	1647.68	1899-12-31 00:27:27		01DA	003248A0	474	0	0	3295392	1899-12-31 00:54:55	257.452	335
273	187.2				187.2	1653.76	1899-12-31 00:27:33		01DA	003277E4	474	0	0	3307492	1899-12-31 00:55:07	258.398	340
274	187.3				187.3	1659.84	1899-12-31 00:27:39		01DA	0032A728	474	0	0	3319592	1899-12-31 00:55:19	259.343	340
275	187.4				187.4	1665.92	1899-12-31 00:27:45		01DA	0032D66C	474	0	0	3331692	1899-12-31 00:55:31	260.288	340
276	187.5				187.5	1672	1899-12-31 00:27:52		01DA	00330614	474	0	0	3343892	1899-12-31 00:55:43	261.242	340
277	187.6				187.6	1678.08	1899-12-31 00:27:58		01DA	00333558	474	0	0	3355992	1899-12-31 00:55:55	262.187	340
278	187.7				187.7	1684.16	1899-12-31 00:28:04		01DA	0033649C	474	0	0	3368092	1899-12-31 00:56:08	263.132	345
279	187.8				187.8	1690.24	1899-12-31 00:28:10		01DA	003393E0	474	0	0	3380192	1899-12-31 00:56:20	264.077	345
280	187.9				187.9	1696.32	1899-12-31 00:28:16		01DA	0033C324	474	0	0	3392292	1899-12-31 00:56:32	265.023	345
281	188				188	1702.4	1899-12-31 00:28:22		01DF	0033F2CC	479	5	0.625	3404492	1899-12-31 00:56:44	265.976	345
282	188.1				188.1	1708.48	1899-12-31 00:28:28		01E7	00342210	487	8	1	3416592	1899-12-31 00:56:56	266.921	345
283	188.2				188.2	1714.56	1899-12-31 00:28:34		01EF	003452E5	495	8	1	3429093	1899-12-31 00:57:09	267.898	350
284	188.3				188.3	1720.64	1899-12-31 00:28:40		01F7	003481C5	503	8	1	3441093	1899-12-31 00:57:21	268.835	350
285	188.4				188.4	1726.72	1899-12-31 00:28:46		01FF	0034B0A5	511	8	1	3453093	1899-12-31 00:57:33	269.773	350
286	188.5				188.5	1732.8	1899-12-31 00:28:52		0201	0034DF85	513	2	0.25	3465093	1899-12-31 00:57:45	270.71	350
287	188.6				188.6	1738.88	1899-12-31 00:28:58		0201	00350E64	513	0	0	3477092	1899-12-31 00:57:57	271.648	350
288	188.7				188.7	1744.96	1899-12-31 00:29:04		0201	00353DA8	513	0	0	3489192	1899-12-31 00:58:09	272.593	355
289	188.8				188.8	1751.04	1899-12-31 00:29:11		0201	00356D50	513	0	0	3501392	1899-12-31 00:58:21	273.546	355
290	188.9				188.9	1757.12	1899-12-31 00:29:17		0201	00359C94	513	0	0	3513492	1899-12-31 00:58:33	274.492	355
291	189				189	1763.2	1899-12-31 00:29:23		0201	0035CBD8	513	0	0	3525592	1899-12-31 00:58:45	275.437	355
292	189.1				189.1	1769.28	1899-12-31 00:29:29		0201	0035FB1C	513	0	0	3537692	1899-12-31 00:58:57	276.382	355
293	189.2				189.2	1775.36	1899-12-31 00:29:35		0201	00362AC4	513	0	0	3549892	1899-12-31 00:59:09	277.335	355
294	189.3				189.3	1781.44	1899-12-31 00:29:41		0201	00365A08	513	0	0	3561992	1899-12-31 00:59:21	278.281	360
295	189.4				189.4	1787.52	1899-12-31 00:29:47		0201	0036894C	513	0	0	3574092	1899-12-31 00:59:34	279.226	360
296	189.5				189.5	1793.6	1899-12-31 00:29:53		0201	0036B8F4	513	0	0	3586292	1899-12-31 00:59:46	280.179	360
297	189.6				189.6	1799.68	1899-12-31 00:29:59		0201	0036E838	513	0	0	3598392	1899-12-31 00:59:58	281.124	360
298	189.7				189.7	1805.76	1899-12-31 00:30:05		0201	0037177C	513	0	0	3610492	1899-12-31 01:00:10	282.07	360
299	189.8				189.8	1811.84	1899-12-31 00:30:11		0201	003746C0	513	0	0	3622592	1899-12-31 01:00:22	283.015	365
300	189.9				189.9	1817.92	1899-12-31 00:30:17		0201	00377668	513	0	0	3634792	1899-12-31 01:00:34	283.968	365
301	190				190	1824	1899-12-31 00:30:24		0201	0037A5AC	513	0	0	3646892	1899-12-31 01:00:46	284.913	365
302	190.1				190.1	1830.08	1899-12-31 00:30:30		0201	0037D4F0	513	0	0	3658992	1899-12-31 01:00:58	285.859	365
303	190.2				190.2	1836.16	1899-12-31 00:30:36		0201	00380434	513	0	0	3671092	1899-12-31 01:01:11	286.804	365
304	190.3				190.3	1842.24	1899-12-31 00:30:42		0205	003833DC	517	4	0.5	3683292	1899-12-31 01:01:23	287.757	370
305	190.4				190.4	1848.32	1899-12-31 00:30:48		020A	00386320	522	5	0.625	3695392	1899-12-31 01:01:35	288.702	370
306	190.5				190.5	1854.4	1899-12-31 00:30:54		020C	00389264	524	2	0.25	3707492	1899-12-31 01:01:47	289.648	370
307	190.6				190.6	1860.48	1899-12-31 00:31:00		020E	0038C2D4	526	2	0.25	3719892	1899-12-31 01:01:59	290.617	370
308	190.7				190.7	1866.56	1899-12-31 00:31:06		020E	0038F218	526	0	0	3731992	1899-12-31 01:02:11	291.562	370
309	190.8				190.8	1872.64	1899-12-31 00:31:12		020E	0039247C	526	0	0	3744892	1899-12-31 01:02:24	292.57	375
310	190.9				190.9	1878.72	1899-12-31 00:31:18		020E	00395424	526	0	0	3757092	1899-12-31 01:02:37	293.523	375
311	191				191	1884.8	1899-12-31 00:31:24		020E	00398368	526	0	0	3769192	1899-12-31 01:02:49	294.468	375
312	191.1				191.1	1890.88	1899-12-31 00:31:30		020E	0039B2AC	526	0	0	3781292	1899-12-31 01:03:01	295.413	375
313	191.2				191.2	1896.96	1899-12-31 00:31:36		020E	0039E254	526	0	0	3793492	1899-12-31 01:03:13	296.367	375
314	191.3				191.3	1903.04	1899-12-31 00:31:43		020E	003A1198	526	0	0	3805592	1899-12-31 01:03:25	297.312	375
315	191.4				191.4	1909.12	1899-12-31 00:31:49		020E	003A40DC	526	0	0	3817692	1899-12-31 01:03:37	298.257	380
316	191.5				191.5	1915.2	1899-12-31 00:31:55		020E	003A7020	526	0	0	3829792	1899-12-31 01:03:49	299.202	380
317	191.6				191.6	1921.28	1899-12-31 00:32:01		020E	003A9F64	526	0	0	3841892	1899-12-31 01:04:01	300.148	380
318	191.7				191.7	1927.36	1899-12-31 00:32:07		020E	003ACF0C	526	0	0	3854092	1899-12-31 01:04:14	301.101	380
319	191.8				191.8	1933.44	1899-12-31 00:32:13		020E	003AFE50	526	0	0	3866192	1899-12-31 01:04:26	302.046	380
320	191.9				191.9	1939.52	1899-12-31 00:32:19		020E	003B2D94	526	0	0	3878292	1899-12-31 01:04:38	302.992	385
321	192				192	1945.6	1899-12-31 00:32:25		0213	003B5CD8	531	5	0.625	3890392	1899-12-31 01:04:50	303.937	385
322	192.1				192.1	1951.68	1899-12-31 00:32:31		0216	003B8C1C	534	3	0.375	3902492	1899-12-31 01:05:02	304.882	385
323	192.2				192.2	1957.76	1899-12-31 00:32:37		0219	003BBC28	537	3	0.375	3914792	1899-12-31 01:05:14	305.843	385
324	192.3				192.3	1963.84	1899-12-31 00:32:43		021F	003BED60	543	6	0.75	3927392	1899-12-31 01:05:27	306.827	385
325	192.4				192.4	1969.92	1899-12-31 00:32:49		0227	003C1E98	551	8	1	3939992	1899-12-31 01:05:39	307.812	390
326	192.5				192.5	1976	1899-12-31 00:32:56		0230	003C4D78	560	9	1.125	3951992	1899-12-31 01:05:51	308.749	390
327	192.6				192.6	1982.08	1899-12-31 00:33:02		0239	003C81D0	569	9	1.125	3965392	1899-12-31 01:06:05	309.796	390
328	192.7				192.7	1988.16	1899-12-31 00:33:08		0242	003CB68C	578	9	1.125	3978892	1899-12-31 01:06:18	310.851	390
329	192.8				192.8	1994.24	1899-12-31 00:33:14		024B	003CEB48	587	9	1.125	3992392	1899-12-31 01:06:32	311.906	390
330	192.9				192.9	2000.32	1899-12-31 00:33:20		024E	003D2004	590	3	0.375	4005892	1899-12-31 01:06:45	312.96	395
331	193				193	2006.4	1899-12-31 00:33:26		0250	003D52CC	592	2	0.25	4018892	1899-12-31 01:06:58	313.976	395
332	193.1				193.1	2012.48	1899-12-31 00:33:32		0252	003D8404	594	2	0.25	4031492	1899-12-31 01:07:11	314.96	395
333	193.2				193.2	2018.56	1899-12-31 00:33:38		0255	003DB348	597	3	0.375	4043592	1899-12-31 01:07:23	315.906	395
334	193.3				193.3	2024.64	1899-12-31 00:33:44		0259	003DE28C	601	4	0.5	4055692	1899-12-31 01:07:35	316.851	395
335	193.4				193.4	2030.72	1899-12-31 00:33:50		025E	003E13C4	606	5	0.625	4068292	1899-12-31 01:07:48	317.835	400
336	193.5				193.5	2036.8	1899-12-31 00:33:56		0266	003E4560	614	8	1	4080992	1899-12-31 01:08:00	318.827	400
337	193.6				193.6	2042.88	1899-12-31 00:34:02		026E	003E7698	622	8	1	4093592	1899-12-31 01:08:13	319.812	400
338	193.7				193.7	2048.96	1899-12-31 00:34:08		0273	003EA578	627	5	0.625	4105592	1899-12-31 01:08:25	320.749	400
339	193.8				193.8	2055.04	1899-12-31 00:34:15		0274	003ED458	628	1	0.125	4117592	1899-12-31 01:08:37	321.687	400
340	193.9				193.9	2061.12	1899-12-31 00:34:21		0274	003F052C	628	0	0	4130092	1899-12-31 01:08:50	322.663	405
341	194				194	2067.2	1899-12-31 00:34:27		0274	003F36C8	628	0	0	4142792	1899-12-31 01:09:02	323.656	405
342	194.1				194.1	2073.28	1899-12-31 00:34:33		0274	003F660C	628	0	0	4154892	1899-12-31 01:09:14	324.601	405
343	194.2				194.2	2079.36	1899-12-31 00:34:39		0274	003F9550	628	0	0	4166992	1899-12-31 01:09:26	325.546	405
344	194.3				194.3	2085.44	1899-12-31 00:34:45		0274	003FC494	628	0	0	4179092	1899-12-31 01:09:39	326.492	405
345	194.4				194.4	2091.52	1899-12-31 00:34:51		0274	003FF3D8	628	0	0	4191192	1899-12-31 01:09:51	327.437	405
346	194.5				194.5	2097.6	1899-12-31 00:34:57		0274	00402380	628	0	0	4203392	1899-12-31 01:10:03	328.39	410
347	194.6				194.6	2103.68	1899-12-31 00:35:03		0274	004052C4	628	0	0	4215492	1899-12-31 01:10:15	329.335	410
348	194.7				194.7	2109.76	1899-12-31 00:35:09		0274	00408208	628	0	0	4227592	1899-12-31 01:10:27	330.281	410
349	194.8				194.8	2115.84	1899-12-31 00:35:15		0274	0040B14C	628	0	0	4239692	1899-12-31 01:10:39	331.226	410
350	194.9				194.9	2121.92	1899-12-31 00:35:21		0274	0040E090	628	0	0	4251792	1899-12-31 01:10:51	332.171	410
351	195				195	2128	1899-12-31 00:35:28		0274	00411038	628	0	0	4263992	1899-12-31 01:11:03	333.124	415
352	195.1				195.1	2134.08	1899-12-31 00:35:34		0274	00413F7D	628	0	0	4276093	1899-12-31 01:11:16	334.07	415
353	195.2				195.2	2140.16	1899-12-31 00:35:40		0274	00416EC1	628	0	0	4288193	1899-12-31 01:11:28	335.015	415
354	195.3				195.3	2146.24	1899-12-31 00:35:46		0274	00419ECC	628	0	0	4300492	1899-12-31 01:11:40	335.976	415
355	195.4				195.4	2152.32	1899-12-31 00:35:52		0274	0041CE74	628	0	0	4312692	1899-12-31 01:11:52	336.929	415
356	195.5				195.5	2158.4	1899-12-31 00:35:58		0274	0041FE1D	628	0	0	4324893	1899-12-31 01:12:04	337.882	420
357	195.6				195.6	2164.48	1899-12-31 00:36:04		0274	00422E29	628	0	0	4337193	1899-12-31 01:12:17	338.843	420
358	195.7				195.7	2170.56	1899-12-31 00:36:10		0274	00425DD1	628	0	0	4349393	1899-12-31 01:12:29	339.796	420
359	195.8				195.8	2176.64	1899-12-31 00:36:16		0274	00428D78	628	0	0	4361592	1899-12-31 01:12:41	340.749	420
360	195.9				195.9	2182.72	1899-12-31 00:36:22		0274	0042BD85	628	0	0	4373893	1899-12-31 01:12:53	341.71	420
361	196				196	2188.8	1899-12-31 00:36:28		0274	0042ED2C	628	0	0	4386092	1899-12-31 01:13:06	342.663	425
362	196.1				196.1	2194.88	1899-12-31 00:36:34		0274	00431CD5	628	0	0	4398293	1899-12-31 01:13:18	343.617	425
363	196.2				196.2	2200.96	1899-12-31 00:36:40		0274	00434CE1	628	0	0	4410593	1899-12-31 01:13:30	344.578	425
364	196.3				196.3	2207.04	1899-12-31 00:36:47		0274	00437C88	628	0	0	4422792	1899-12-31 01:13:42	345.531	425
365	196.4				196.4	2213.12	1899-12-31 00:36:53		0274	0043AC94	628	0	0	4435092	1899-12-31 01:13:55	346.492	425
366	196.5				196.5	2219.2	1899-12-31 00:36:59		0274	0043DC3D	628	0	0	4447293	1899-12-31 01:14:07	347.445	425
367	196.6				196.6	2225.28	1899-12-31 00:37:05		0274	00440C48	628	0	0	4459592	1899-12-31 01:14:19	348.406	430
368	196.7				196.7	2231.36	1899-12-31 00:37:11		0274	00443BF1	628	0	0	4471793	1899-12-31 01:14:31	349.359	430
369	196.8				196.8	2237.44	1899-12-31 00:37:17		0275	00446B98	629	1	0.125	4483992	1899-12-31 01:14:43	350.312	430
370	196.9				196.9	2243.52	1899-12-31 00:37:23		0275	00449BA4	629	0	0	4496292	1899-12-31 01:14:56	351.273	430
371	197				197	2249.6	1899-12-31 00:37:29		0275	0044CD41	629	0	0	4508993	1899-12-31 01:15:08	352.265	430
372	197.1				197.1	2255.68	1899-12-31 00:37:35		0000	00000000	0	-629		0	1899-12-31	0	0
373	197.2				197.2	2261.76	1899-12-31 00:37:41				0	0		0	1899-12-31	0	0
374	197.3				197.3	2267.84	1899-12-31 00:37:47				0	0		0	1899-12-31	0	0
375	197.4				197.4	2273.92	1899-12-31 00:37:53				0	0		0	1899-12-31	0	0
376	197.5				197.5	2280	1899-12-31 00:38:00				0	0		0	1899-12-31	0	0
377	197.6				197.6	2286.08	1899-12-31 00:38:06				0	0		0	1899-12-31	0	0
378	197.7				197.7	2292.16	1899-12-31 00:38:12				0	0		0	1899-12-31	0	0
379	197.8				197.8	2298.24	1899-12-31 00:38:18				0	0		0	1899-12-31	0	0
380	197.9				197.9	2304.32	1899-12-31 00:38:24				0	0		0	1899-12-31	0	0
381	198				198	2310.4	1899-12-31 00:38:30				0	0		0	1899-12-31	0	0
382	198.1				198.1	2316.48	1899-12-31 00:38:36				0	0		0	1899-12-31	0	0
383	198.2				198.2	2322.56	1899-12-31 00:38:42				0	0		0	1899-12-31	0	0
384	198.3				198.3	2328.64	1899-12-31 00:38:48				0	0		0	1899-12-31	0	0
385	198.4				198.4	2334.72	1899-12-31 00:38:54				0	0		0	1899-12-31	0	0
386	198.5				198.5	2340.8	1899-12-31 00:39:00				0	0		0	1899-12-31	0	0
387	198.6				198.6	2346.88	1899-12-31 00:39:06				0	0		0	1899-12-31	0	0
388	198.7				198.7	2352.96	1899-12-31 00:39:12				0	0		0	1899-12-31	0	0
389	198.8				198.8	2359.04	1899-12-31 00:39:19				0	0		0	1899-12-31	0	0
390	198.9				198.9	2365.12	1899-12-31 00:39:25				0	0		0	1899-12-31	0	0
391	199				199	2371.2	1899-12-31 00:39:31				0	0		0	1899-12-31	0	0
392	199.1				199.1	2377.28	1899-12-31 00:39:37				0	0		0	1899-12-31	0	0
393	199.2				199.2	2383.36	1899-12-31 00:39:43				0	0		0	1899-12-31	0	0
394	199.3				199.3	2389.44	1899-12-31 00:39:49				0	0		0	1899-12-31	0	0
395	199.4				199.4	2395.52	1899-12-31 00:39:55				0	0		0	1899-12-31	0	0
396	199.5				199.5	2401.6	1899-12-31 00:40:01				0	0		0	1899-12-31	0	0
397	199.6				199.6	2407.68	1899-12-31 00:40:07				0	0		0	1899-12-31	0	0
398	199.7				199.7	2413.76	1899-12-31 00:40:13				0	0		0	1899-12-31	0	0
399	199.8				199.8	2419.84	1899-12-31 00:40:19				0	0		0	1899-12-31	0	0
400	199.9				199.9	2425.92	1899-12-31 00:40:25				0	0		0	1899-12-31	0	0
401	200				200	2432	1899-12-31 00:40:32				0	0		0	1899-12-31	0	0
402	200.1				200.1	2438.08	1899-12-31 00:40:38				0	0		0	1899-12-31	0	0
403	200.2				200.2	2444.16	1899-12-31 00:40:44				0	0		0	1899-12-31	0	0
404	200.3				200.3	2450.24	1899-12-31 00:40:50				0	0		0	1899-12-31	0	0
405	200.4				200.4	2456.32	1899-12-31 00:40:56				0	0		0	1899-12-31	0	0
406	200.5				200.5	2462.4	1899-12-31 00:41:02				0	0		0	1899-12-31	0	0
407	200.6				200.6	2468.48	1899-12-31 00:41:08				0	0		0	1899-12-31	0	0
408	200.7				200.7	2474.56	1899-12-31 00:41:14				0	0		0	1899-12-31	0	0
409	200.8				200.8	2480.64	1899-12-31 00:41:20				0	0		0	1899-12-31	0	0
410	200.9				200.9	2486.72	1899-12-31 00:41:26				0	0		0	1899-12-31	0	0
411	201				201	2492.8	1899-12-31 00:41:32				0	0		0	1899-12-31	0	0
412	201.1				201.1	2498.88	1899-12-31 00:41:38				0	0		0	1899-12-31	0	0
413	201.2				201.2	2504.96	1899-12-31 00:41:44				0	0		0	1899-12-31	0	0
414	201.3				201.3	2511.04	1899-12-31 00:41:51				0	0		0	1899-12-31	0	0
415	201.4				201.4	2517.12	1899-12-31 00:41:57				0	0		0	1899-12-31	0	0
416	201.5				201.5	2523.2	1899-12-31 00:42:03				0	0		0	1899-12-31	0	0
417	201.6				201.6	2529.28	1899-12-31 00:42:09				0	0		0	1899-12-31	0	0
418	201.7				201.7	2535.36	1899-12-31 00:42:15				0	0		0	1899-12-31	0	0
419	201.8				201.8	2541.44	1899-12-31 00:42:21				0	0		0	1899-12-31	0	0
420	201.9				201.9	2547.52	1899-12-31 00:42:27				0	0		0	1899-12-31	0	0
421	202				202	2553.6	1899-12-31 00:42:33				0	0		0	1899-12-31	0	0
422	202.1				202.1	2559.68	1899-12-31 00:42:39				0	0		0	1899-12-31	0	0
423	202.2				202.2	2565.76	1899-12-31 00:42:45				0	0		0	1899-12-31	0	0
424	202.3				202.3	2571.84	1899-12-31 00:42:51				0	0		0	1899-12-31	0	0
425	202.4				202.4	2577.92	1899-12-31 00:42:57				0	0		0	1899-12-31	0	0
426	202.5				202.5	2584	1899-12-31 00:43:04				0	0		0	1899-12-31	0	0
427	202.6				202.6	2590.08	1899-12-31 00:43:10				0	0		0	1899-12-31	0	0
428	202.7				202.7	2596.16	1899-12-31 00:43:16				0	0		0	1899-12-31	0	0
429	202.8				202.8	2602.24	1899-12-31 00:43:22				0	0		0	1899-12-31	0	0
430	202.9				202.9	2608.32	1899-12-31 00:43:28				0	0		0	1899-12-31	0	0
431	203				203	2614.4	1899-12-31 00:43:34				0	0		0	1899-12-31	0	0
432	203.1				203.1	2620.48	1899-12-31 00:43:40				0	0		0	1899-12-31	0	0
433	203.2				203.2	2626.56	1899-12-31 00:43:46				0	0		0	1899-12-31	0	0
434	203.3				203.3	2632.64	1899-12-31 00:43:52				0	0		0	1899-12-31	0	0
435	203.4				203.4	2638.72	1899-12-31 00:43:58				0	0		0	1899-12-31	0	0
436	203.5				203.5	2644.8	1899-12-31 00:44:04				0	0		0	1899-12-31	0	0
437	203.6				203.6	2650.88	1899-12-31 00:44:10				0	0		0	1899-12-31	0	0
438	203.7				203.7	2656.96	1899-12-31 00:44:16				0	0		0	1899-12-31	0	0
439	203.8				203.8	2663.04	1899-12-31 00:44:23				0	0		0	1899-12-31	0	0
440	203.9				203.9	2669.12	1899-12-31 00:44:29				0	0		0	1899-12-31	0	0
441	204				204	2675.2	1899-12-31 00:44:35				0	0		0	1899-12-31	0	0
442	204.1				204.1	2681.28	1899-12-31 00:44:41				0	0		0	1899-12-31	0	0
443	204.2				204.2	2687.36	1899-12-31 00:44:47				0	0		0	1899-12-31	0	0
444	204.3				204.3	2693.44	1899-12-31 00:44:53				0	0		0	1899-12-31	0	0
445	204.4				204.4	2699.52	1899-12-31 00:44:59				0	0		0	1899-12-31	0	0
446	204.5				204.5	2705.6	1899-12-31 00:45:05				0	0		0	1899-12-31	0	0
447	204.6				204.6	2711.68	1899-12-31 00:45:11				0	0		0	1899-12-31	0	0
448	204.7				204.7	2717.76	1899-12-31 00:45:17				0	0		0	1899-12-31	0	0
449	204.8				204.8	2723.84	1899-12-31 00:45:23				0	0		0	1899-12-31	0	0
450	204.9				204.9	2729.92	1899-12-31 00:45:29				0	0		0	1899-12-31	0	0
451	205				205	2736	1899-12-31 00:45:36				0	0		0	1899-12-31	0	0
452	205.1				205.1	2742.08	1899-12-31 00:45:42				0	0		0	1899-12-31	0	0
453	205.2				205.2	2748.16	1899-12-31 00:45:48				0	0		0	1899-12-31	0	0
454	205.3				205.3	2754.24	1899-12-31 00:45:54				0	0		0	1899-12-31	0	0
455	205.4				205.4	2760.32	1899-12-31 00:46:00				0	0		0	1899-12-31	0	0
456	205.5				205.5	2766.4	1899-12-31 00:46:06				0	0		0	1899-12-31	0	0
457	205.6				205.6	2772.48	1899-12-31 00:46:12				0	0		0	1899-12-31	0	0
458	205.7				205.7	2778.56	1899-12-31 00:46:18				0	0		0	1899-12-31	0	0
459	205.8				205.8	2784.64	1899-12-31 00:46:24				0	0		0	1899-12-31	0	0
460	205.9				205.9	2790.72	1899-12-31 00:46:30				0	0		0	1899-12-31	0	0
461	206				206	2796.8	1899-12-31 00:46:36				0	0		0	1899-12-31	0	0
462	206.1				206.1	2802.88	1899-12-31 00:46:42				0	0		0	1899-12-31	0	0
463	206.2				206.2	2808.96	1899-12-31 00:46:48				0	0		0	1899-12-31	0	0
464	206.3				206.3	2815.04	1899-12-31 00:46:55				0	0		0	1899-12-31	0	0
465	206.4				206.4	2821.12	1899-12-31 00:47:01				0	0		0	1899-12-31	0	0
466	206.5				206.5	2827.2	1899-12-31 00:47:07				0	0		0	1899-12-31	0	0
467	206.6				206.6	2833.28	1899-12-31 00:47:13				0	0		0	1899-12-31	0	0
468	206.7				206.7	2839.36	1899-12-31 00:47:19				0	0		0	1899-12-31	0	0
469	206.8				206.8	2845.44	1899-12-31 00:47:25				0	0		0	1899-12-31	0	0
470	206.9				206.9	2851.52	1899-12-31 00:47:31				0	0		0	1899-12-31	0	0
471	207				207	2857.6	1899-12-31 00:47:37				0	0		0	1899-12-31	0	0
472	207.1				207.1	2863.68	1899-12-31 00:47:43				0	0		0	1899-12-31	0	0
473	207.2				207.2	2869.76	1899-12-31 00:47:49				0	0		0	1899-12-31	0	0
474	207.3				207.3	2875.84	1899-12-31 00:47:55				0	0		0	1899-12-31	0	0
475	207.4				207.4	2881.92	1899-12-31 00:48:01				0	0		0	1899-12-31	0	0
476	207.5				207.5	2888	1899-12-31 00:48:08				0	0		0	1899-12-31	0	0
477	207.6				207.6	2894.08	1899-12-31 00:48:14				0	0		0	1899-12-31	0	0
478	207.7				207.7	2900.16	1899-12-31 00:48:20				0	0		0	1899-12-31	0	0
479	207.8				207.8	2906.24	1899-12-31 00:48:26				0	0		0	1899-12-31	0	0
480	207.9				207.9	2912.32	1899-12-31 00:48:32				0	0		0	1899-12-31	0	0
481	208				208	2918.4	1899-12-31 00:48:38				0	0		0	1899-12-31	0	0
482	208.1				208.1	2924.48	1899-12-31 00:48:44				0	0		0	1899-12-31	0	0
483	208.2				208.2	2930.56	1899-12-31 00:48:50				0	0		0	1899-12-31	0	0
484	208.3				208.3	2936.64	1899-12-31 00:48:56				0	0		0	1899-12-31	0	0
485	208.4				208.4	2942.72	1899-12-31 00:49:02				0	0		0	1899-12-31	0	0
486	208.5				208.5	2948.8	1899-12-31 00:49:08				0	0		0	1899-12-31	0	0
487	208.6				208.6	2954.88	1899-12-31 00:49:14				0	0		0	1899-12-31	0	0
488	208.7				208.7	2960.96	1899-12-31 00:49:20				0	0		0	1899-12-31	0	0
489	208.8				208.8	2967.04	1899-12-31 00:49:27				0	0		0	1899-12-31	0	0
490	208.9				208.9	2973.12	1899-12-31 00:49:33				0	0		0	1899-12-31	0	0
491	209				209	2979.2	1899-12-31 00:49:39				0	0		0	1899-12-31	0	0
492	209.1				209.1	2985.28	1899-12-31 00:49:45				0	0		0	1899-12-31	0	0
493	209.2				209.2	2991.36	1899-12-31 00:49:51				0	0		0	1899-12-31	0	0
494	209.3				209.3	2997.44	1899-12-31 00:49:57				0	0		0	1899-12-31	0	0
495	209.4				209.4	3003.52	1899-12-31 00:50:03				0	0		0	1899-12-31	0	0
496	209.5				209.5	3009.6	1899-12-31 00:50:09				0	0		0	1899-12-31	0	0
497	209.6				209.6	3015.68	1899-12-31 00:50:15				0	0		0	1899-12-31	0	0
498	209.7				209.7	3021.76	1899-12-31 00:50:21				0	0		0	1899-12-31	0	0
499	209.8				209.8	3027.84	1899-12-31 00:50:27				0	0		0	1899-12-31	0	0
500	209.9				209.9	3033.92	1899-12-31 00:50:33				0	0		0	1899-12-31	0	0
501	210				210	3040	1899-12-31 00:50:40				0	0		0	1899-12-31	0	0
502	210.1				210.1	3046.08	1899-12-31 00:50:46				0	0		0	1899-12-31	0	0
503	210.2				210.2	3052.16	1899-12-31 00:50:52				0	0		0	1899-12-31	0	0
504	210.3				210.3	3058.24	1899-12-31 00:50:58				0	0		0	1899-12-31	0	0
505	210.4				210.4	3064.32	1899-12-31 00:51:04				0	0		0	1899-12-31	0	0
506	210.5				210.5	3070.4	1899-12-31 00:51:10				0	0		0	1899-12-31	0	0
507	210.6				210.6	3076.48	1899-12-31 00:51:16				0	0		0	1899-12-31	0	0
508	210.7				210.7	3082.56	1899-12-31 00:51:22				0	0		0	1899-12-31	0	0
509	210.8				210.8	3088.64	1899-12-31 00:51:28				0	0		0	1899-12-31	0	0
510	210.9				210.9	3094.72	1899-12-31 00:51:34				0	0		0	1899-12-31	0	0
511	211				211	3100.8	1899-12-31 00:51:40				0	0		0	1899-12-31	0	0
512	211.1				211.1	3106.88	1899-12-31 00:51:46				0	0		0	1899-12-31	0	0
513	211.2				211.2	3112.96	1899-12-31 00:51:52				0	0		0	1899-12-31	0	0
514	211.3				211.3	3119.04	1899-12-31 00:51:59				0	0		0	1899-12-31	0	0
515	211.4				211.4	3125.12	1899-12-31 00:52:05				0	0		0	1899-12-31	0	0
516	211.5				211.5	3131.2	1899-12-31 00:52:11				0	0		0	1899-12-31	0	0
517	211.6				211.6	3137.28	1899-12-31 00:52:17				0	0		0	1899-12-31	0	0
518	211.7				211.7	3143.36	1899-12-31 00:52:23				0	0		0	1899-12-31	0	0
519	211.8				211.8	3149.44	1899-12-31 00:52:29				0	0		0	1899-12-31	0	0
520	211.9				211.9	3155.52	1899-12-31 00:52:35				0	0		0	1899-12-31	0	0
521	212				212	3161.6	1899-12-31 00:52:41				0	0		0	1899-12-31	0	0
522	212.1				212.1	3167.68	1899-12-31 00:52:47				0	0		0	1899-12-31	0	0
523	212.2				212.2	3173.76	1899-12-31 00:52:53				0	0		0	1899-12-31	0	0
524	212.3				212.3	3179.84	1899-12-31 00:52:59				0	0		0	1899-12-31	0	0
525	212.4				212.4	3185.92	1899-12-31 00:53:05				0	0		0	1899-12-31	0	0
526	212.5				212.5	3192	1899-12-31 00:53:12				0	0		0	1899-12-31	0	0
527	212.6				212.6	3198.08	1899-12-31 00:53:18				0	0		0	1899-12-31	0	0
528	212.7				212.7	3204.16	1899-12-31 00:53:24				0	0		0	1899-12-31	0	0
529	212.8				212.8	3210.24	1899-12-31 00:53:30				0	0		0	1899-12-31	0	0
530	212.9				212.9	3216.32	1899-12-31 00:53:36				0	0		0	1899-12-31	0	0
531	213				213	3222.4	1899-12-31 00:53:42				0	0		0	1899-12-31	0	0
532	213.1				213.1	3228.48	1899-12-31 00:53:48				0	0		0	1899-12-31	0	0
533	213.2				213.2	3234.56	1899-12-31 00:53:54				0	0		0	1899-12-31	0	0
534	213.3				213.3	3240.64	1899-12-31 00:54:00				0	0		0	1899-12-31	0	0
535	213.4				213.4	3246.72	1899-12-31 00:54:06				0	0		0	1899-12-31	0	0
536	213.5				213.5	3252.8	1899-12-31 00:54:12				0	0		0	1899-12-31	0	0
537	213.6				213.6	3258.88	1899-12-31 00:54:18				0	0		0	1899-12-31	0	0
538	213.7				213.7	3264.96	1899-12-31 00:54:24				0	0		0	1899-12-31	0	0
539	213.8				213.8	3271.04	1899-12-31 00:54:31				0	0		0	1899-12-31	0	0
540	213.9				213.9	3277.12	1899-12-31 00:54:37				0	0		0	1899-12-31	0	0
541	214				214	3283.2	1899-12-31 00:54:43				0	0		0	1899-12-31	0	0
542	214.1				214.1	3289.28	1899-12-31 00:54:49				0	0		0	1899-12-31	0	0
543	214.2				214.2	3295.36	1899-12-31 00:54:55				0	0		0	1899-12-31	0	0
544	214.3				214.3	3301.44	1899-12-31 00:55:01				0	0		0	1899-12-31	0	0
545	214.4				214.4	3307.52	1899-12-31 00:55:07				0	0		0	1899-12-31	0	0
546	214.5				214.5	3313.6	1899-12-31 00:55:13				0	0		0	1899-12-31	0	0
547	214.6				214.6	3319.68	1899-12-31 00:55:19				0	0		0	1899-12-31	0	0
548	214.7				214.7	3325.76	1899-12-31 00:55:25				0	0		0	1899-12-31	0	0
549	214.8				214.8	3331.84	1899-12-31 00:55:31				0	0		0	1899-12-31	0	0
550	214.9				214.9	3337.92	1899-12-31 00:55:37				0	0		0	1899-12-31	0	0
551	215				215	3344	1899-12-31 00:55:44				0	0		0	1899-12-31	0	0
552	215.1				215.1	3350.08	1899-12-31 00:55:50				0	0		0	1899-12-31	0	0
553	215.2				215.2	3356.16	1899-12-31 00:55:56				0	0		0	1899-12-31	0	0
554	215.3				215.3	3362.24	1899-12-31 00:56:02				0	0		0	1899-12-31	0	0
555	215.4				215.4	3368.32	1899-12-31 00:56:08				0	0		0	1899-12-31	0	0
556	215.5				215.5	3374.4	1899-12-31 00:56:14				0	0		0	1899-12-31	0	0
557	215.6				215.6	3380.48	1899-12-31 00:56:20				0	0		0	1899-12-31	0	0
558	215.7				215.7	3386.56	1899-12-31 00:56:26				0	0		0	1899-12-31	0	0
559	215.8				215.8	3392.64	1899-12-31 00:56:32				0	0		0	1899-12-31	0	0
560	215.9				215.9	3398.72	1899-12-31 00:56:38				0	0		0	1899-12-31	0	0
561	216				216	3404.8	1899-12-31 00:56:44				0	0		0	1899-12-31	0	0
562	216.1				216.1	3410.88	1899-12-31 00:56:50				0	0		0	1899-12-31	0	0
563	216.2				216.2	3416.96	1899-12-31 00:56:56				0	0		0	1899-12-31	0	0
564	216.3				216.3	3423.04	1899-12-31 00:57:03				0	0		0	1899-12-31	0	0
565	216.4				216.4	3429.12	1899-12-31 00:57:09				0	0		0	1899-12-31	0	0
566	216.5				216.5	3435.2	1899-12-31 00:57:15				0	0		0	1899-12-31	0	0
567	216.6				216.6	3441.28	1899-12-31 00:57:21				0	0		0	1899-12-31	0	0
568	216.7				216.7	3447.36	1899-12-31 00:57:27				0	0		0	1899-12-31	0	0
569	216.8				216.8	3453.44	1899-12-31 00:57:33				0	0		0	1899-12-31	0	0
570	216.9				216.9	3459.52	1899-12-31 00:57:39				0	0		0	1899-12-31	0	0
571	217				217	3465.6	1899-12-31 00:57:45				0	0		0	1899-12-31	0	0
572	217.1				217.1	3471.68	1899-12-31 00:57:51				0	0		0	1899-12-31	0	0
573	217.2				217.2	3477.76	1899-12-31 00:57:57				0	0		0	1899-12-31	0	0
574	217.3				217.3	3483.84	1899-12-31 00:58:03				0	0		0	1899-12-31	0	0
575	217.4				217.4	3489.92	1899-12-31 00:58:09				0	0		0	1899-12-31	0	0
576	217.5				217.5	3496	1899-12-31 00:58:16				0	0		0	1899-12-31	0	0
577	217.6				217.6	3502.08	1899-12-31 00:58:22				0	0		0	1899-12-31	0	0
578	217.7				217.7	3508.16	1899-12-31 00:58:28				0	0		0	1899-12-31	0	0
579	217.8				217.8	3514.24	1899-12-31 00:58:34				0	0		0	1899-12-31	0	0
580	217.9				217.9	3520.32	1899-12-31 00:58:40				0	0		0	1899-12-31	0	0
581	218				218	3526.4	1899-12-31 00:58:46				0	0		0	1899-12-31	0	0
582	218.1				218.1	3532.48	1899-12-31 00:58:52				0	0		0	1899-12-31	0	0
583	218.2				218.2	3538.56	1899-12-31 00:58:58				0	0		0	1899-12-31	0	0
584	218.3				218.3	3544.64	1899-12-31 00:59:04				0	0		0	1899-12-31	0	0
585	218.4				218.4	3550.72	1899-12-31 00:59:10				0	0		0	1899-12-31	0	0
586	218.5				218.5	3556.8	1899-12-31 00:59:16				0	0		0	1899-12-31	0	0
587	218.6				218.6	3562.88	1899-12-31 00:59:22				0	0		0	1899-12-31	0	0
588	218.7				218.7	3568.96	1899-12-31 00:59:28				0	0		0	1899-12-31	0	0
589	218.8				218.8	3575.04	1899-12-31 00:59:35				0	0		0	1899-12-31	0	0
590	218.9				218.9	3581.12	1899-12-31 00:59:41				0	0		0	1899-12-31	0	0
591	219				219	3587.2	1899-12-31 00:59:47				0	0		0	1899-12-31	0	0
592	219.1				219.1	3593.28	1899-12-31 00:59:53				0	0		0	1899-12-31	0	0
593	219.2				219.2	3599.36	1899-12-31 00:59:59				0	0		0	1899-12-31	0	0
594	219.3				219.3	3605.44	1899-12-31 01:00:05				0	0		0	1899-12-31	0	0
595	219.4				219.4	3611.52	1899-12-31 01:00:11				0	0		0	1899-12-31	0	0
596	219.5				219.5	3617.6	1899-12-31 01:00:17				0	0		0	1899-12-31	0	0
597	219.6				219.6	3623.68	1899-12-31 01:00:23				0	0		0	1899-12-31	0	0
598	219.7				219.7	3629.76	1899-12-31 01:00:29				0	0		0	1899-12-31	0	0
599	219.8				219.8	3635.84	1899-12-31 01:00:35				0	0		0	1899-12-31	0	0
600	219.9				219.9	3641.92	1899-12-31 01:00:41				0	0		0	1899-12-31	0	0
601	220				220	3648	1899-12-31 01:00:48				0	0		0	1899-12-31	0	0
602	220.1				220.1	3654.08	1899-12-31 01:00:54				0	0		0	1899-12-31	0	0
603	220.2				220.2	3660.16	1899-12-31 01:01:00				0	0		0	1899-12-31	0	0
604	220.3				220.3	3666.24	1899-12-31 01:01:06				0	0		0	1899-12-31	0	0
605	220.4				220.4	3672.32	1899-12-31 01:01:12				0	0		0	1899-12-31	0	0
606	220.5				220.5	3678.4	1899-12-31 01:01:18				0	0		0	1899-12-31	0	0
607	220.6				220.6	3684.48	1899-12-31 01:01:24				0	0		0	1899-12-31	0	0
608	220.7				220.7	3690.56	1899-12-31 01:01:30				0	0		0	1899-12-31	0	0
609	220.8				220.8	3696.64	1899-12-31 01:01:36				0	0		0	1899-12-31	0	0
610	220.9				220.9	3702.72	1899-12-31 01:01:42				0	0		0	1899-12-31	0	0
611	221				221	3708.8	1899-12-31 01:01:48				0	0		0	1899-12-31	0	0
612	221.1				221.1	3714.88	1899-12-31 01:01:54				0	0		0	1899-12-31	0	0
613	221.2				221.2	3720.96	1899-12-31 01:02:00				0	0		0	1899-12-31	0	0
614	221.3				221.3	3727.04	1899-12-31 01:02:07				0	0		0	1899-12-31	0	0
615	221.4				221.4	3733.12	1899-12-31 01:02:13				0	0		0	1899-12-31	0	0
616	221.5				221.5	3739.2	1899-12-31 01:02:19				0	0		0	1899-12-31	0	0
617	221.6				221.6	3745.28	1899-12-31 01:02:25				0	0		0	1899-12-31	0	0
618	221.7				221.7	3751.36	1899-12-31 01:02:31				0	0		0	1899-12-31	0	0
619	221.8				221.8	3757.44	1899-12-31 01:02:37				0	0		0	1899-12-31	0	0
620	221.9				221.9	3763.52	1899-12-31 01:02:43				0	0		0	1899-12-31	0	0
621	222				222	3769.6	1899-12-31 01:02:49				0	0		0	1899-12-31	0	0
622	222.1				222.1	3775.68	1899-12-31 01:02:55				0	0		0	1899-12-31	0	0
623	222.2				222.2	3781.76	1899-12-31 01:03:01				0	0		0	1899-12-31	0	0
624	222.3				222.3	3787.84	1899-12-31 01:03:07				0	0		0	1899-12-31	0	0
625	222.4				222.4	3793.92	1899-12-31 01:03:13				0	0		0	1899-12-31	0	0
626	222.5				222.5	3800	1899-12-31 01:03:20				0	0		0	1899-12-31	0	0
627	222.6				222.6	3806.08	1899-12-31 01:03:26				0	0		0	1899-12-31	0	0
628	222.7				222.7	3812.16	1899-12-31 01:03:32				0	0		0	1899-12-31	0	0
629	222.8				222.8	3818.24	1899-12-31 01:03:38				0	0		0	1899-12-31	0	0
630	222.9				222.9	3824.32	1899-12-31 01:03:44				0	0		0	1899-12-31	0	0
631	223				223	3830.4	1899-12-31 01:03:50				0	0		0	1899-12-31	0	0
632	223.1				223.1	3836.48	1899-12-31 01:03:56				0	0		0	1899-12-31	0	0
633	223.2				223.2	3842.56	1899-12-31 01:04:02				0	0		0	1899-12-31	0	0
634	223.3				223.3	3848.64	1899-12-31 01:04:08				0	0		0	1899-12-31	0	0
635	223.4				223.4	3854.72	1899-12-31 01:04:14				0	0		0	1899-12-31	0	0
636	223.5				223.5	3860.8	1899-12-31 01:04:20				0	0		0	1899-12-31	0	0
637	223.6				223.6	3866.88	1899-12-31 01:04:26				0	0		0	1899-12-31	0	0
638	223.7				223.7	3872.96	1899-12-31 01:04:32				0	0		0	1899-12-31	0	0
639	223.8				223.8	3879.04	1899-12-31 01:04:39				0	0		0	1899-12-31	0	0
640	223.9				223.9	3885.12	1899-12-31 01:04:45				0	0		0	1899-12-31	0	0
641	224				224	3891.2	1899-12-31 01:04:51				0	0		0	1899-12-31	0	0
642	224.1				224.1	3897.28	1899-12-31 01:04:57				0	0		0	1899-12-31	0	0
643	224.2				224.2	3903.36	1899-12-31 01:05:03				0	0		0	1899-12-31	0	0
644	224.3				224.3	3909.44	1899-12-31 01:05:09				0	0		0	1899-12-31	0	0
645	224.4				224.4	3915.52	1899-12-31 01:05:15				0	0		0	1899-12-31	0	0
646	224.5				224.5	3921.6	1899-12-31 01:05:21				0	0		0	1899-12-31	0	0
647	224.6				224.6	3927.68	1899-12-31 01:05:27				0	0		0	1899-12-31	0	0
648	224.7				224.7	3933.76	1899-12-31 01:05:33				0	0		0	1899-12-31	0	0
649	224.8				224.8	3939.84	1899-12-31 01:05:39				0	0		0	1899-12-31	0	0
650	224.9				224.9	3945.92	1899-12-31 01:05:45				0	0		0	1899-12-31	0	0
651	225				225	3952	1899-12-31 01:05:52				0	0		0	1899-12-31	0	0
652	225.1				225.1	3958.08	1899-12-31 01:05:58				0	0		0	1899-12-31	0	0
653	225.2				225.2	3964.16	1899-12-31 01:06:04				0	0		0	1899-12-31	0	0
654	225.3				225.3	3970.24	1899-12-31 01:06:10				0	0		0	1899-12-31	0	0
655	225.4				225.4	3976.32	1899-12-31 01:06:16				0	0		0	1899-12-31	0	0
656	225.5				225.5	3982.4	1899-12-31 01:06:22				0	0		0	1899-12-31	0	0
657	225.6				225.6	3988.48	1899-12-31 01:06:28				0	0		0	1899-12-31	0	0
658	225.7				225.7	3994.56	1899-12-31 01:06:34				0	0		0	1899-12-31	0	0
659	225.8				225.8	4000.64	1899-12-31 01:06:40				0	0		0	1899-12-31	0	0
660	225.9				225.9	4006.72	1899-12-31 01:06:46				0	0		0	1899-12-31	0	0
661	226				226	4012.8	1899-12-31 01:06:52				0	0		0	1899-12-31	0	0
662	226.1				226.1	4018.88	1899-12-31 01:06:58				0	0		0	1899-12-31	0	0
663	226.2				226.2	4024.96	1899-12-31 01:07:04				0	0		0	1899-12-31	0	0
664	226.3				226.3	4031.04	1899-12-31 01:07:11				0	0		0	1899-12-31	0	0
665	226.4				226.4	4037.12	1899-12-31 01:07:17				0	0		0	1899-12-31	0	0
666	226.5				226.5	4043.2	1899-12-31 01:07:23				0	0		0	1899-12-31	0	0
667	226.6				226.6	4049.28	1899-12-31 01:07:29				0	0		0	1899-12-31	0	0
668	226.7				226.7	4055.36	1899-12-31 01:07:35				0	0		0	1899-12-31	0	0
669	226.8				226.8	4061.44	1899-12-31 01:07:41				0	0		0	1899-12-31	0	0
670	226.9				226.9	4067.52	1899-12-31 01:07:47				0	0		0	1899-12-31	0	0
671	227				227	4073.6	1899-12-31 01:07:53				0	0		0	1899-12-31	0	0
672	227.1				227.1	4079.68	1899-12-31 01:07:59				0	0		0	1899-12-31	0	0
673	227.2				227.2	4085.76	1899-12-31 01:08:05				0	0		0	1899-12-31	0	0
674	227.3				227.3	4091.84	1899-12-31 01:08:11				0	0		0	1899-12-31	0	0
675	227.4				227.4	4097.92	1899-12-31 01:08:17				0	0		0	1899-12-31	0	0
676	227.5				227.5	4104	1899-12-31 01:08:24				0	0		0	1899-12-31	0	0
677	227.6				227.6	4110.08	1899-12-31 01:08:30				0	0		0	1899-12-31	0	0
678	227.7				227.7	4116.16	1899-12-31 01:08:36				0	0		0	1899-12-31	0	0
679	227.8				227.8	4122.24	1899-12-31 01:08:42				0	0		0	1899-12-31	0	0
680	227.9				227.9	4128.32	1899-12-31 01:08:48				0	0		0	1899-12-31	0	0
681	228				228	4134.4	1899-12-31 01:08:54				0	0		0	1899-12-31	0	0
682	228.1				228.1	4140.48	1899-12-31 01:09:00				0	0		0	1899-12-31	0	0
683	228.2				228.2	4146.56	1899-12-31 01:09:06				0	0		0	1899-12-31	0	0
684	228.3				228.3	4152.64	1899-12-31 01:09:12				0	0		0	1899-12-31	0	0
685	228.4				228.4	4158.72	1899-12-31 01:09:18				0	0		0	1899-12-31	0	0
686	228.5				228.5	4164.8	1899-12-31 01:09:24				0	0		0	1899-12-31	0	0
687	228.6				228.6	4170.88	1899-12-31 01:09:30				0	0		0	1899-12-31	0	0
688	228.7				228.7	4176.96	1899-12-31 01:09:36				0	0		0	1899-12-31	0	0
689	228.8				228.8	4183.04	1899-12-31 01:09:43				0	0		0	1899-12-31	0	0
690	228.9				228.9	4189.12	1899-12-31 01:09:49				0	0		0	1899-12-31	0	0
691	229				229	4195.2	1899-12-31 01:09:55				0	0		0	1899-12-31	0	0
692	229.1				229.1	4201.28	1899-12-31 01:10:01				0	0		0	1899-12-31	0	0
693	229.2				229.2	4207.36	1899-12-31 01:10:07				0	0		0	1899-12-31	0	0
694	229.3				229.3	4213.44	1899-12-31 01:10:13				0	0		0	1899-12-31	0	0
695	229.4				229.4	4219.52	1899-12-31 01:10:19				0	0		0	1899-12-31	0	0
696	229.5				229.5	4225.6	1899-12-31 01:10:25				0	0		0	1899-12-31	0	0
697	229.6				229.6	4231.68	1899-12-31 01:10:31				0	0		0	1899-12-31	0	0
698	229.7				229.7	4237.76	1899-12-31 01:10:37				0	0		0	1899-12-31	0	0
699	229.8				229.8	4243.84	1899-12-31 01:10:43				0	0		0	1899-12-31	0	0
700	229.9				229.9	4249.92	1899-12-31 01:10:49				0	0		0	1899-12-31	0	0
701	230				230	4256	1899-12-31 01:10:56				0	0		0	1899-12-31	0	0
702					0	4262.08	1899-12-31 01:11:02				0	0		0	1899-12-31	0	0
703					0	4268.16	1899-12-31 01:11:08				0	0		0	1899-12-31	0	0
704					0	4274.24	1899-12-31 01:11:14				0	0		0	1899-12-31	0	0
705					0	4280.32	1899-12-31 01:11:20				0	0		0	1899-12-31	0	0
706					0	4286.4	1899-12-31 01:11:26				0	0		0	1899-12-31	0	0
707					0	4292.48	1899-12-31 01:11:32				0	0		0	1899-12-31	0	0
708					0	4298.56	1899-12-31 01:11:38				0	0		0	1899-12-31	0	0
709					0	4304.64	1899-12-31 01:11:44				0	0		0	1899-12-31	0	0
710					0	4310.72	1899-12-31 01:11:50				0	0		0	1899-12-31	0	0
711					0	4316.8	1899-12-31 01:11:56				0	0		0	1899-12-31	0	0
712					0	4322.88	1899-12-31 01:12:02				0	0		0	1899-12-31	0	0
713					0	4328.96	1899-12-31 01:12:08				0	0		0	1899-12-31	0	0
714					0	4335.04	1899-12-31 01:12:15				0	0		0	1899-12-31	0	0
715					0	4341.12	1899-12-31 01:12:21				0	0		0	1899-12-31	0	0
716					0	4347.2	1899-12-31 01:12:27				0	0		0	1899-12-31	0	0
717					0	4353.28	1899-12-31 01:12:33				0	0		0	1899-12-31	0	0
718					0	4359.36	1899-12-31 01:12:39				0	0		0	1899-12-31	0	0
719					0	4365.44	1899-12-31 01:12:45				0	0		0	1899-12-31	0	0
720					0	4371.52	1899-12-31 01:12:51				0	0		0	1899-12-31	0	0
721					0	4377.6	1899-12-31 01:12:57				0	0		0	1899-12-31	0	0
722					0	4383.68	1899-12-31 01:13:03				0	0		0	1899-12-31	0	0
723					0	4389.76	1899-12-31 01:13:09				0	0		0	1899-12-31	0	0
724					0	4395.84	1899-12-31 01:13:15				0	0		0	1899-12-31	0	0
725					0	4401.92	1899-12-31 01:13:21				0	0		0	1899-12-31	0	0
726					0	4408	1899-12-31 01:13:28				0	0		0	1899-12-31	0	0
727					0	4414.08	1899-12-31 01:13:34				0	0		0	1899-12-31	0	0
728					0	4420.16	1899-12-31 01:13:40				0	0		0	1899-12-31	0	0
729					0	4426.24	1899-12-31 01:13:46				0	0		0	1899-12-31	0	0
730					0	4432.32	1899-12-31 01:13:52				0	0		0	1899-12-31	0	0
731					0	4438.4	1899-12-31 01:13:58				0	0		0	1899-12-31	0	0
732					0	4444.48	1899-12-31 01:14:04				0	0		0	1899-12-31	0	0
733					0	4450.56	1899-12-31 01:14:10				0	0		0	1899-12-31	0	0
734					0	4456.64	1899-12-31 01:14:16				0	0		0	1899-12-31	0	0
735					0	4462.72	1899-12-31 01:14:22				0	0		0	1899-12-31	0	0
736					0	4468.8	1899-12-31 01:14:28				0	0		0	1899-12-31	0	0
737					0	4474.88	1899-12-31 01:14:34				0	0		0	1899-12-31	0	0
738					0	4480.96	1899-12-31 01:14:40				0	0		0	1899-12-31	0	0
739					0	4487.04	1899-12-31 01:14:47				0	0		0	1899-12-31	0	0
740					0	4493.12					0	0		0	1899-12-31	0	0
741					0	4499.2					0	0		0	1899-12-31	0	0
742					0	4505.28					0	0		0	1899-12-31	0	0
743					0	4511.36					0	0		0	1899-12-31	0	0
744					0	4517.44					0	0		0	1899-12-31	0	0
745					0	4523.52					0	0		0	1899-12-31	0	0
746					0	4529.6					0	0		0	1899-12-31	0	0
747					0	4535.68					0	0		0	1899-12-31	0	0
748					0	4541.76					0	0		0	1899-12-31	0	0
749					0	4547.84					0	0		0	1899-12-31	0	0
750					0	4553.92					0	0		0	1899-12-31	0	0
751					0	4560					0	0		0	1899-12-31	0	0
752					0	4566.08					0	0		0	1899-12-31	0	0
753					0	4572.16					0	0		0	1899-12-31	0	0
754					0	4578.24					0	0		0	1899-12-31	0	0
755					0	4584.32					0	0		0	1899-12-31	0	0
756					0	4590.4					0	0		0	1899-12-31	0	0
757					0	4596.48					0	0		0	1899-12-31	0	0
758					0	4602.56					0	0		0	1899-12-31	0	0
759					0	4608.64					0	0		0	1899-12-31	0	0
760					0	4614.72					0	0		0	1899-12-31	0	0
761					0	4620.8					0	0		0	1899-12-31	0	0
762					0	4626.88					0	0		0	1899-12-31	0	0
763					0	4632.96					0	0		0	1899-12-31	0	0
764					0	4639.04					0	0		0	1899-12-31	0	0
765					0	4645.12					0	0		0	1899-12-31	0	0
766					0	4651.2					0	0		0	1899-12-31	0	0
767					0	4657.28					0	0		0	1899-12-31	0	0
768					0	4663.36					0	0		0	1899-12-31	0	0
769					0	4669.44					0	0		0	1899-12-31	0	0
770					0	4675.52					0	0		0	1899-12-31	0	0
771					0	4681.6					0	0		0	1899-12-31	0	0
772					0	4687.68					0	0		0	1899-12-31	0	0
773					0	4693.76					0	0		0	1899-12-31	0	0
774					0	4699.84					0	0		0	1899-12-31	0	0
775					0	4705.92					0	0		0	1899-12-31	0	0
776					0	4712					0	0		0	1899-12-31	0	0
777					0	4718.08					0	0		0	1899-12-31	0	0
778					0	4724.16					0	0		0	1899-12-31	0	0
779					0	4730.24					0	0		0	1899-12-31	0	0
780					0	4736.32					0	0		0	1899-12-31	0	0
781					0	4742.4					0	0		0	1899-12-31	0	0
782					0	4748.48					0	0		0	1899-12-31	0	0
783					0	4754.56					0	0		0	1899-12-31	0	0
784					0	4760.64					0	0		0	1899-12-31	0	0
785					0	4766.72					0	0		0	1899-12-31	0	0
786					0	4772.8					0	0		0	1899-12-31	0	0
787					0	4778.88					0	0		0	1899-12-31	0	0
788					0	4784.96					0	0		0	1899-12-31	0	0
789					0	4791.04					0	0		0	1899-12-31	0	0
790					0	4797.12					0	0		0	1899-12-31	0	0
791					0	4803.2					0	0		0	1899-12-31	0	0
792					0	4809.28					0	0		0	1899-12-31	0	0
793					0	4815.36					0	0		0	1899-12-31	0	0
794					0	4821.44					0	0		0	1899-12-31	0	0
795					0	4827.52					0	0		0	1899-12-31	0	0
796					0	4833.6					0	0		0	1899-12-31	0	0
797					0	4839.68					0	0		0	1899-12-31	0	0
798					0	4845.76					0	0		0	1899-12-31	0	0
799					0	4851.84					0	0		0	1899-12-31	0	0

## Sheet: WiFi T28
	701															68	80
	Frequency	Imm Level	Trd In Fwd	Amp Out Fwd	frequency	time	time		delay [ms]	timestamp		errors Ch13	%	timestamp	timestamp	16	400
	(MHz)	(V)	(W)	(W)		6.08						e/12s	8		0	4096000	320
1	160				160	0	1899-12-31		0008	0000001D	8	0	0	29	1899-12-31	0.00226562	80
2	160.1				160.1	6.08	1899-12-31 00:00:06		0010	000032C0	16	8	1	12992	1899-12-31 00:00:12	1.015	80
3	160.2				160.2	12.16	1899-12-31 00:00:12		0018	000061A0	24	8	1	24992	1899-12-31 00:00:24	1.9525	80
4	160.3				160.3	18.24	1899-12-31 00:00:18		001D	00009080	29	5	0.625	36992	1899-12-31 00:00:36	2.89	85
5	160.4				160.4	24.32	1899-12-31 00:00:24		001D	0000BF5F	29	0	0	48991	1899-12-31 00:00:48	3.82742	85
6	160.5				160.5	30.4	1899-12-31 00:00:30		001D	0000F097	29	0	0	61591	1899-12-31 00:01:01	4.8118	85
7	160.6				160.6	36.48	1899-12-31 00:00:36		001D	00011FDB	29	0	0	73691	1899-12-31 00:01:13	5.75711	85
8	160.7				160.7	42.56	1899-12-31 00:00:42		001D	00014F83	29	0	0	85891	1899-12-31 00:01:25	6.71023	85
9	160.8				160.8	48.64	1899-12-31 00:00:48		001D	00017EC7	29	0	0	97991	1899-12-31 00:01:37	7.65555	90
10	160.9				160.9	54.72	1899-12-31 00:00:54		001D	0001AE0B	29	0	0	110091	1899-12-31 00:01:50	8.60086	90
11	161				161	60.8	1899-12-31 00:01:00		001D	0001DD4F	29	0	0	122191	1899-12-31 00:02:02	9.54617	90
12	161.1				161.1	66.88	1899-12-31 00:01:06		001E	00020CF7	30	1	0.125	134391	1899-12-31 00:02:14	10.4993	90
13	161.2				161.2	72.96	1899-12-31 00:01:12		001E	00023C3B	30	0	0	146491	1899-12-31 00:02:26	11.4446	90
14	161.3				161.3	79.04	1899-12-31 00:01:19		001E	00026D73	30	0	0	159091	1899-12-31 00:02:39	12.429	90
15	161.4				161.4	85.12	1899-12-31 00:01:25		001E	00029CB7	30	0	0	171191	1899-12-31 00:02:51	13.3743	95
16	161.5				161.5	91.2	1899-12-31 00:01:31		001E	0002CBFB	30	0	0	183291	1899-12-31 00:03:03	14.3196	95
17	161.6				161.6	97.28	1899-12-31 00:01:37		001E	0002FB3F	30	0	0	195391	1899-12-31 00:03:15	15.2649	95
18	161.7				161.7	103.36	1899-12-31 00:01:43		001E	00032AE7	30	0	0	207591	1899-12-31 00:03:27	16.218	95
19	161.8				161.8	109.44	1899-12-31 00:01:49		001F	00035A2B	31	1	0.125	219691	1899-12-31 00:03:39	17.1634	95
20	161.9				161.9	115.52	1899-12-31 00:01:55		001F	0003896F	31	0	0	231791	1899-12-31 00:03:51	18.1087	100
21	162				162	121.6	1899-12-31 00:02:01		001F	0003BAA7	31	0	0	244391	1899-12-31 00:04:04	19.093	100
22	162.1				162.1	127.68	1899-12-31 00:02:07		001F	0003EA4F	31	0	0	256591	1899-12-31 00:04:16	20.0462	100
23	162.2				162.2	133.76	1899-12-31 00:02:13		001F	00041993	31	0	0	268691	1899-12-31 00:04:28	20.9915	100
24	162.3				162.3	139.84	1899-12-31 00:02:19		0020	0004493B	32	1	0.125	280891	1899-12-31 00:04:40	21.9446	100
25	162.4				162.4	145.92	1899-12-31 00:02:25		0020	0004787F	32	0	0	292991	1899-12-31 00:04:52	22.8899	105
26	162.5				162.5	152	1899-12-31 00:02:32		0020	0004A9B7	32	0	0	305591	1899-12-31 00:05:05	23.8743	105
27	162.6				162.6	158.08	1899-12-31 00:02:38		0020	0004D8FB	32	0	0	317691	1899-12-31 00:05:17	24.8196	105
28	162.7				162.7	164.16	1899-12-31 00:02:44		0020	0005083F	32	0	0	329791	1899-12-31 00:05:29	25.7649	105
29	162.8				162.8	170.24	1899-12-31 00:02:50		0026	000537E7	38	6	0.75	341991	1899-12-31 00:05:41	26.718	105
30	162.9				162.9	176.32	1899-12-31 00:02:56		002F	0005672B	47	9	1.125	354091	1899-12-31 00:05:54	27.6634	110
31	163				163	182.4	1899-12-31 00:03:02		0037	00059B20	55	8	1	367392	1899-12-31 00:06:07	28.7025	110
32	163.1				163.1	188.48	1899-12-31 00:03:08		003E	0005CA00	62	7	0.875	379392	1899-12-31 00:06:19	29.64	110
33	163.2				163.2	194.56	1899-12-31 00:03:14		0041	0005F8DF	65	3	0.375	391391	1899-12-31 00:06:31	30.5774	110
34	163.3				163.3	200.64	1899-12-31 00:03:20		0042	000629B3	66	1	0.125	403891	1899-12-31 00:06:43	31.554	110
35	163.4				163.4	206.72	1899-12-31 00:03:26		0042	00065AEB	66	0	0	416491	1899-12-31 00:06:56	32.5384	115
36	163.5				163.5	212.8	1899-12-31 00:03:32		0043	00068C87	67	1	0.125	429191	1899-12-31 00:07:09	33.5305	115
37	163.6				163.6	218.88	1899-12-31 00:03:38		0044	0006BC2F	68	1	0.125	441391	1899-12-31 00:07:21	34.4837	115
38	163.7				163.7	224.96	1899-12-31 00:03:44		0044	0006EC9F	68	0	0	453791	1899-12-31 00:07:33	35.4524	115
39	163.8				163.8	231.04	1899-12-31 00:03:51		0044	00071DD7	68	0	0	466391	1899-12-31 00:07:46	36.4368	115
40	163.9				163.9	237.12	1899-12-31 00:03:57		0044	00074D1B	68	0	0	478491	1899-12-31 00:07:58	37.3821	115
41	164				164	243.2	1899-12-31 00:04:03		0044	00077CC3	68	0	0	490691	1899-12-31 00:08:10	38.3352	120
42	164.1				164.1	249.28	1899-12-31 00:04:09		0044	0007AC07	68	0	0	502791	1899-12-31 00:08:22	39.2805	120
43	164.2				164.2	255.36	1899-12-31 00:04:15		0044	0007DB4B	68	0	0	514891	1899-12-31 00:08:34	40.2259	120
44	164.3				164.3	261.44	1899-12-31 00:04:21		0044	00080AF3	68	0	0	527091	1899-12-31 00:08:47	41.179	120
45	164.4				164.4	267.52	1899-12-31 00:04:27		0046	00083A37	70	2	0.25	539191	1899-12-31 00:08:59	42.1243	120
46	164.5				164.5	273.6	1899-12-31 00:04:33		0046	0008697B	70	0	0	551291	1899-12-31 00:09:11	43.0696	125
47	164.6				164.6	279.68	1899-12-31 00:04:39		0049	00089B7B	73	3	0.375	564091	1899-12-31 00:09:24	44.0696	125
48	164.7				164.7	285.76	1899-12-31 00:04:45		004B	0008CABF	75	2	0.25	576191	1899-12-31 00:09:36	45.0149	125
49	164.8				164.8	291.84	1899-12-31 00:04:51		004C	0008FD23	76	1	0.125	589091	1899-12-31 00:09:49	46.0227	125
50	164.9				164.9	297.92	1899-12-31 00:04:57		0051	00092DF7	81	5	0.625	601591	1899-12-31 00:10:01	46.9993	125
51	165				165	304	1899-12-31 00:05:04		0056	00095F2F	86	5	0.625	614191	1899-12-31 00:10:14	47.9837	130
52	165.1				165.1	310.08	1899-12-31 00:05:10		005F	00098ED7	95	9	1.125	626391	1899-12-31 00:10:26	48.9368	130
53	165.2				165.2	316.16	1899-12-31 00:05:16		0061	0009C19F	97	2	0.25	639391	1899-12-31 00:10:39	49.9524	130
54	165.3				165.3	322.24	1899-12-31 00:05:22		0061	0009F07F	97	0	0	651391	1899-12-31 00:10:51	50.8899	130
55	165.4				165.4	328.32	1899-12-31 00:05:28		0062	000A2027	98	1	0.125	663591	1899-12-31 00:11:03	51.843	130
56	165.5				165.5	334.4	1899-12-31 00:05:34		0062	000A4F6B	98	0	0	675691	1899-12-31 00:11:15	52.7884	135
57	165.6				165.6	340.48	1899-12-31 00:05:40		0062	000A80A3	98	0	0	688291	1899-12-31 00:11:28	53.7727	135
58	165.7				165.7	346.56	1899-12-31 00:05:46		0062	000AB04B	98	0	0	700491	1899-12-31 00:11:40	54.7259	135
59	165.8				165.8	352.64	1899-12-31 00:05:52		0062	000ADF8F	98	0	0	712591	1899-12-31 00:11:52	55.6712	135
60	165.9				165.9	358.72	1899-12-31 00:05:58		0063	000B0ED3	99	1	0.125	724691	1899-12-31 00:12:04	56.6165	135
61	166				166	364.8	1899-12-31 00:06:04		0063	000B3E17	99	0	0	736791	1899-12-31 00:12:16	57.5618	140
62	166.1				166.1	370.88	1899-12-31 00:06:10		0063	000B6FB3	99	0	0	749491	1899-12-31 00:12:29	58.554	140
63	166.2				166.2	376.96	1899-12-31 00:06:16		0063	000B9EF7	99	0	0	761591	1899-12-31 00:12:41	59.4993	140
64	166.3				166.3	383.04	1899-12-31 00:06:23		0063	000BCE3B	99	0	0	773691	1899-12-31 00:12:53	60.4446	140
65	166.4				166.4	389.12	1899-12-31 00:06:29		0064	000BFD7F	100	1	0.125	785791	1899-12-31 00:13:05	61.3899	140
66	166.5				166.5	395.2	1899-12-31 00:06:35		0064	000C2CC3	100	0	0	797891	1899-12-31 00:13:17	62.3352	140
67	166.6				166.6	401.28	1899-12-31 00:06:41		0064	000C5E5F	100	0	0	810591	1899-12-31 00:13:30	63.3274	145
68	166.7				166.7	407.36	1899-12-31 00:06:47		0064	000C8DA3	100	0	0	822691	1899-12-31 00:13:42	64.2727	145
69	166.8				166.8	413.44	1899-12-31 00:06:53		006A	000CBCE7	106	6	0.75	834791	1899-12-31 00:13:54	65.218	145
70	166.9				166.9	419.52	1899-12-31 00:06:59		0071	000CEC2B	113	7	0.875	846891	1899-12-31 00:14:06	66.1634	145
71	167				167	425.6	1899-12-31 00:07:05		0079	000D1C37	121	8	1	859191	1899-12-31 00:14:19	67.1243	145
72	167.1				167.1	431.68	1899-12-31 00:07:11		0081	000D4DD4	129	8	1	871892	1899-12-31 00:14:31	68.1166	150
73	167.2				167.2	437.76	1899-12-31 00:07:17		0089	000D7CB4	137	8	1	883892	1899-12-31 00:14:43	69.0541	150
74	167.3				167.3	443.84	1899-12-31 00:07:23		0091	000DAB94	145	8	1	895892	1899-12-31 00:14:55	69.9916	150
75	167.4				167.4	449.92	1899-12-31 00:07:29		0099	000DDA74	153	8	1	907892	1899-12-31 00:15:07	70.9291	150
76	167.5				167.5	456	1899-12-31 00:07:36		009D	000E0954	157	4	0.5	919892	1899-12-31 00:15:19	71.8666	150
77	167.6				167.6	462.08	1899-12-31 00:07:42		009E	000E3833	158	1	0.125	931891	1899-12-31 00:15:31	72.804	155
78	167.7				167.7	468.16	1899-12-31 00:07:48		009E	000E6713	158	0	0	943891	1899-12-31 00:15:43	73.7415	155
79	167.8				167.8	474.24	1899-12-31 00:07:54		009E	000E984B	158	0	0	956491	1899-12-31 00:15:56	74.7259	155
80	167.9				167.9	480.32	1899-12-31 00:08:00		009E	000EC7F3	158	0	0	968691	1899-12-31 00:16:08	75.679	155
81	168				168	486.4	1899-12-31 00:08:06		009E	000EF737	158	0	0	980791	1899-12-31 00:16:20	76.6243	155
82	168.1				168.1	492.48	1899-12-31 00:08:12		009F	000F267B	159	1	0.125	992891	1899-12-31 00:16:32	77.5696	160
83	168.2				168.2	498.56	1899-12-31 00:08:18		009F	000F55BF	159	0	0	1004991	1899-12-31 00:16:44	78.5149	160
84	168.3				168.3	504.64	1899-12-31 00:08:24		009F	000F86F7	159	0	0	1017591	1899-12-31 00:16:57	79.4993	160
85	168.4				168.4	510.72	1899-12-31 00:08:30		009F	000FB69F	159	0	0	1029791	1899-12-31 00:17:09	80.4524	160
86	168.5				168.5	516.8	1899-12-31 00:08:36		009F	000FE5E3	159	0	0	1041891	1899-12-31 00:17:21	81.3977	160
87	168.6				168.6	522.88	1899-12-31 00:08:42		00A0	00101527	160	1	0.125	1053991	1899-12-31 00:17:33	82.343	160
88	168.7				168.7	528.96	1899-12-31 00:08:48		00A0	0010446B	160	0	0	1066091	1899-12-31 00:17:46	83.2884	165
89	168.8				168.8	535.04	1899-12-31 00:08:55		00A0	001075A3	160	0	0	1078691	1899-12-31 00:17:58	84.2727	165
90	168.9				168.9	541.12	1899-12-31 00:09:01		00A7	0010A54B	167	7	0.875	1090891	1899-12-31 00:18:10	85.2259	165
91	169				169	547.2	1899-12-31 00:09:07		00AA	0010D48F	170	3	0.375	1102991	1899-12-31 00:18:22	86.1712	165
92	169.1				169.1	553.28	1899-12-31 00:09:13		00AC	0011068F	172	2	0.25	1115791	1899-12-31 00:18:35	87.1712	165
93	169.2				169.2	559.36	1899-12-31 00:09:19		00AC	0011369B	172	0	0	1128091	1899-12-31 00:18:48	88.1321	170
94	169.3				169.3	565.44	1899-12-31 00:09:25		00AC	00116837	172	0	0	1140791	1899-12-31 00:19:00	89.1243	170
95	169.4				169.4	571.52	1899-12-31 00:09:31		00AE	001197DF	174	2	0.25	1152991	1899-12-31 00:19:12	90.0774	170
96	169.5				169.5	577.6	1899-12-31 00:09:37		00AE	0011C723	174	0	0	1165091	1899-12-31 00:19:25	91.0227	170
97	169.6				169.6	583.68	1899-12-31 00:09:43		00AE	0011F793	174	0	0	1177491	1899-12-31 00:19:37	91.9915	170
98	169.7				169.7	589.76	1899-12-31 00:09:49		00AF	0012273B	175	1	0.125	1189691	1899-12-31 00:19:49	92.9446	175
99	169.8				169.8	595.84	1899-12-31 00:09:55		00AF	0012567F	175	0	0	1201791	1899-12-31 00:20:01	93.8899	175
100	169.9				169.9	601.92	1899-12-31 00:10:01		00AF	001287B7	175	0	0	1214391	1899-12-31 00:20:14	94.8743	175
101	170				170	608	1899-12-31 00:10:08		00AF	0012B6FB	175	0	0	1226491	1899-12-31 00:20:26	95.8196	175
102	170.1				170.1	614.08	1899-12-31 00:10:14		00AF	0012E6A3	175	0	0	1238691	1899-12-31 00:20:38	96.7727	175
103	170.2				170.2	620.16	1899-12-31 00:10:20		00AF	001315E7	175	0	0	1250791	1899-12-31 00:20:50	97.718	180
104	170.3				170.3	626.24	1899-12-31 00:10:26		00B0	0013452B	176	1	0.125	1262891	1899-12-31 00:21:02	98.6634	180
105	170.4				170.4	632.32	1899-12-31 00:10:32		00B0	0013746F	176	0	0	1274991	1899-12-31 00:21:14	99.6087	180
106	170.5				170.5	638.4	1899-12-31 00:10:38		00B0	0013A5A7	176	0	0	1287591	1899-12-31 00:21:27	100.593	180
107	170.6				170.6	644.48	1899-12-31 00:10:44	0	00B0	0013D54F	176	0	0	1299791	1899-12-31 00:21:39	101.546	180
108	170.7				170.7	650.56	1899-12-31 00:10:50	0	00B0	00140493	176	0	0	1311891	1899-12-31 00:21:51	102.491	180
109	170.8				170.8	656.64	1899-12-31 00:10:56	0	00B1	001433D7	177	1	0.125	1323991	1899-12-31 00:22:03	103.437	185
110	170.9				170.9	662.72	1899-12-31 00:11:02	0	00B1	0014631B	177	0	0	1336091	1899-12-31 00:22:16	104.382	185
111	171				171	668.8	1899-12-31 00:11:08	0	00B1	00149453	177	0	0	1348691	1899-12-31 00:22:28	105.366	185
112	171.1				171.1	674.88	1899-12-31 00:11:14	0	00B2	0014C397	178	1	0.125	1360791	1899-12-31 00:22:40	106.312	185
113	171.2				171.2	680.96	1899-12-31 00:11:20	0	00BA	0014F33F	186	8	1	1372991	1899-12-31 00:22:52	107.265	185
114	171.3				171.3	687.04	1899-12-31 00:11:27	0	00BC	00152477	188	2	0.25	1385591	1899-12-31 00:23:05	108.249	190
115	171.4				171.4	693.12	1899-12-31 00:11:33	0	00BC	00155357	188	0	0	1397591	1899-12-31 00:23:17	109.187	190
116	171.5				171.5	699.2	1899-12-31 00:11:39	0	00BC	0015829B	188	0	0	1409691	1899-12-31 00:23:29	110.132	190
117	171.6				171.6	705.28	1899-12-31 00:11:45	0	00BC	0015B1DF	188	0	0	1421791	1899-12-31 00:23:41	111.077	190
118	171.7				171.7	711.36	1899-12-31 00:11:51	0	00BC	0015E187	188	0	0	1433991	1899-12-31 00:23:53	112.031	190
119	171.8				171.8	717.44	1899-12-31 00:11:57	0	00BC	001610CB	188	0	0	1446091	1899-12-31 00:24:06	112.976	195
120	171.9				171.9	723.52	1899-12-31 00:12:03	0	00BC	0016400F	188	0	0	1458191	1899-12-31 00:24:18	113.921	195
121	172				172	729.6	1899-12-31 00:12:09	0	00BC	00166FB7	188	0	0	1470391	1899-12-31 00:24:30	114.874	195
122	172.1				172.1	735.68	1899-12-31 00:12:15	0	00BC	00169EFB	188	0	0	1482491	1899-12-31 00:24:42	115.82	195
123	172.2				172.2	741.76	1899-12-31 00:12:21	0	00BC	0016CE3F	188	0	0	1494591	1899-12-31 00:24:54	116.765	195
124	172.3				172.3	747.84	1899-12-31 00:12:27	0	00BC	0016FD83	188	0	0	1506691	1899-12-31 00:25:06	117.71	200
125	172.4				172.4	753.92	1899-12-31 00:12:33	0	00BD	00172D2B	189	1	0.125	1518891	1899-12-31 00:25:18	118.663	200
126	172.5				172.5	760	1899-12-31 00:12:40	0	00BD	00175C6F	189	0	0	1530991	1899-12-31 00:25:30	119.609	200
127	172.6				172.6	766.08	1899-12-31 00:12:46	0	00BD	00178DA7	189	0	0	1543591	1899-12-31 00:25:43	120.593	200
128	172.7				172.7	772.16	1899-12-31 00:12:52	0	00BD	0017BD4F	189	0	0	1555791	1899-12-31 00:25:55	121.546	200
129	172.8				172.8	778.24	1899-12-31 00:12:58	0	00BD	0017EC93	189	0	0	1567891	1899-12-31 00:26:07	122.491	200
130	172.9				172.9	784.32	1899-12-31 00:13:04	0	00BD	00181BD7	189	0	0	1579991	1899-12-31 00:26:19	123.437	205
131	173				173	790.4	1899-12-31 00:13:10	0	00BE	00184B7F	190	1	0.125	1592191	1899-12-31 00:26:32	124.39	205
132	173.1				173.1	796.48	1899-12-31 00:13:16	0	00C0	00187AC3	192	2	0.25	1604291	1899-12-31 00:26:44	125.335	205
133	173.2				173.2	802.56	1899-12-31 00:13:22	0	00C8	0018ABFB	200	8	1	1616891	1899-12-31 00:26:56	126.32	205
134	173.3				173.3	808.64	1899-12-31 00:13:28	0	00C8	0018E053	200	0	0	1630291	1899-12-31 00:27:10	127.366	205
135	173.4				173.4	814.72	1899-12-31 00:13:34	0	00C8	00190FFB	200	0	0	1642491	1899-12-31 00:27:22	128.32	210
136	173.5				173.5	820.8	1899-12-31 00:13:40	0	00C9	00193F3F	201	1	0.125	1654591	1899-12-31 00:27:34	129.265	210
137	173.6				173.6	826.88	1899-12-31 00:13:46	0	00C9	00196EE7	201	0	0	1666791	1899-12-31 00:27:46	130.218	210
138	173.7				173.7	832.96	1899-12-31 00:13:52	0	00C9	0019A01F	201	0	0	1679391	1899-12-31 00:27:59	131.202	210
139	173.8				173.8	839.04	1899-12-31 00:13:59	0	00C9	0019CF63	201	0	0	1691491	1899-12-31 00:28:11	132.148	210
140	173.9				173.9	845.12	1899-12-31 00:14:05	0	00C9	0019FEA7	201	0	0	1703591	1899-12-31 00:28:23	133.093	215
141	174				174	851.2	1899-12-31 00:14:11	0	00C9	001A2DEB	201	0	0	1715691	1899-12-31 00:28:35	134.038	215
142	174.1				174.1	857.28	1899-12-31 00:14:17	0	00C9	001A5D93	201	0	0	1727891	1899-12-31 00:28:47	134.991	215
143	174.2				174.2	863.36	1899-12-31 00:14:23	0	00C9	001A8CD7	201	0	0	1739991	1899-12-31 00:28:59	135.937	215
144	174.3				174.3	869.44	1899-12-31 00:14:29	0	00C9	001ABC1B	201	0	0	1752091	1899-12-31 00:29:12	136.882	215
145	174.4				174.4	875.52	1899-12-31 00:14:35	0	00C9	001AEB5F	201	0	0	1764191	1899-12-31 00:29:24	137.827	220
146	174.5				174.5	881.6	1899-12-31 00:14:41	0	00CA	001B1B07	202	1	0.125	1776391	1899-12-31 00:29:36	138.781	220
147	174.6				174.6	887.68	1899-12-31 00:14:47	0	00CA	001B4A4B	202	0	0	1788491	1899-12-31 00:29:48	139.726	220
148	174.7				174.7	893.76	1899-12-31 00:14:53	0	00CA	001B7B83	202	0	0	1801091	1899-12-31 00:30:01	140.71	220
149	174.8				174.8	899.84	1899-12-31 00:14:59	0	00CA	001BAAC7	202	0	0	1813191	1899-12-31 00:30:13	141.656	220
150	174.9				174.9	905.92	1899-12-31 00:15:05	0	00CA	001BDA6F	202	0	0	1825391	1899-12-31 00:30:25	142.609	225
151	175				175	912	1899-12-31 00:15:12	0	00CE	001C09B3	206	4	0.5	1837491	1899-12-31 00:30:37	143.554	225
152	175.1				175.1	918.08	1899-12-31 00:15:18	0	00D6	001C38F7	214	8	1	1849591	1899-12-31 00:30:49	144.499	225
153	175.2				175.2	924.16	1899-12-31 00:15:24	0	00DE	001C683C	222	8	1	1861692	1899-12-31 00:31:01	145.445	225
154	175.3				175.3	930.24	1899-12-31 00:15:30	0	00E6	001C971C	230	8	1	1873692	1899-12-31 00:31:13	146.382	225
155	175.4				175.4	936.32	1899-12-31 00:15:36	0	00EE	001CC5FC	238	8	1	1885692	1899-12-31 00:31:25	147.32	225
156	175.5				175.5	942.4	1899-12-31 00:15:42	0	00F3	001CF4DC	243	5	0.625	1897692	1899-12-31 00:31:37	148.257	230
157	175.6				175.6	948.48	1899-12-31 00:15:48	0	00F3	001D23BB	243	0	0	1909691	1899-12-31 00:31:49	149.195	230
158	175.7				175.7	954.56	1899-12-31 00:15:54	0	00F3	001D548F	243	0	0	1922191	1899-12-31 00:32:02	150.171	230
159	175.8				175.8	960.64	1899-12-31 00:16:00	0	00F3	001D83D3	243	0	0	1934291	1899-12-31 00:32:14	151.116	230
160	175.9				175.9	966.72	1899-12-31 00:16:06	0	00F3	001DB37B	243	0	0	1946491	1899-12-31 00:32:26	152.07	230
161	176				176	972.8	1899-12-31 00:16:12	0	00F4	001DE2BF	244	1	0.125	1958591	1899-12-31 00:32:38	153.015	235
162	176.1				176.1	978.88	1899-12-31 00:16:18	0	00F4	001E1203	244	0	0	1970691	1899-12-31 00:32:50	153.96	235
163	176.2				176.2	984.96	1899-12-31 00:16:24	0	00F4	001E433B	244	0	0	1983291	1899-12-31 00:33:03	154.945	235
164	176.3				176.3	991.04	1899-12-31 00:16:31	0	00F4	001E72E3	244	0	0	1995491	1899-12-31 00:33:15	155.898	235
165	176.4				176.4	997.12	1899-12-31 00:16:37	0	00F4	001EA227	244	0	0	2007591	1899-12-31 00:33:27	156.843	235
166	176.5				176.5	1003.2	1899-12-31 00:16:43	0	00F4	001ED16B	244	0	0	2019691	1899-12-31 00:33:39	157.788	240
167	176.6				176.6	1009.28	1899-12-31 00:16:49	0	00F4	001F00AF	244	0	0	2031791	1899-12-31 00:33:51	158.734	240
168	176.7				176.7	1015.36	1899-12-31 00:16:55	0	00F4	001F3057	244	0	0	2043991	1899-12-31 00:34:03	159.687	240
169	176.8				176.8	1021.44	1899-12-31 00:17:01	0	00F4	001F5F9B	244	0	0	2056091	1899-12-31 00:34:16	160.632	240
170	176.9				176.9	1027.52	1899-12-31 00:17:07	0	00F4	001F8EDF	244	0	0	2068191	1899-12-31 00:34:28	161.577	240
171	177				177	1033.6	1899-12-31 00:17:13	0	00F4	001FBE87	244	0	0	2080391	1899-12-31 00:34:40	162.531	245
172	177.1				177.1	1039.68	1899-12-31 00:17:19	0	00F5	001FEDCB	245	1	0.125	2092491	1899-12-31 00:34:52	163.476	245
173	177.2				177.2	1045.76	1899-12-31 00:17:25	0	00F5	00201D0F	245	0	0	2104591	1899-12-31 00:35:04	164.421	245
174	177.3				177.3	1051.84	1899-12-31 00:17:31	0	00FA	00204F0F	250	5	0.625	2117391	1899-12-31 00:35:17	165.421	245
175	177.4				177.4	1057.92	1899-12-31 00:17:37	0	0102	00207E53	258	8	1	2129491	1899-12-31 00:35:29	166.366	245
176	177.5				177.5	1064	1899-12-31 00:17:44	0	010A	0020AF8C	266	8	1	2142092	1899-12-31 00:35:42	167.351	245
177	177.6				177.6	1070.08	1899-12-31 00:17:50	0	0112	0020DE6C	274	8	1	2154092	1899-12-31 00:35:54	168.288	250
178	177.7				177.7	1076.16	1899-12-31 00:17:56	0	011A	00210D4C	282	8	1	2166092	1899-12-31 00:36:06	169.226	250
179	177.8				177.8	1082.24	1899-12-31 00:18:02	0	0122	00213C2C	290	8	1	2178092	1899-12-31 00:36:18	170.163	250
180	177.9				177.9	1088.32	1899-12-31 00:18:08	0	0127	00216B0C	295	5	0.625	2190092	1899-12-31 00:36:30	171.101	250
181	178				178	1094.4	1899-12-31 00:18:14	0	0127	002199EB	295	0	0	2202091	1899-12-31 00:36:42	172.038	250
182	178.1				178.1	1100.48	1899-12-31 00:18:20	0	0127	0021CB23	295	0	0	2214691	1899-12-31 00:36:54	173.023	255
183	178.2				178.2	1106.56	1899-12-31 00:18:26	0	0127	0021FA67	295	0	0	2226791	1899-12-31 00:37:06	173.968	255
184	178.3				178.3	1112.64	1899-12-31 00:18:32	0	0127	002229AB	295	0	0	2238891	1899-12-31 00:37:18	174.913	255
185	178.4				178.4	1118.72	1899-12-31 00:18:38	0	0127	002258EF	295	0	0	2250991	1899-12-31 00:37:30	175.859	255
186	178.5				178.5	1124.8	1899-12-31 00:18:44	0	0127	00228897	295	0	0	2263191	1899-12-31 00:37:43	176.812	255
187	178.6				178.6	1130.88	1899-12-31 00:18:50	0	0127	0022B7DB	295	0	0	2275291	1899-12-31 00:37:55	177.757	260
188	178.7				178.7	1136.96	1899-12-31 00:18:56	0	0128	0022E71F	296	1	0.125	2287391	1899-12-31 00:38:07	178.702	260
189	178.8				178.8	1143.04	1899-12-31 00:19:03	0	0128	00231663	296	0	0	2299491	1899-12-31 00:38:19	179.648	260
190	178.9				178.9	1149.12	1899-12-31 00:19:09	0	0128	0023479B	296	0	0	2312091	1899-12-31 00:38:32	180.632	260
191	179				179	1155.2	1899-12-31 00:19:15	0	0128	00237743	296	0	0	2324291	1899-12-31 00:38:44	181.585	260
192	179.1				179.1	1161.28	1899-12-31 00:19:21	0	0129	0023A687	297	1	0.125	2336391	1899-12-31 00:38:56	182.531	265
193	179.2				179.2	1167.36	1899-12-31 00:19:27	0	0130	0023D5CB	304	7	0.875	2348491	1899-12-31 00:39:08	183.476	265
194	179.3				179.3	1173.44	1899-12-31 00:19:33	0	0139	00240703	313	9	1.125	2361091	1899-12-31 00:39:21	184.46	265
195	179.4				179.4	1179.52	1899-12-31 00:19:39	0	0141	002439CC	321	8	1	2374092	1899-12-31 00:39:34	185.476	265
196	179.5				179.5	1185.6	1899-12-31 00:19:45	0	0149	002468AB	329	8	1	2386091	1899-12-31 00:39:46	186.413	265
197	179.6				179.6	1191.68	1899-12-31 00:19:51	0	0151	00249AAB	337	8	1	2398891	1899-12-31 00:39:58	187.413	265
198	179.7				179.7	1197.76	1899-12-31 00:19:57	0	0159	0024C98B	345	8	1	2410891	1899-12-31 00:40:10	188.351	270
199	179.8				179.8	1203.84	1899-12-31 00:20:03	0	0161	0024F86C	353	8	1	2422892	1899-12-31 00:40:22	189.288	270
200	179.9				179.9	1209.92	1899-12-31 00:20:09	0	0169	0025274C	361	8	1	2434892	1899-12-31 00:40:34	190.226	270
201	180				180	1216	1899-12-31 00:20:16	0	0171	0025562C	369	8	1	2446892	1899-12-31 00:40:46	191.163	270
202	180.1				180.1	1222.08	1899-12-31 00:20:22	0	0179	0025850C	377	8	1	2458892	1899-12-31 00:40:58	192.101	270
203	180.2				180.2	1228.16	1899-12-31 00:20:28	0	0181	0025B3EC	385	8	1	2470892	1899-12-31 00:41:10	193.038	275
204	180.3				180.3	1234.24	1899-12-31 00:20:34	0	0189	0025E2CC	393	8	1	2482892	1899-12-31 00:41:22	193.976	275
205	180.4				180.4	1240.32	1899-12-31 00:20:40	0	0191	002611AC	401	8	1	2494892	1899-12-31 00:41:34	194.913	275
206	180.5				180.5	1246.4	1899-12-31 00:20:46	0	0199	0026408C	409	8	1	2506892	1899-12-31 00:41:46	195.851	275
207	180.6				180.6	1252.48	1899-12-31 00:20:52	0	01A1	00266F6C	417	8	1	2518892	1899-12-31 00:41:58	196.788	275
208	180.7				180.7	1258.56	1899-12-31 00:20:58	0	01A9	00269E4C	425	8	1	2530892	1899-12-31 00:42:10	197.726	280
209	180.8				180.8	1264.64	1899-12-31 00:21:04	0	01B1	0026CD2C	433	8	1	2542892	1899-12-31 00:42:22	198.663	280
210	180.9				180.9	1270.72	1899-12-31 00:21:10	0	01B9	0026FC0C	441	8	1	2554892	1899-12-31 00:42:34	199.601	280
211	181				181	1276.8	1899-12-31 00:21:16	0	01C1	00272AEC	449	8	1	2566892	1899-12-31 00:42:46	200.538	280
212	181.1				181.1	1282.88	1899-12-31 00:21:22	0	01C9	002759CC	457	8	1	2578892	1899-12-31 00:42:58	201.476	280
213	181.2				181.2	1288.96	1899-12-31 00:21:28	0	01D1	002788AC	465	8	1	2590892	1899-12-31 00:43:10	202.413	280
214	181.3				181.3	1295.04	1899-12-31 00:21:35	0	01D9	0027B78C	473	8	1	2602892	1899-12-31 00:43:22	203.351	285
215	181.4				181.4	1301.12	1899-12-31 00:21:41	0	01E1	0027E66C	481	8	1	2614892	1899-12-31 00:43:34	204.288	285
216	181.5				181.5	1307.2	1899-12-31 00:21:47	0	01E9	0028154C	489	8	1	2626892	1899-12-31 00:43:46	205.226	285
217	181.6				181.6	1313.28	1899-12-31 00:21:53	0	01F1	0028442C	497	8	1	2638892	1899-12-31 00:43:58	206.163	285
218	181.7				181.7	1319.36	1899-12-31 00:21:59	0	01F9	0028730C	505	8	1	2650892	1899-12-31 00:44:10	207.101	285
219	181.8				181.8	1325.44	1899-12-31 00:22:05	0	0201	0028A1EC	513	8	1	2662892	1899-12-31 00:44:22	208.038	290
220	181.9				181.9	1331.52	1899-12-31 00:22:11	0	0209	0028D0CC	521	8	1	2674892	1899-12-31 00:44:34	208.976	290
221	182				182	1337.6	1899-12-31 00:22:17	0	0211	0028FFAC	529	8	1	2686892	1899-12-31 00:44:46	209.913	290
222	182.1				182.1	1343.68	1899-12-31 00:22:23	0	0219	00292E8C	537	8	1	2698892	1899-12-31 00:44:58	210.851	290
223	182.2				182.2	1349.76	1899-12-31 00:22:29	0	0220	00295D6C	544	7	0.875	2710892	1899-12-31 00:45:10	211.788	290
224	182.3				182.3	1355.84	1899-12-31 00:22:35	0	0220	00298C4B	544	0	0	2722891	1899-12-31 00:45:22	212.726	295
225	182.4				182.4	1361.92	1899-12-31 00:22:41		0220	0029BD83	544	0	0	2735491	1899-12-31 00:45:35	213.71	295
226	182.5				182.5	1368	1899-12-31 00:22:48		0220	0029ECC7	544	0	0	2747591	1899-12-31 00:45:47	214.656	295
227	182.6				182.6	1374.08	1899-12-31 00:22:54		0220	002A1C0B	544	0	0	2759691	1899-12-31 00:45:59	215.601	295
228	182.7				182.7	1380.16	1899-12-31 00:23:00		0220	002A4B4F	544	0	0	2771791	1899-12-31 00:46:11	216.546	295
229	182.8				182.8	1386.24	1899-12-31 00:23:06		0220	002A7A93	544	0	0	2783891	1899-12-31 00:46:23	217.491	295
230	182.9				182.9	1392.32	1899-12-31 00:23:12		0220	002AAA3B	544	0	0	2796091	1899-12-31 00:46:36	218.445	300
231	183				183	1398.4	1899-12-31 00:23:18		0220	002AD97F	544	0	0	2808191	1899-12-31 00:46:48	219.39	300
232	183.1				183.1	1404.48	1899-12-31 00:23:24		0220	002B08C3	544	0	0	2820291	1899-12-31 00:47:00	220.335	300
233	183.2				183.2	1410.56	1899-12-31 00:23:30		0226	002B3807	550	6	0.75	2832391	1899-12-31 00:47:12	221.281	300
234	183.3				183.3	1416.64	1899-12-31 00:23:36		0226	002B67AF	550	0	0	2844591	1899-12-31 00:47:24	222.234	300
235	183.4				183.4	1422.72	1899-12-31 00:23:42		022B	002B9883	555	5	0.625	2857091	1899-12-31 00:47:37	223.21	305
236	183.5				183.5	1428.8	1899-12-31 00:23:48		0232	002BC82B	562	7	0.875	2869291	1899-12-31 00:47:49	224.163	305
237	183.6				183.6	1434.88	1899-12-31 00:23:54		023B	002BF964	571	9	1.125	2881892	1899-12-31 00:48:01	225.148	305
238	183.7				183.7	1440.96	1899-12-31 00:24:00		0243	002C2C2B	579	8	1	2894891	1899-12-31 00:48:14	226.163	305
239	183.8				183.8	1447.04	1899-12-31 00:24:07		024B	002C5B0C	587	8	1	2906892	1899-12-31 00:48:26	227.101	305
240	183.9				183.9	1453.12	1899-12-31 00:24:13		0253	002C89EC	595	8	1	2918892	1899-12-31 00:48:38	228.038	310
241	184				184	1459.2	1899-12-31 00:24:19		025B	002CB8CC	603	8	1	2930892	1899-12-31 00:48:50	228.976	310
242	184.1				184.1	1465.28	1899-12-31 00:24:25		0262	002CE7AC	610	7	0.875	2942892	1899-12-31 00:49:02	229.913	310
243	184.2				184.2	1471.36	1899-12-31 00:24:31		0262	002D168B	610	0	0	2954891	1899-12-31 00:49:14	230.851	310
244	184.3				184.3	1477.44	1899-12-31 00:24:37		0262	002D47C3	610	0	0	2967491	1899-12-31 00:49:27	231.835	310
245	184.4				184.4	1483.52	1899-12-31 00:24:43		0262	002D7707	610	0	0	2979591	1899-12-31 00:49:39	232.781	315
246	184.5				184.5	1489.6	1899-12-31 00:24:49		0262	002DA64B	610	0	0	2991691	1899-12-31 00:49:51	233.726	315
247	184.6				184.6	1495.68	1899-12-31 00:24:55		0262	002DD58F	610	0	0	3003791	1899-12-31 00:50:03	234.671	315
248	184.7				184.7	1501.76	1899-12-31 00:25:01		0262	002E0537	610	0	0	3015991	1899-12-31 00:50:15	235.624	315
249	184.8				184.8	1507.84	1899-12-31 00:25:07		0263	002E347B	611	1	0.125	3028091	1899-12-31 00:50:28	236.57	315
250	184.9				184.9	1513.92	1899-12-31 00:25:13		0263	002E63BF	611	0	0	3040191	1899-12-31 00:50:40	237.515	320
251	185				185	1520	1899-12-31 00:25:20		0263	002E94F7	611	0	0	3052791	1899-12-31 00:50:52	238.499	320
252	185.1				185.1	1526.08	1899-12-31 00:25:26		0263	002EC43B	611	0	0	3064891	1899-12-31 00:51:04	239.445	320
253	185.2				185.2	1532.16	1899-12-31 00:25:32		0263	002EF3E3	611	0	0	3077091	1899-12-31 00:51:17	240.398	320
254	185.3				185.3	1538.24	1899-12-31 00:25:38		0263	002F2327	611	0	0	3089191	1899-12-31 00:51:29	241.343	320
255	185.4				185.4	1544.32	1899-12-31 00:25:44		0263	002F526B	611	0	0	3101291	1899-12-31 00:51:41	242.288	320
256	185.5				185.5	1550.4	1899-12-31 00:25:50		0263	002F8213	611	0	0	3113491	1899-12-31 00:51:53	243.241	325
257	185.6				185.6	1556.48	1899-12-31 00:25:56		0263	002FB157	611	0	0	3125591	1899-12-31 00:52:05	244.187	325
258	185.7				185.7	1562.56	1899-12-31 00:26:02		0263	002FE09B	611	0	0	3137691	1899-12-31 00:52:17	245.132	325
259	185.8				185.8	1568.64	1899-12-31 00:26:08		0266	00300FDF	614	3	0.375	3149791	1899-12-31 00:52:29	246.077	325
260	185.9				185.9	1574.72	1899-12-31 00:26:14		026F	00303F23	623	9	1.125	3161891	1899-12-31 00:52:41	247.023	325
261	186				186	1580.8	1899-12-31 00:26:20		0277	003071EB	631	8	1	3174891	1899-12-31 00:52:54	248.038	330
262	186.1				186.1	1586.88	1899-12-31 00:26:26		027F	0030A0CB	639	8	1	3186891	1899-12-31 00:53:06	248.976	330
263	186.2				186.2	1592.96	1899-12-31 00:26:32		0281	0030CFAB	641	2	0.25	3198891	1899-12-31 00:53:18	249.913	330
264	186.3				186.3	1599.04	1899-12-31 00:26:39		0281	0030FE8B	641	0	0	3210891	1899-12-31 00:53:30	250.851	330
265	186.4				186.4	1605.12	1899-12-31 00:26:45		0281	00312DCF	641	0	0	3222991	1899-12-31 00:53:42	251.796	330
266	186.5				186.5	1611.2	1899-12-31 00:26:51		0281	00315D77	641	0	0	3235191	1899-12-31 00:53:55	252.749	335
267	186.6				186.6	1617.28	1899-12-31 00:26:57		0281	00318CBB	641	0	0	3247291	1899-12-31 00:54:07	253.695	335
268	186.7				186.7	1623.36	1899-12-31 00:27:03		0281	0031BBFF	641	0	0	3259391	1899-12-31 00:54:19	254.64	335
269	186.8				186.8	1629.44	1899-12-31 00:27:09		0281	0031EB43	641	0	0	3271491	1899-12-31 00:54:31	255.585	335
270	186.9				186.9	1635.52	1899-12-31 00:27:15		0281	00321A87	641	0	0	3283591	1899-12-31 00:54:43	256.531	335
271	187				187	1641.6	1899-12-31 00:27:21		0281	00324A2F	641	0	0	3295791	1899-12-31 00:54:55	257.484	335
272	187.1				187.1	1647.68	1899-12-31 00:27:27		0281	00327973	641	0	0	3307891	1899-12-31 00:55:07	258.429	340
273	187.2				187.2	1653.76	1899-12-31 00:27:33		0281	0032A8B7	641	0	0	3319991	1899-12-31 00:55:19	259.374	340
274	187.3				187.3	1659.84	1899-12-31 00:27:39		0281	0032D7FB	641	0	0	3332091	1899-12-31 00:55:32	260.32	340
275	187.4				187.4	1665.92	1899-12-31 00:27:45		0281	003307A3	641	0	0	3344291	1899-12-31 00:55:44	261.273	340
276	187.5				187.5	1672	1899-12-31 00:27:52		0281	003336E7	641	0	0	3356391	1899-12-31 00:55:56	262.218	340
277	187.6				187.6	1678.08	1899-12-31 00:27:58		0281	0033662B	641	0	0	3368491	1899-12-31 00:56:08	263.163	345
278	187.7				187.7	1684.16	1899-12-31 00:28:04		0281	0033956F	641	0	0	3380591	1899-12-31 00:56:20	264.109	345
279	187.8				187.8	1690.24	1899-12-31 00:28:10		0283	0033C4B3	643	2	0.25	3392691	1899-12-31 00:56:32	265.054	345
280	187.9				187.9	1696.32	1899-12-31 00:28:16		028B	0033F45B	651	8	1	3404891	1899-12-31 00:56:44	266.007	345
281	188				188	1702.4	1899-12-31 00:28:22		0294	00342403	660	9	1.125	3417091	1899-12-31 00:56:57	266.96	345
282	188.1				188.1	1708.48	1899-12-31 00:28:28		0298	003457F7	664	4	0.5	3430391	1899-12-31 00:57:10	267.999	350
283	188.2				188.2	1714.56	1899-12-31 00:28:34		0298	003486D7	664	0	0	3442391	1899-12-31 00:57:22	268.937	350
284	188.3				188.3	1720.64	1899-12-31 00:28:40		0299	0034B61B	665	1	0.125	3454491	1899-12-31 00:57:34	269.882	350
285	188.4				188.4	1726.72	1899-12-31 00:28:46		029B	0034E55F	667	2	0.25	3466591	1899-12-31 00:57:46	270.827	350
286	188.5				188.5	1732.8	1899-12-31 00:28:52		02A3	00351697	675	8	1	3479191	1899-12-31 00:57:59	271.812	350
287	188.6				188.6	1738.88	1899-12-31 00:28:58		02AC	0035463F	684	9	1.125	3491391	1899-12-31 00:58:11	272.765	355
288	188.7				188.7	1744.96	1899-12-31 00:29:04		02B2	00357AFB	690	6	0.75	3504891	1899-12-31 00:58:24	273.82	355
289	188.8				188.8	1751.04	1899-12-31 00:29:11		02B3	0035AFB7	691	1	0.125	3518391	1899-12-31 00:58:38	274.874	355
290	188.9				188.9	1757.12	1899-12-31 00:29:17		02B3	0035E08B	691	0	0	3530891	1899-12-31 00:58:50	275.851	355
291	189				189	1763.2	1899-12-31 00:29:23		02B3	00361227	691	0	0	3543591	1899-12-31 00:59:03	276.843	355
292	189.1				189.1	1769.28	1899-12-31 00:29:29		02B3	0036416B	691	0	0	3555691	1899-12-31 00:59:15	277.788	360
293	189.2				189.2	1775.36	1899-12-31 00:29:35		02B3	003670AF	691	0	0	3567791	1899-12-31 00:59:27	278.734	360
294	189.3				189.3	1781.44	1899-12-31 00:29:41		02B3	00369FF3	691	0	0	3579891	1899-12-31 00:59:39	279.679	360
295	189.4				189.4	1787.52	1899-12-31 00:29:47		02B4	0036CF37	692	1	0.125	3591991	1899-12-31 00:59:51	280.624	360
296	189.5				189.5	1793.6	1899-12-31 00:29:53		02B4	0036FEDF	692	0	0	3604191	1899-12-31 01:00:04	281.577	360
297	189.6				189.6	1799.68	1899-12-31 00:29:59		02B4	00373017	692	0	0	3616791	1899-12-31 01:00:16	282.562	365
298	189.7				189.7	1805.76	1899-12-31 00:30:05		02B4	00375F5B	692	0	0	3628891	1899-12-31 01:00:28	283.507	365
299	189.8				189.8	1811.84	1899-12-31 00:30:11		02BA	00378E9F	698	6	0.75	3640991	1899-12-31 01:00:40	284.452	365
300	189.9				189.9	1817.92	1899-12-31 00:30:17		02C2	0037BDE3	706	8	1	3653091	1899-12-31 01:00:53	285.398	365
301	190				190	1824	1899-12-31 00:30:24		02C9	0037ED27	713	7	0.875	3665191	1899-12-31 01:01:05	286.343	365
302	190.1				190.1	1830.08	1899-12-31 00:30:30		02D2	00381C07	722	9	1.125	3677191	1899-12-31 01:01:17	287.281	365
303	190.2				190.2	1836.16	1899-12-31 00:30:36		02DA	00384ECF	730	8	1	3690191	1899-12-31 01:01:30	288.296	370
304	190.3				190.3	1842.24	1899-12-31 00:30:42		02E2	00387DAF	738	8	1	3702191	1899-12-31 01:01:42	289.234	370
305	190.4				190.4	1848.32	1899-12-31 00:30:48		02EA	0038AC8F	746	8	1	3714191	1899-12-31 01:01:54	290.171	370
306	190.5				190.5	1854.4	1899-12-31 00:30:54		02F0	0038DB6F	752	6	0.75	3726191	1899-12-31 01:02:06	291.109	370
307	190.6				190.6	1860.48	1899-12-31 00:31:00		02F0	00390A4F	752	0	0	3738191	1899-12-31 01:02:18	292.046	370
308	190.7				190.7	1866.56	1899-12-31 00:31:06		02F0	00393C4F	752	0	0	3750991	1899-12-31 01:02:30	293.046	375
309	190.8				190.8	1872.64	1899-12-31 00:31:12		02F0	00396B93	752	0	0	3763091	1899-12-31 01:02:43	293.991	375
310	190.9				190.9	1878.72	1899-12-31 00:31:18		02F0	00399B3B	752	0	0	3775291	1899-12-31 01:02:55	294.945	375
311	191				191	1884.8	1899-12-31 00:31:24		02F0	0039CA7F	752	0	0	3787391	1899-12-31 01:03:07	295.89	375
312	191.1				191.1	1890.88	1899-12-31 00:31:30		02F0	0039F9C3	752	0	0	3799491	1899-12-31 01:03:19	296.835	375
313	191.2				191.2	1896.96	1899-12-31 00:31:36		02F6	003A2907	758	6	0.75	3811591	1899-12-31 01:03:31	297.781	380
314	191.3				191.3	1903.04	1899-12-31 00:31:43		02F9	003A58AF	761	3	0.375	3823791	1899-12-31 01:03:43	298.734	380
315	191.4				191.4	1909.12	1899-12-31 00:31:49		02F9	003A8C3F	761	0	0	3836991	1899-12-31 01:03:56	299.765	380
316	191.5				191.5	1915.2	1899-12-31 00:31:55		02F9	003ABB83	761	0	0	3849091	1899-12-31 01:04:09	300.71	380
317	191.6				191.6	1921.28	1899-12-31 00:32:01		02F9	003AEAC7	761	0	0	3861191	1899-12-31 01:04:21	301.656	380
318	191.7				191.7	1927.36	1899-12-31 00:32:07		02F9	003B1A0B	761	0	0	3873291	1899-12-31 01:04:33	302.601	385
319	191.8				191.8	1933.44	1899-12-31 00:32:13		02FF	003B494F	767	6	0.75	3885391	1899-12-31 01:04:45	303.546	385
320	191.9				191.9	1939.52	1899-12-31 00:32:19		0307	003B78F7	775	8	1	3897591	1899-12-31 01:04:57	304.499	385
321	192				192	1945.6	1899-12-31 00:32:25		030F	003BAAF7	783	8	1	3910391	1899-12-31 01:05:10	305.499	385
322	192.1				192.1	1951.68	1899-12-31 00:32:31		0317	003BD9D7	791	8	1	3922391	1899-12-31 01:05:22	306.437	385
323	192.2				192.2	1957.76	1899-12-31 00:32:37		031E	003C08B7	798	7	0.875	3934391	1899-12-31 01:05:34	307.374	385
324	192.3				192.3	1963.84	1899-12-31 00:32:43		0326	003C3797	806	8	1	3946391	1899-12-31 01:05:46	308.312	390
325	192.4				192.4	1969.92	1899-12-31 00:32:49		032E	003C68CF	814	8	1	3958991	1899-12-31 01:05:58	309.296	390
326	192.5				192.5	1976	1899-12-31 00:32:56		0336	003C97AF	822	8	1	3970991	1899-12-31 01:06:10	310.234	390
327	192.6				192.6	1982.08	1899-12-31 00:33:02		033E	003CC68F	830	8	1	3982991	1899-12-31 01:06:22	311.171	390
328	192.7				192.7	1988.16	1899-12-31 00:33:08		0346	003CF56F	838	8	1	3994991	1899-12-31 01:06:34	312.109	390
329	192.8				192.8	1994.24	1899-12-31 00:33:14		034D	003D244F	845	7	0.875	4006991	1899-12-31 01:06:46	313.046	395
330	192.9				192.9	2000.32	1899-12-31 00:33:20		0350	003D532F	848	3	0.375	4018991	1899-12-31 01:06:58	313.984	395
331	193				193	2006.4	1899-12-31 00:33:26		0357	003D839F	855	7	0.875	4031391	1899-12-31 01:07:11	314.952	395
332	193.1				193.1	2012.48	1899-12-31 00:33:32		035F	003DB4D7	863	8	1	4043991	1899-12-31 01:07:23	315.937	395
333	193.2				193.2	2018.56	1899-12-31 00:33:38		0367	003DE547	871	8	1	4056391	1899-12-31 01:07:36	316.906	395
334	193.3				193.3	2024.64	1899-12-31 00:33:44		036E	003E1427	878	7	0.875	4068391	1899-12-31 01:07:48	317.843	400
335	193.4				193.4	2030.72	1899-12-31 00:33:50		0376	003E4307	886	8	1	4080391	1899-12-31 01:08:00	318.781	400
336	193.5				193.5	2036.8	1899-12-31 00:33:56		0377	003E743F	887	1	0.125	4092991	1899-12-31 01:08:12	319.765	400
337	193.6				193.6	2042.88	1899-12-31 00:34:02		0377	003EA31F	887	0	0	4104991	1899-12-31 01:08:24	320.702	400
338	193.7				193.7	2048.96	1899-12-31 00:34:08		0377	003ED457	887	0	0	4117591	1899-12-31 01:08:37	321.687	400
339	193.8				193.8	2055.04	1899-12-31 00:34:15		0377	003F039B	887	0	0	4129691	1899-12-31 01:08:49	322.632	405
340	193.9				193.9	2061.12	1899-12-31 00:34:21		0377	003F32DF	887	0	0	4141791	1899-12-31 01:09:01	323.577	405
341	194				194	2067.2	1899-12-31 00:34:27		0377	003F6287	887	0	0	4153991	1899-12-31 01:09:13	324.531	405
342	194.1				194.1	2073.28	1899-12-31 00:34:33		0377	003F91CB	887	0	0	4166091	1899-12-31 01:09:26	325.476	405
343	194.2				194.2	2079.36	1899-12-31 00:34:39		0377	003FC10F	887	0	0	4178191	1899-12-31 01:09:38	326.421	405
344	194.3				194.3	2085.44	1899-12-31 00:34:45		0377	003FF053	887	0	0	4190291	1899-12-31 01:09:50	327.366	405
345	194.4				194.4	2091.52	1899-12-31 00:34:51		0377	00401FFB	887	0	0	4202491	1899-12-31 01:10:02	328.32	410
346	194.5				194.5	2097.6	1899-12-31 00:34:57		0378	00404F3F	888	1	0.125	4214591	1899-12-31 01:10:14	329.265	410
347	194.6				194.6	2103.68	1899-12-31 00:35:03		0378	00407E84	888	0	0	4226692	1899-12-31 01:10:26	330.21	410
348	194.7				194.7	2109.76	1899-12-31 00:35:09		0378	0040B01F	888	0	0	4239391	1899-12-31 01:10:39	331.202	410
349	194.8				194.8	2115.84	1899-12-31 00:35:15		0378	0040E02C	888	0	0	4251692	1899-12-31 01:10:51	332.163	410
350	194.9				194.9	2121.92	1899-12-31 00:35:21		0378	00410FD4	888	0	0	4263892	1899-12-31 01:11:03	333.117	415
351	195				195	2128	1899-12-31 00:35:28		0379	00413F7B	889	1	0.125	4276091	1899-12-31 01:11:16	334.07	415
352	195.1				195.1	2134.08	1899-12-31 00:35:34		0379	00416F88	889	0	0	4288392	1899-12-31 01:11:28	335.031	415
353	195.2				195.2	2140.16	1899-12-31 00:35:40		0379	0041A124	889	0	0	4301092	1899-12-31 01:11:41	336.023	415
354	195.3				195.3	2146.24	1899-12-31 00:35:46		0379	0041D0CB	889	0	0	4313291	1899-12-31 01:11:53	336.976	415
355	195.4				195.4	2152.32	1899-12-31 00:35:52		0379	004200D7	889	0	0	4325591	1899-12-31 01:12:05	337.937	420
356	195.5				195.5	2158.4	1899-12-31 00:35:58		037A	00423080	890	1	0.125	4337792	1899-12-31 01:12:17	338.89	420
357	195.6				195.6	2164.48	1899-12-31 00:36:04		037A	00426027	890	0	0	4349991	1899-12-31 01:12:29	339.843	420
358	195.7				195.7	2170.56	1899-12-31 00:36:10		037A	004291C4	890	0	0	4362692	1899-12-31 01:12:42	340.835	420
359	195.8				195.8	2176.64	1899-12-31 00:36:16		037A	0042C16B	890	0	0	4374891	1899-12-31 01:12:54	341.788	420
360	195.9				195.9	2182.72	1899-12-31 00:36:22		037A	0042F114	890	0	0	4387092	1899-12-31 01:13:07	342.742	425
361	196				196	2188.8	1899-12-31 00:36:28		037B	0043211F	891	1	0.125	4399391	1899-12-31 01:13:19	343.702	425
362	196.1				196.1	2194.88	1899-12-31 00:36:34		037B	004350C7	891	0	0	4411591	1899-12-31 01:13:31	344.656	425
363	196.2				196.2	2200.96	1899-12-31 00:36:40		0000	00000000	0	-891		0	1899-12-31	0	0
364	196.3				196.3	2207.04	1899-12-31 00:36:47				0	0		0	1899-12-31	0	0
365	196.4				196.4	2213.12	1899-12-31 00:36:53				0	0		0	1899-12-31	0	0
366	196.5				196.5	2219.2	1899-12-31 00:36:59				0	0		0	1899-12-31	0	0
367	196.6				196.6	2225.28	1899-12-31 00:37:05				0	0		0	1899-12-31	0	0
368	196.7				196.7	2231.36	1899-12-31 00:37:11				0	0		0	1899-12-31	0	0
369	196.8				196.8	2237.44	1899-12-31 00:37:17				0	0		0	1899-12-31	0	0
370	196.9				196.9	2243.52	1899-12-31 00:37:23				0	0		0	1899-12-31	0	0
371	197				197	2249.6	1899-12-31 00:37:29				0	0		0	1899-12-31	0	0
372	197.1				197.1	2255.68	1899-12-31 00:37:35				0	0		0	1899-12-31	0	0
373	197.2				197.2	2261.76	1899-12-31 00:37:41				0	0		0	1899-12-31	0	0
374	197.3				197.3	2267.84	1899-12-31 00:37:47				0	0		0	1899-12-31	0	0
375	197.4				197.4	2273.92	1899-12-31 00:37:53				0	0		0	1899-12-31	0	0
376	197.5				197.5	2280	1899-12-31 00:38:00				0	0		0	1899-12-31	0	0
377	197.6				197.6	2286.08	1899-12-31 00:38:06				0	0		0	1899-12-31	0	0
378	197.7				197.7	2292.16	1899-12-31 00:38:12				0	0		0	1899-12-31	0	0
379	197.8				197.8	2298.24	1899-12-31 00:38:18				0	0		0	1899-12-31	0	0
380	197.9				197.9	2304.32	1899-12-31 00:38:24				0	0		0	1899-12-31	0	0
381	198				198	2310.4	1899-12-31 00:38:30				0	0		0	1899-12-31	0	0
382	198.1				198.1	2316.48	1899-12-31 00:38:36				0	0		0	1899-12-31	0	0
383	198.2				198.2	2322.56	1899-12-31 00:38:42				0	0		0	1899-12-31	0	0
384	198.3				198.3	2328.64	1899-12-31 00:38:48				0	0		0	1899-12-31	0	0
385	198.4				198.4	2334.72	1899-12-31 00:38:54				0	0		0	1899-12-31	0	0
386	198.5				198.5	2340.8	1899-12-31 00:39:00				0	0		0	1899-12-31	0	0
387	198.6				198.6	2346.88	1899-12-31 00:39:06				0	0		0	1899-12-31	0	0
388	198.7				198.7	2352.96	1899-12-31 00:39:12				0	0		0	1899-12-31	0	0
389	198.8				198.8	2359.04	1899-12-31 00:39:19				0	0		0	1899-12-31	0	0
390	198.9				198.9	2365.12	1899-12-31 00:39:25				0	0		0	1899-12-31	0	0
391	199				199	2371.2	1899-12-31 00:39:31				0	0		0	1899-12-31	0	0
392	199.1				199.1	2377.28	1899-12-31 00:39:37				0	0		0	1899-12-31	0	0
393	199.2				199.2	2383.36	1899-12-31 00:39:43				0	0		0	1899-12-31	0	0
394	199.3				199.3	2389.44	1899-12-31 00:39:49				0	0		0	1899-12-31	0	0
395	199.4				199.4	2395.52	1899-12-31 00:39:55				0	0		0	1899-12-31	0	0
396	199.5				199.5	2401.6	1899-12-31 00:40:01				0	0		0	1899-12-31	0	0
397	199.6				199.6	2407.68	1899-12-31 00:40:07				0	0		0	1899-12-31	0	0
398	199.7				199.7	2413.76	1899-12-31 00:40:13				0	0		0	1899-12-31	0	0
399	199.8				199.8	2419.84	1899-12-31 00:40:19				0	0		0	1899-12-31	0	0
400	199.9				199.9	2425.92	1899-12-31 00:40:25				0	0		0	1899-12-31	0	0
401	200				200	2432	1899-12-31 00:40:32				0	0		0	1899-12-31	0	0
402	200.1				200.1	2438.08	1899-12-31 00:40:38				0	0		0	1899-12-31	0	0
403	200.2				200.2	2444.16	1899-12-31 00:40:44				0	0		0	1899-12-31	0	0
404	200.3				200.3	2450.24	1899-12-31 00:40:50				0	0		0	1899-12-31	0	0
405	200.4				200.4	2456.32	1899-12-31 00:40:56				0	0		0	1899-12-31	0	0
406	200.5				200.5	2462.4	1899-12-31 00:41:02				0	0		0	1899-12-31	0	0
407	200.6				200.6	2468.48	1899-12-31 00:41:08				0	0		0	1899-12-31	0	0
408	200.7				200.7	2474.56	1899-12-31 00:41:14				0	0		0	1899-12-31	0	0
409	200.8				200.8	2480.64	1899-12-31 00:41:20				0	0		0	1899-12-31	0	0
410	200.9				200.9	2486.72	1899-12-31 00:41:26				0	0		0	1899-12-31	0	0
411	201				201	2492.8	1899-12-31 00:41:32				0	0		0	1899-12-31	0	0
412	201.1				201.1	2498.88	1899-12-31 00:41:38				0	0		0	1899-12-31	0	0
413	201.2				201.2	2504.96	1899-12-31 00:41:44				0	0		0	1899-12-31	0	0
414	201.3				201.3	2511.04	1899-12-31 00:41:51				0	0		0	1899-12-31	0	0
415	201.4				201.4	2517.12	1899-12-31 00:41:57				0	0		0	1899-12-31	0	0
416	201.5				201.5	2523.2	1899-12-31 00:42:03				0	0		0	1899-12-31	0	0
417	201.6				201.6	2529.28	1899-12-31 00:42:09				0	0		0	1899-12-31	0	0
418	201.7				201.7	2535.36	1899-12-31 00:42:15				0	0		0	1899-12-31	0	0
419	201.8				201.8	2541.44	1899-12-31 00:42:21				0	0		0	1899-12-31	0	0
420	201.9				201.9	2547.52	1899-12-31 00:42:27				0	0		0	1899-12-31	0	0
421	202				202	2553.6	1899-12-31 00:42:33				0	0		0	1899-12-31	0	0
422	202.1				202.1	2559.68	1899-12-31 00:42:39				0	0		0	1899-12-31	0	0
423	202.2				202.2	2565.76	1899-12-31 00:42:45				0	0		0	1899-12-31	0	0
424	202.3				202.3	2571.84	1899-12-31 00:42:51				0	0		0	1899-12-31	0	0
425	202.4				202.4	2577.92	1899-12-31 00:42:57				0	0		0	1899-12-31	0	0
426	202.5				202.5	2584	1899-12-31 00:43:04				0	0		0	1899-12-31	0	0
427	202.6				202.6	2590.08	1899-12-31 00:43:10				0	0		0	1899-12-31	0	0
428	202.7				202.7	2596.16	1899-12-31 00:43:16				0	0		0	1899-12-31	0	0
429	202.8				202.8	2602.24	1899-12-31 00:43:22				0	0		0	1899-12-31	0	0
430	202.9				202.9	2608.32	1899-12-31 00:43:28				0	0		0	1899-12-31	0	0
431	203				203	2614.4	1899-12-31 00:43:34				0	0		0	1899-12-31	0	0
432	203.1				203.1	2620.48	1899-12-31 00:43:40				0	0		0	1899-12-31	0	0
433	203.2				203.2	2626.56	1899-12-31 00:43:46				0	0		0	1899-12-31	0	0
434	203.3				203.3	2632.64	1899-12-31 00:43:52				0	0		0	1899-12-31	0	0
435	203.4				203.4	2638.72	1899-12-31 00:43:58				0	0		0	1899-12-31	0	0
436	203.5				203.5	2644.8	1899-12-31 00:44:04				0	0		0	1899-12-31	0	0
437	203.6				203.6	2650.88	1899-12-31 00:44:10				0	0		0	1899-12-31	0	0
438	203.7				203.7	2656.96	1899-12-31 00:44:16				0	0		0	1899-12-31	0	0
439	203.8				203.8	2663.04	1899-12-31 00:44:23				0	0		0	1899-12-31	0	0
440	203.9				203.9	2669.12	1899-12-31 00:44:29				0	0		0	1899-12-31	0	0
441	204				204	2675.2	1899-12-31 00:44:35				0	0		0	1899-12-31	0	0
442	204.1				204.1	2681.28	1899-12-31 00:44:41				0	0		0	1899-12-31	0	0
443	204.2				204.2	2687.36	1899-12-31 00:44:47				0	0		0	1899-12-31	0	0
444	204.3				204.3	2693.44	1899-12-31 00:44:53				0	0		0	1899-12-31	0	0
445	204.4				204.4	2699.52	1899-12-31 00:44:59				0	0		0	1899-12-31	0	0
446	204.5				204.5	2705.6	1899-12-31 00:45:05				0	0		0	1899-12-31	0	0
447	204.6				204.6	2711.68	1899-12-31 00:45:11				0	0		0	1899-12-31	0	0
448	204.7				204.7	2717.76	1899-12-31 00:45:17				0	0		0	1899-12-31	0	0
449	204.8				204.8	2723.84	1899-12-31 00:45:23				0	0		0	1899-12-31	0	0
450	204.9				204.9	2729.92	1899-12-31 00:45:29				0	0		0	1899-12-31	0	0
451	205				205	2736	1899-12-31 00:45:36				0	0		0	1899-12-31	0	0
452	205.1				205.1	2742.08	1899-12-31 00:45:42				0	0		0	1899-12-31	0	0
453	205.2				205.2	2748.16	1899-12-31 00:45:48				0	0		0	1899-12-31	0	0
454	205.3				205.3	2754.24	1899-12-31 00:45:54				0	0		0	1899-12-31	0	0
455	205.4				205.4	2760.32	1899-12-31 00:46:00				0	0		0	1899-12-31	0	0
456	205.5				205.5	2766.4	1899-12-31 00:46:06				0	0		0	1899-12-31	0	0
457	205.6				205.6	2772.48	1899-12-31 00:46:12				0	0		0	1899-12-31	0	0
458	205.7				205.7	2778.56	1899-12-31 00:46:18				0	0		0	1899-12-31	0	0
459	205.8				205.8	2784.64	1899-12-31 00:46:24				0	0		0	1899-12-31	0	0
460	205.9				205.9	2790.72	1899-12-31 00:46:30				0	0		0	1899-12-31	0	0
461	206				206	2796.8	1899-12-31 00:46:36				0	0		0	1899-12-31	0	0
462	206.1				206.1	2802.88	1899-12-31 00:46:42				0	0		0	1899-12-31	0	0
463	206.2				206.2	2808.96	1899-12-31 00:46:48				0	0		0	1899-12-31	0	0
464	206.3				206.3	2815.04	1899-12-31 00:46:55				0	0		0	1899-12-31	0	0
465	206.4				206.4	2821.12	1899-12-31 00:47:01				0	0		0	1899-12-31	0	0
466	206.5				206.5	2827.2	1899-12-31 00:47:07				0	0		0	1899-12-31	0	0
467	206.6				206.6	2833.28	1899-12-31 00:47:13				0	0		0	1899-12-31	0	0
468	206.7				206.7	2839.36	1899-12-31 00:47:19				0	0		0	1899-12-31	0	0
469	206.8				206.8	2845.44	1899-12-31 00:47:25				0	0		0	1899-12-31	0	0
470	206.9				206.9	2851.52	1899-12-31 00:47:31				0	0		0	1899-12-31	0	0
471	207				207	2857.6	1899-12-31 00:47:37				0	0		0	1899-12-31	0	0
472	207.1				207.1	2863.68	1899-12-31 00:47:43				0	0		0	1899-12-31	0	0
473	207.2				207.2	2869.76	1899-12-31 00:47:49				0	0		0	1899-12-31	0	0
474	207.3				207.3	2875.84	1899-12-31 00:47:55				0	0		0	1899-12-31	0	0
475	207.4				207.4	2881.92	1899-12-31 00:48:01				0	0		0	1899-12-31	0	0
476	207.5				207.5	2888	1899-12-31 00:48:08				0	0		0	1899-12-31	0	0
477	207.6				207.6	2894.08	1899-12-31 00:48:14				0	0		0	1899-12-31	0	0
478	207.7				207.7	2900.16	1899-12-31 00:48:20				0	0		0	1899-12-31	0	0
479	207.8				207.8	2906.24	1899-12-31 00:48:26				0	0		0	1899-12-31	0	0
480	207.9				207.9	2912.32	1899-12-31 00:48:32				0	0		0	1899-12-31	0	0
481	208				208	2918.4	1899-12-31 00:48:38				0	0		0	1899-12-31	0	0
482	208.1				208.1	2924.48	1899-12-31 00:48:44				0	0		0	1899-12-31	0	0
483	208.2				208.2	2930.56	1899-12-31 00:48:50				0	0		0	1899-12-31	0	0
484	208.3				208.3	2936.64	1899-12-31 00:48:56				0	0		0	1899-12-31	0	0
485	208.4				208.4	2942.72	1899-12-31 00:49:02				0	0		0	1899-12-31	0	0
486	208.5				208.5	2948.8	1899-12-31 00:49:08				0	0		0	1899-12-31	0	0
487	208.6				208.6	2954.88	1899-12-31 00:49:14				0	0		0	1899-12-31	0	0
488	208.7				208.7	2960.96	1899-12-31 00:49:20				0	0		0	1899-12-31	0	0
489	208.8				208.8	2967.04	1899-12-31 00:49:27				0	0		0	1899-12-31	0	0
490	208.9				208.9	2973.12	1899-12-31 00:49:33				0	0		0	1899-12-31	0	0
491	209				209	2979.2	1899-12-31 00:49:39				0	0		0	1899-12-31	0	0
492	209.1				209.1	2985.28	1899-12-31 00:49:45				0	0		0	1899-12-31	0	0
493	209.2				209.2	2991.36	1899-12-31 00:49:51				0	0		0	1899-12-31	0	0
494	209.3				209.3	2997.44	1899-12-31 00:49:57				0	0		0	1899-12-31	0	0
495	209.4				209.4	3003.52	1899-12-31 00:50:03				0	0		0	1899-12-31	0	0
496	209.5				209.5	3009.6	1899-12-31 00:50:09				0	0		0	1899-12-31	0	0
497	209.6				209.6	3015.68	1899-12-31 00:50:15				0	0		0	1899-12-31	0	0
498	209.7				209.7	3021.76	1899-12-31 00:50:21				0	0		0	1899-12-31	0	0
499	209.8				209.8	3027.84	1899-12-31 00:50:27				0	0		0	1899-12-31	0	0
500	209.9				209.9	3033.92	1899-12-31 00:50:33				0	0		0	1899-12-31	0	0
501	210				210	3040	1899-12-31 00:50:40				0	0		0	1899-12-31	0	0
502	210.1				210.1	3046.08	1899-12-31 00:50:46				0	0		0	1899-12-31	0	0
503	210.2				210.2	3052.16	1899-12-31 00:50:52				0	0		0	1899-12-31	0	0
504	210.3				210.3	3058.24	1899-12-31 00:50:58				0	0		0	1899-12-31	0	0
505	210.4				210.4	3064.32	1899-12-31 00:51:04				0	0		0	1899-12-31	0	0
506	210.5				210.5	3070.4	1899-12-31 00:51:10				0	0		0	1899-12-31	0	0
507	210.6				210.6	3076.48	1899-12-31 00:51:16				0	0		0	1899-12-31	0	0
508	210.7				210.7	3082.56	1899-12-31 00:51:22				0	0		0	1899-12-31	0	0
509	210.8				210.8	3088.64	1899-12-31 00:51:28				0	0		0	1899-12-31	0	0
510	210.9				210.9	3094.72	1899-12-31 00:51:34				0	0		0	1899-12-31	0	0
511	211				211	3100.8	1899-12-31 00:51:40				0	0		0	1899-12-31	0	0
512	211.1				211.1	3106.88	1899-12-31 00:51:46				0	0		0	1899-12-31	0	0
513	211.2				211.2	3112.96	1899-12-31 00:51:52				0	0		0	1899-12-31	0	0
514	211.3				211.3	3119.04	1899-12-31 00:51:59				0	0		0	1899-12-31	0	0
515	211.4				211.4	3125.12	1899-12-31 00:52:05				0	0		0	1899-12-31	0	0
516	211.5				211.5	3131.2	1899-12-31 00:52:11				0	0		0	1899-12-31	0	0
517	211.6				211.6	3137.28	1899-12-31 00:52:17				0	0		0	1899-12-31	0	0
518	211.7				211.7	3143.36	1899-12-31 00:52:23				0	0		0	1899-12-31	0	0
519	211.8				211.8	3149.44	1899-12-31 00:52:29				0	0		0	1899-12-31	0	0
520	211.9				211.9	3155.52	1899-12-31 00:52:35				0	0		0	1899-12-31	0	0
521	212				212	3161.6	1899-12-31 00:52:41				0	0		0	1899-12-31	0	0
522	212.1				212.1	3167.68	1899-12-31 00:52:47				0	0		0	1899-12-31	0	0
523	212.2				212.2	3173.76	1899-12-31 00:52:53				0	0		0	1899-12-31	0	0
524	212.3				212.3	3179.84	1899-12-31 00:52:59				0	0		0	1899-12-31	0	0
525	212.4				212.4	3185.92	1899-12-31 00:53:05				0	0		0	1899-12-31	0	0
526	212.5				212.5	3192	1899-12-31 00:53:12				0	0		0	1899-12-31	0	0
527	212.6				212.6	3198.08	1899-12-31 00:53:18				0	0		0	1899-12-31	0	0
528	212.7				212.7	3204.16	1899-12-31 00:53:24				0	0		0	1899-12-31	0	0
529	212.8				212.8	3210.24	1899-12-31 00:53:30				0	0		0	1899-12-31	0	0
530	212.9				212.9	3216.32	1899-12-31 00:53:36				0	0		0	1899-12-31	0	0
531	213				213	3222.4	1899-12-31 00:53:42				0	0		0	1899-12-31	0	0
532	213.1				213.1	3228.48	1899-12-31 00:53:48				0	0		0	1899-12-31	0	0
533	213.2				213.2	3234.56	1899-12-31 00:53:54				0	0		0	1899-12-31	0	0
534	213.3				213.3	3240.64	1899-12-31 00:54:00				0	0		0	1899-12-31	0	0
535	213.4				213.4	3246.72	1899-12-31 00:54:06				0	0		0	1899-12-31	0	0
536	213.5				213.5	3252.8	1899-12-31 00:54:12				0	0		0	1899-12-31	0	0
537	213.6				213.6	3258.88	1899-12-31 00:54:18				0	0		0	1899-12-31	0	0
538	213.7				213.7	3264.96	1899-12-31 00:54:24				0	0		0	1899-12-31	0	0
539	213.8				213.8	3271.04	1899-12-31 00:54:31				0	0		0	1899-12-31	0	0
540	213.9				213.9	3277.12	1899-12-31 00:54:37				0	0		0	1899-12-31	0	0
541	214				214	3283.2	1899-12-31 00:54:43				0	0		0	1899-12-31	0	0
542	214.1				214.1	3289.28	1899-12-31 00:54:49				0	0		0	1899-12-31	0	0
543	214.2				214.2	3295.36	1899-12-31 00:54:55				0	0		0	1899-12-31	0	0
544	214.3				214.3	3301.44	1899-12-31 00:55:01				0	0		0	1899-12-31	0	0
545	214.4				214.4	3307.52	1899-12-31 00:55:07				0	0		0	1899-12-31	0	0
546	214.5				214.5	3313.6	1899-12-31 00:55:13				0	0		0	1899-12-31	0	0
547	214.6				214.6	3319.68	1899-12-31 00:55:19				0	0		0	1899-12-31	0	0
548	214.7				214.7	3325.76	1899-12-31 00:55:25				0	0		0	1899-12-31	0	0
549	214.8				214.8	3331.84	1899-12-31 00:55:31				0	0		0	1899-12-31	0	0
550	214.9				214.9	3337.92	1899-12-31 00:55:37				0	0		0	1899-12-31	0	0
551	215				215	3344	1899-12-31 00:55:44				0	0		0	1899-12-31	0	0
552	215.1				215.1	3350.08	1899-12-31 00:55:50				0	0		0	1899-12-31	0	0
553	215.2				215.2	3356.16	1899-12-31 00:55:56				0	0		0	1899-12-31	0	0
554	215.3				215.3	3362.24	1899-12-31 00:56:02				0	0		0	1899-12-31	0	0
555	215.4				215.4	3368.32	1899-12-31 00:56:08				0	0		0	1899-12-31	0	0
556	215.5				215.5	3374.4	1899-12-31 00:56:14				0	0		0	1899-12-31	0	0
557	215.6				215.6	3380.48	1899-12-31 00:56:20				0	0		0	1899-12-31	0	0
558	215.7				215.7	3386.56	1899-12-31 00:56:26				0	0		0	1899-12-31	0	0
559	215.8				215.8	3392.64	1899-12-31 00:56:32				0	0		0	1899-12-31	0	0
560	215.9				215.9	3398.72	1899-12-31 00:56:38				0	0		0	1899-12-31	0	0
561	216				216	3404.8	1899-12-31 00:56:44				0	0		0	1899-12-31	0	0
562	216.1				216.1	3410.88	1899-12-31 00:56:50				0	0		0	1899-12-31	0	0
563	216.2				216.2	3416.96	1899-12-31 00:56:56				0	0		0	1899-12-31	0	0
564	216.3				216.3	3423.04	1899-12-31 00:57:03				0	0		0	1899-12-31	0	0
565	216.4				216.4	3429.12	1899-12-31 00:57:09				0	0		0	1899-12-31	0	0
566	216.5				216.5	3435.2	1899-12-31 00:57:15				0	0		0	1899-12-31	0	0
567	216.6				216.6	3441.28	1899-12-31 00:57:21				0	0		0	1899-12-31	0	0
568	216.7				216.7	3447.36	1899-12-31 00:57:27				0	0		0	1899-12-31	0	0
569	216.8				216.8	3453.44	1899-12-31 00:57:33				0	0		0	1899-12-31	0	0
570	216.9				216.9	3459.52	1899-12-31 00:57:39				0	0		0	1899-12-31	0	0
571	217				217	3465.6	1899-12-31 00:57:45				0	0		0	1899-12-31	0	0
572	217.1				217.1	3471.68	1899-12-31 00:57:51				0	0		0	1899-12-31	0	0
573	217.2				217.2	3477.76	1899-12-31 00:57:57				0	0		0	1899-12-31	0	0
574	217.3				217.3	3483.84	1899-12-31 00:58:03				0	0		0	1899-12-31	0	0
575	217.4				217.4	3489.92	1899-12-31 00:58:09				0	0		0	1899-12-31	0	0
576	217.5				217.5	3496	1899-12-31 00:58:16				0	0		0	1899-12-31	0	0
577	217.6				217.6	3502.08	1899-12-31 00:58:22				0	0		0	1899-12-31	0	0
578	217.7				217.7	3508.16	1899-12-31 00:58:28				0	0		0	1899-12-31	0	0
579	217.8				217.8	3514.24	1899-12-31 00:58:34				0	0		0	1899-12-31	0	0
580	217.9				217.9	3520.32	1899-12-31 00:58:40				0	0		0	1899-12-31	0	0
581	218				218	3526.4	1899-12-31 00:58:46				0	0		0	1899-12-31	0	0
582	218.1				218.1	3532.48	1899-12-31 00:58:52				0	0		0	1899-12-31	0	0
583	218.2				218.2	3538.56	1899-12-31 00:58:58				0	0		0	1899-12-31	0	0
584	218.3				218.3	3544.64	1899-12-31 00:59:04				0	0		0	1899-12-31	0	0
585	218.4				218.4	3550.72	1899-12-31 00:59:10				0	0		0	1899-12-31	0	0
586	218.5				218.5	3556.8	1899-12-31 00:59:16				0	0		0	1899-12-31	0	0
587	218.6				218.6	3562.88	1899-12-31 00:59:22				0	0		0	1899-12-31	0	0
588	218.7				218.7	3568.96	1899-12-31 00:59:28				0	0		0	1899-12-31	0	0
589	218.8				218.8	3575.04	1899-12-31 00:59:35				0	0		0	1899-12-31	0	0
590	218.9				218.9	3581.12	1899-12-31 00:59:41				0	0		0	1899-12-31	0	0
591	219				219	3587.2	1899-12-31 00:59:47				0	0		0	1899-12-31	0	0
592	219.1				219.1	3593.28	1899-12-31 00:59:53				0	0		0	1899-12-31	0	0
593	219.2				219.2	3599.36	1899-12-31 00:59:59				0	0		0	1899-12-31	0	0
594	219.3				219.3	3605.44	1899-12-31 01:00:05				0	0		0	1899-12-31	0	0
595	219.4				219.4	3611.52	1899-12-31 01:00:11				0	0		0	1899-12-31	0	0
596	219.5				219.5	3617.6	1899-12-31 01:00:17				0	0		0	1899-12-31	0	0
597	219.6				219.6	3623.68	1899-12-31 01:00:23				0	0		0	1899-12-31	0	0
598	219.7				219.7	3629.76	1899-12-31 01:00:29				0	0		0	1899-12-31	0	0
599	219.8				219.8	3635.84	1899-12-31 01:00:35				0	0		0	1899-12-31	0	0
600	219.9				219.9	3641.92	1899-12-31 01:00:41				0	0		0	1899-12-31	0	0
601	220				220	3648	1899-12-31 01:00:48				0	0		0	1899-12-31	0	0
602	220.1				220.1	3654.08	1899-12-31 01:00:54				0	0		0	1899-12-31	0	0
603	220.2				220.2	3660.16	1899-12-31 01:01:00				0	0		0	1899-12-31	0	0
604	220.3				220.3	3666.24	1899-12-31 01:01:06				0	0		0	1899-12-31	0	0
605	220.4				220.4	3672.32	1899-12-31 01:01:12				0	0		0	1899-12-31	0	0
606	220.5				220.5	3678.4	1899-12-31 01:01:18				0	0		0	1899-12-31	0	0
607	220.6				220.6	3684.48	1899-12-31 01:01:24				0	0		0	1899-12-31	0	0
608	220.7				220.7	3690.56	1899-12-31 01:01:30				0	0		0	1899-12-31	0	0
609	220.8				220.8	3696.64	1899-12-31 01:01:36				0	0		0	1899-12-31	0	0
610	220.9				220.9	3702.72	1899-12-31 01:01:42				0	0		0	1899-12-31	0	0
611	221				221	3708.8	1899-12-31 01:01:48				0	0		0	1899-12-31	0	0
612	221.1				221.1	3714.88	1899-12-31 01:01:54				0	0		0	1899-12-31	0	0
613	221.2				221.2	3720.96	1899-12-31 01:02:00				0	0		0	1899-12-31	0	0
614	221.3				221.3	3727.04	1899-12-31 01:02:07				0	0		0	1899-12-31	0	0
615	221.4				221.4	3733.12	1899-12-31 01:02:13				0	0		0	1899-12-31	0	0
616	221.5				221.5	3739.2	1899-12-31 01:02:19				0	0		0	1899-12-31	0	0
617	221.6				221.6	3745.28	1899-12-31 01:02:25				0	0		0	1899-12-31	0	0
618	221.7				221.7	3751.36	1899-12-31 01:02:31				0	0		0	1899-12-31	0	0
619	221.8				221.8	3757.44	1899-12-31 01:02:37				0	0		0	1899-12-31	0	0
620	221.9				221.9	3763.52	1899-12-31 01:02:43				0	0		0	1899-12-31	0	0
621	222				222	3769.6	1899-12-31 01:02:49				0	0		0	1899-12-31	0	0
622	222.1				222.1	3775.68	1899-12-31 01:02:55				0	0		0	1899-12-31	0	0
623	222.2				222.2	3781.76	1899-12-31 01:03:01				0	0		0	1899-12-31	0	0
624	222.3				222.3	3787.84	1899-12-31 01:03:07				0	0		0	1899-12-31	0	0
625	222.4				222.4	3793.92	1899-12-31 01:03:13				0	0		0	1899-12-31	0	0
626	222.5				222.5	3800	1899-12-31 01:03:20				0	0		0	1899-12-31	0	0
627	222.6				222.6	3806.08	1899-12-31 01:03:26				0	0		0	1899-12-31	0	0
628	222.7				222.7	3812.16	1899-12-31 01:03:32				0	0		0	1899-12-31	0	0
629	222.8				222.8	3818.24	1899-12-31 01:03:38				0	0		0	1899-12-31	0	0
630	222.9				222.9	3824.32	1899-12-31 01:03:44				0	0		0	1899-12-31	0	0
631	223				223	3830.4	1899-12-31 01:03:50				0	0		0	1899-12-31	0	0
632	223.1				223.1	3836.48	1899-12-31 01:03:56				0	0		0	1899-12-31	0	0
633	223.2				223.2	3842.56	1899-12-31 01:04:02				0	0		0	1899-12-31	0	0
634	223.3				223.3	3848.64	1899-12-31 01:04:08				0	0		0	1899-12-31	0	0
635	223.4				223.4	3854.72	1899-12-31 01:04:14				0	0		0	1899-12-31	0	0
636	223.5				223.5	3860.8	1899-12-31 01:04:20				0	0		0	1899-12-31	0	0
637	223.6				223.6	3866.88	1899-12-31 01:04:26				0	0		0	1899-12-31	0	0
638	223.7				223.7	3872.96	1899-12-31 01:04:32				0	0		0	1899-12-31	0	0
639	223.8				223.8	3879.04	1899-12-31 01:04:39				0	0		0	1899-12-31	0	0
640	223.9				223.9	3885.12	1899-12-31 01:04:45				0	0		0	1899-12-31	0	0
641	224				224	3891.2	1899-12-31 01:04:51				0	0		0	1899-12-31	0	0
642	224.1				224.1	3897.28	1899-12-31 01:04:57				0	0		0	1899-12-31	0	0
643	224.2				224.2	3903.36	1899-12-31 01:05:03				0	0		0	1899-12-31	0	0
644	224.3				224.3	3909.44	1899-12-31 01:05:09				0	0		0	1899-12-31	0	0
645	224.4				224.4	3915.52	1899-12-31 01:05:15				0	0		0	1899-12-31	0	0
646	224.5				224.5	3921.6	1899-12-31 01:05:21				0	0		0	1899-12-31	0	0
647	224.6				224.6	3927.68	1899-12-31 01:05:27				0	0		0	1899-12-31	0	0
648	224.7				224.7	3933.76	1899-12-31 01:05:33				0	0		0	1899-12-31	0	0
649	224.8				224.8	3939.84	1899-12-31 01:05:39				0	0		0	1899-12-31	0	0
650	224.9				224.9	3945.92	1899-12-31 01:05:45				0	0		0	1899-12-31	0	0
651	225				225	3952	1899-12-31 01:05:52				0	0		0	1899-12-31	0	0
652	225.1				225.1	3958.08	1899-12-31 01:05:58				0	0		0	1899-12-31	0	0
653	225.2				225.2	3964.16	1899-12-31 01:06:04				0	0		0	1899-12-31	0	0
654	225.3				225.3	3970.24	1899-12-31 01:06:10				0	0		0	1899-12-31	0	0
655	225.4				225.4	3976.32	1899-12-31 01:06:16				0	0		0	1899-12-31	0	0
656	225.5				225.5	3982.4	1899-12-31 01:06:22				0	0		0	1899-12-31	0	0
657	225.6				225.6	3988.48	1899-12-31 01:06:28				0	0		0	1899-12-31	0	0
658	225.7				225.7	3994.56	1899-12-31 01:06:34				0	0		0	1899-12-31	0	0
659	225.8				225.8	4000.64	1899-12-31 01:06:40				0	0		0	1899-12-31	0	0
660	225.9				225.9	4006.72	1899-12-31 01:06:46				0	0		0	1899-12-31	0	0
661	226				226	4012.8	1899-12-31 01:06:52				0	0		0	1899-12-31	0	0
662	226.1				226.1	4018.88	1899-12-31 01:06:58				0	0		0	1899-12-31	0	0
663	226.2				226.2	4024.96	1899-12-31 01:07:04				0	0		0	1899-12-31	0	0
664	226.3				226.3	4031.04	1899-12-31 01:07:11				0	0		0	1899-12-31	0	0
665	226.4				226.4	4037.12	1899-12-31 01:07:17				0	0		0	1899-12-31	0	0
666	226.5				226.5	4043.2	1899-12-31 01:07:23				0	0		0	1899-12-31	0	0
667	226.6				226.6	4049.28	1899-12-31 01:07:29				0	0		0	1899-12-31	0	0
668	226.7				226.7	4055.36	1899-12-31 01:07:35				0	0		0	1899-12-31	0	0
669	226.8				226.8	4061.44	1899-12-31 01:07:41				0	0		0	1899-12-31	0	0
670	226.9				226.9	4067.52	1899-12-31 01:07:47				0	0		0	1899-12-31	0	0
671	227				227	4073.6	1899-12-31 01:07:53				0	0		0	1899-12-31	0	0
672	227.1				227.1	4079.68	1899-12-31 01:07:59				0	0		0	1899-12-31	0	0
673	227.2				227.2	4085.76	1899-12-31 01:08:05				0	0		0	1899-12-31	0	0
674	227.3				227.3	4091.84	1899-12-31 01:08:11				0	0		0	1899-12-31	0	0
675	227.4				227.4	4097.92	1899-12-31 01:08:17				0	0		0	1899-12-31	0	0
676	227.5				227.5	4104	1899-12-31 01:08:24				0	0		0	1899-12-31	0	0
677	227.6				227.6	4110.08	1899-12-31 01:08:30				0	0		0	1899-12-31	0	0
678	227.7				227.7	4116.16	1899-12-31 01:08:36				0	0		0	1899-12-31	0	0
679	227.8				227.8	4122.24	1899-12-31 01:08:42				0	0		0	1899-12-31	0	0
680	227.9				227.9	4128.32	1899-12-31 01:08:48				0	0		0	1899-12-31	0	0
681	228				228	4134.4	1899-12-31 01:08:54				0	0		0	1899-12-31	0	0
682	228.1				228.1	4140.48	1899-12-31 01:09:00				0	0		0	1899-12-31	0	0
683	228.2				228.2	4146.56	1899-12-31 01:09:06				0	0		0	1899-12-31	0	0
684	228.3				228.3	4152.64	1899-12-31 01:09:12				0	0		0	1899-12-31	0	0
685	228.4				228.4	4158.72	1899-12-31 01:09:18				0	0		0	1899-12-31	0	0
686	228.5				228.5	4164.8	1899-12-31 01:09:24				0	0		0	1899-12-31	0	0
687	228.6				228.6	4170.88	1899-12-31 01:09:30				0	0		0	1899-12-31	0	0
688	228.7				228.7	4176.96	1899-12-31 01:09:36				0	0		0	1899-12-31	0	0
689	228.8				228.8	4183.04	1899-12-31 01:09:43				0	0		0	1899-12-31	0	0
690	228.9				228.9	4189.12	1899-12-31 01:09:49				0	0		0	1899-12-31	0	0
691	229				229	4195.2	1899-12-31 01:09:55				0	0		0	1899-12-31	0	0
692	229.1				229.1	4201.28	1899-12-31 01:10:01				0	0		0	1899-12-31	0	0
693	229.2				229.2	4207.36	1899-12-31 01:10:07				0	0		0	1899-12-31	0	0
694	229.3				229.3	4213.44	1899-12-31 01:10:13				0	0		0	1899-12-31	0	0
695	229.4				229.4	4219.52	1899-12-31 01:10:19				0	0		0	1899-12-31	0	0
696	229.5				229.5	4225.6	1899-12-31 01:10:25				0	0		0	1899-12-31	0	0
697	229.6				229.6	4231.68	1899-12-31 01:10:31				0	0		0	1899-12-31	0	0
698	229.7				229.7	4237.76	1899-12-31 01:10:37				0	0		0	1899-12-31	0	0
699	229.8				229.8	4243.84	1899-12-31 01:10:43				0	0		0	1899-12-31	0	0
700	229.9				229.9	4249.92	1899-12-31 01:10:49				0	0		0	1899-12-31	0	0
701	230				230	4256	1899-12-31 01:10:56				0	0		0	1899-12-31	0	0
702					0	4262.08	1899-12-31 01:11:02				0	0		0	1899-12-31	0	0
703					0	4268.16	1899-12-31 01:11:08				0	0		0	1899-12-31	0	0
704					0	4274.24	1899-12-31 01:11:14				0	0		0	1899-12-31	0	0
705					0	4280.32	1899-12-31 01:11:20				0	0		0	1899-12-31	0	0
706					0	4286.4	1899-12-31 01:11:26				0	0		0	1899-12-31	0	0
707					0	4292.48	1899-12-31 01:11:32				0	0		0	1899-12-31	0	0
708					0	4298.56	1899-12-31 01:11:38				0	0		0	1899-12-31	0	0
709					0	4304.64	1899-12-31 01:11:44				0	0		0	1899-12-31	0	0
710					0	4310.72	1899-12-31 01:11:50				0	0		0	1899-12-31	0	0
711					0	4316.8	1899-12-31 01:11:56				0	0		0	1899-12-31	0	0
712					0	4322.88	1899-12-31 01:12:02				0	0		0	1899-12-31	0	0
713					0	4328.96	1899-12-31 01:12:08				0	0		0	1899-12-31	0	0
714					0	4335.04	1899-12-31 01:12:15				0	0		0	1899-12-31	0	0
715					0	4341.12	1899-12-31 01:12:21				0	0		0	1899-12-31	0	0
716					0	4347.2	1899-12-31 01:12:27				0	0		0	1899-12-31	0	0
717					0	4353.28	1899-12-31 01:12:33				0	0		0	1899-12-31	0	0
718					0	4359.36	1899-12-31 01:12:39				0	0		0	1899-12-31	0	0
719					0	4365.44	1899-12-31 01:12:45				0	0		0	1899-12-31	0	0
720					0	4371.52	1899-12-31 01:12:51				0	0		0	1899-12-31	0	0
721					0	4377.6	1899-12-31 01:12:57				0	0		0	1899-12-31	0	0
722					0	4383.68	1899-12-31 01:13:03				0	0		0	1899-12-31	0	0
723					0	4389.76	1899-12-31 01:13:09				0	0		0	1899-12-31	0	0
724					0	4395.84	1899-12-31 01:13:15				0	0		0	1899-12-31	0	0
725					0	4401.92	1899-12-31 01:13:21				0	0		0	1899-12-31	0	0
726					0	4408	1899-12-31 01:13:28				0	0		0	1899-12-31	0	0
727					0	4414.08	1899-12-31 01:13:34				0	0		0	1899-12-31	0	0
728					0	4420.16	1899-12-31 01:13:40				0	0		0	1899-12-31	0	0
729					0	4426.24	1899-12-31 01:13:46				0	0		0	1899-12-31	0	0
730					0	4432.32	1899-12-31 01:13:52				0	0		0	1899-12-31	0	0
731					0	4438.4	1899-12-31 01:13:58				0	0		0	1899-12-31	0	0
732					0	4444.48	1899-12-31 01:14:04				0	0		0	1899-12-31	0	0
733					0	4450.56	1899-12-31 01:14:10				0	0		0	1899-12-31	0	0
734					0	4456.64	1899-12-31 01:14:16				0	0		0	1899-12-31	0	0
735					0	4462.72	1899-12-31 01:14:22				0	0		0	1899-12-31	0	0
736					0	4468.8	1899-12-31 01:14:28				0	0		0	1899-12-31	0	0
737					0	4474.88	1899-12-31 01:14:34				0	0		0	1899-12-31	0	0
738					0	4480.96	1899-12-31 01:14:40				0	0		0	1899-12-31	0	0
739					0	4487.04	1899-12-31 01:14:47				0	0		0	1899-12-31	0	0
740					0	4493.12					0	0		0	1899-12-31	0	0
741					0	4499.2					0	0		0	1899-12-31	0	0
742					0	4505.28					0	0		0	1899-12-31	0	0
743					0	4511.36					0	0		0	1899-12-31	0	0
744					0	4517.44					0	0		0	1899-12-31	0	0
745					0	4523.52					0	0		0	1899-12-31	0	0
746					0	4529.6					0	0		0	1899-12-31	0	0
747					0	4535.68					0	0		0	1899-12-31	0	0
748					0	4541.76					0	0		0	1899-12-31	0	0
749					0	4547.84					0	0		0	1899-12-31	0	0
750					0	4553.92					0	0		0	1899-12-31	0	0
751					0	4560					0	0		0	1899-12-31	0	0
752					0	4566.08					0	0		0	1899-12-31	0	0
753					0	4572.16					0	0		0	1899-12-31	0	0
754					0	4578.24					0	0		0	1899-12-31	0	0
755					0	4584.32					0	0		0	1899-12-31	0	0
756					0	4590.4					0	0		0	1899-12-31	0	0
757					0	4596.48					0	0		0	1899-12-31	0	0
758					0	4602.56					0	0		0	1899-12-31	0	0
759					0	4608.64					0	0		0	1899-12-31	0	0
760					0	4614.72					0	0		0	1899-12-31	0	0
761					0	4620.8					0	0		0	1899-12-31	0	0
762					0	4626.88					0	0		0	1899-12-31	0	0
763					0	4632.96					0	0		0	1899-12-31	0	0
764					0	4639.04					0	0		0	1899-12-31	0	0
765					0	4645.12					0	0		0	1899-12-31	0	0
766					0	4651.2					0	0		0	1899-12-31	0	0
767					0	4657.28					0	0		0	1899-12-31	0	0
768					0	4663.36					0	0		0	1899-12-31	0	0
769					0	4669.44					0	0		0	1899-12-31	0	0
770					0	4675.52					0	0		0	1899-12-31	0	0
771					0	4681.6					0	0		0	1899-12-31	0	0
772					0	4687.68					0	0		0	1899-12-31	0	0
773					0	4693.76					0	0		0	1899-12-31	0	0
774					0	4699.84					0	0		0	1899-12-31	0	0
775					0	4705.92					0	0		0	1899-12-31	0	0
776					0	4712					0	0		0	1899-12-31	0	0
777					0	4718.08					0	0		0	1899-12-31	0	0
778					0	4724.16					0	0		0	1899-12-31	0	0
779					0	4730.24					0	0		0	1899-12-31	0	0
780					0	4736.32					0	0		0	1899-12-31	0	0
781					0	4742.4					0	0		0	1899-12-31	0	0
782					0	4748.48					0	0		0	1899-12-31	0	0
783					0	4754.56					0	0		0	1899-12-31	0	0
784					0	4760.64					0	0		0	1899-12-31	0	0
785					0	4766.72					0	0		0	1899-12-31	0	0
786					0	4772.8					0	0		0	1899-12-31	0	0
787					0	4778.88					0	0		0	1899-12-31	0	0
788					0	4784.96					0	0		0	1899-12-31	0	0
789					0	4791.04					0	0		0	1899-12-31	0	0
790					0	4797.12					0	0		0	1899-12-31	0	0
791					0	4803.2					0	0		0	1899-12-31	0	0
792					0	4809.28					0	0		0	1899-12-31	0	0
793					0	4815.36					0	0		0	1899-12-31	0	0
794					0	4821.44					0	0		0	1899-12-31	0	0
795					0	4827.52					0	0		0	1899-12-31	0	0
796					0	4833.6					0	0		0	1899-12-31	0	0
797					0	4839.68					0	0		0	1899-12-31	0	0
798					0	4845.76					0	0		0	1899-12-31	0	0
799					0	4851.84					0	0		0	1899-12-31	0	0
