# Supplementary material for: Electromagnetic compatibility issues in hybrid wired and wireless industrial networks
Source: PLoS One. 2020 May 1;15(5):e0232405. doi: 10.1371/journal.pone.0232405 (PMC7194443; doi:10.1371/journal.pone.0232405)
Supplement: S1 File — (ZIP) [file pone.0232405.s001.zip › Graph as Fig12.xlsx]

## Sheet: Arkusz1
	MHz
0	0
15	20			0.99
17	20			0.99
19	20			0.99
21	20			0.99
23	20			0.99
25	30			0.99
28	30			0.99
31	30			0.99
34	30			0.99
37	40			0.99
41	40			0.99
45	50			0.99
50	50			0.99
55	60			0.99
61	60			0.99
67	70			0.99
74	70			0.99
81	80		1.99	0.99
89	90		1.99	0.99
98	100		1.99	0.99
108	110		1.99	0.99
119	120		1.99	0.99
131	130		1.99	0.99
144	140	1	1.99
158	160	1	1.99
174	170	1	1.99
191	190	1	1.99
210	210	1	1.99
231	230	1	1.99
254	250	1	1.99
279	280		1.99
307	310		1.99
338	340		1.99
372	370		1.99
409	410				2
450	450				2
495	500				2
545	550				2
600	600				2
660	660				2
726	730				2
799	800				2
879	880				2
967	970				2
1064	1060				2
1170	1170				2
1287	1290				2
1416	1420				2
1558	1560		1.99
1714	1710		1.99
1885	1890		1.99
2074	2070		1.99
2281	2280				2
2509	2510				2
2760	2760				2
3036	3040		1.99
3340	3340		1.99
3674	3670		1.99
4041	4040		1.99
4000	4000
