# Supplementary material for: Electromagnetic compatibility issues in hybrid wired and wireless industrial networks
Source: PLoS One. 2020 May 1;15(5):e0232405. doi: 10.1371/journal.pone.0232405 (PMC7194443; doi:10.1371/journal.pone.0232405)
Supplement: S1 File — (ZIP) [file pone.0232405.s001.zip › Graph as Fig5.xls]

## Sheet: KabelOK T12
															min	93	f start	0.15			errors
	701					6.08						e/12s	8	0	sek	26	f stop	230	step	0.5	1195
	Frequency	Imm Level	Trd In Fwd	Amp Out Fwd	frequency	time	time		delay [ms]	timestamp		errors	%	timestamp	timestamp	5606000	229.85
	(MHz)	(V)	(W)	(W)	kHz	0	1899-12-31 00:00:06		0008	00000000	8	0	0	1000	1899-12-31 00:00:01	0.0410007	0.15
1	160				160	6.08	1899-12-31 00:00:06		0010	000032C8	23	0	0	13000	1899-12-31 00:00:13	0.533009	0.75
2	160.1				160.1	12.16	1899-12-31 00:00:12		0017	000061A8	23	0	0	25000	1899-12-31 00:00:25	1.02502	1.2
3	160.2				160.2	18.24	1899-12-31 00:00:18		0017	00009088	23	0	0	37000	1899-12-31 00:00:37	1.51703	1.65
4	160.3				160.3	24.32	1899-12-31 00:00:24		0017	0000C15C	23	0	0	49500	1899-12-31 00:00:49	2.02954	2.25
5	160.4				160.4	30.4	1899-12-31 00:00:30		0017	0000F104	23	0	0	61700	1899-12-31 00:01:01	2.52974	2.7
6	160.5				160.5	36.48	1899-12-31 00:00:36		0017	00012110	23	0	0	74000	1899-12-31 00:01:14	3.03405	3.15
7	160.6				160.6	42.56	1899-12-31 00:00:42		0017	000150B8	23	0	0	86200	1899-12-31 00:01:26	3.53426	3.75
8	160.7				160.7	48.64	1899-12-31 00:00:48		0017	00017FFC	23	0	0	98300	1899-12-31 00:01:38	4.03037	4.2
9	160.8				160.8	54.72	1899-12-31 00:00:54		0017	0001AF40	23	0	0	110400	1899-12-31 00:01:50	4.52648	4.65
10	160.9				160.9	60.8	1899-12-31 00:01:00		0017	0001DE84	23	0	0	122500	1899-12-31 00:02:02	5.02259	5.1
11	161				161	66.88	1899-12-31 00:01:06		0017	00020DC8	23	0	0	134600	1899-12-31 00:02:14	5.5187	5.7
12	161.1				161.1	72.96	1899-12-31 00:01:12		0017	00023D70	23	0	0	146800	1899-12-31 00:02:26	6.0189	6.15
13	161.2				161.2	79.04	1899-12-31 00:01:19		0017	00026CB4	23	0	0	158900	1899-12-31 00:02:38	6.51501	6.6
14	161.3				161.3	85.12	1899-12-31 00:01:25		0017	00029BF8	23	0	0	171000	1899-12-31 00:02:51	7.01112	7.2
15	161.4				161.4	91.2	1899-12-31 00:01:31		0017	0002CB3C	23	0	0	183100	1899-12-31 00:03:03	7.50723	7.65
16	161.5				161.5	97.28	1899-12-31 00:01:37		0017	0002FA80	23	0	0	195200	1899-12-31 00:03:15	8.00334	8.1
17	161.6				161.6	103.36	1899-12-31 00:01:43		0017	00032A28	23	0	0	207400	1899-12-31 00:03:27	8.50355	8.7
18	161.7				161.7	109.44	1899-12-31 00:01:49		0017	0003596C	23	0	0	219500	1899-12-31 00:03:39	8.99966	9.15
19	161.8				161.8	115.52	1899-12-31 00:01:55		0017	000388B0	23	0	0	231600	1899-12-31 00:03:51	9.49577	9.6
20	161.9				161.9	121.6	1899-12-31 00:02:01		0017	0003B7F4	23	0	0	243700	1899-12-31 00:04:03	9.99187	10.2
21	162				162	127.68	1899-12-31 00:02:07		0017	0003E738	23	0	0	255800	1899-12-31 00:04:15	10.488	10.65
22	162.1				162.1	133.76	1899-12-31 00:02:13		0017	000416E0	23	0	0	268000	1899-12-31 00:04:28	10.9882	11.1
23	162.2				162.2	139.84	1899-12-31 00:02:19		0017	00044624	23	0	0	280100	1899-12-31 00:04:40	11.4843	11.7
24	162.3				162.3	145.92	1899-12-31 00:02:25		0017	00047568	23	0	0	292200	1899-12-31 00:04:52	11.9804	12.15
25	162.4				162.4	152	1899-12-31 00:02:32		0017	0004A4AC	23	0	0	304300	1899-12-31 00:05:04	12.4765	12.6
26	162.5				162.5	158.08	1899-12-31 00:02:38		0017	0004D3F0	23	0	0	316400	1899-12-31 00:05:16	12.9726	13.05
27	162.6				162.6	164.16	1899-12-31 00:02:44		0017	00050398	23	0	0	328600	1899-12-31 00:05:28	13.4728	13.65
28	162.7				162.7	170.24	1899-12-31 00:02:50		0017	000532DC	23	0	0	340700	1899-12-31 00:05:40	13.9689	14.1
29	162.8				162.8	176.32	1899-12-31 00:02:56		0017	00056220	23	0	0	352800	1899-12-31 00:05:52	14.4651	14.55
30	162.9				162.9	182.4	1899-12-31 00:03:02		0017	00059164	23	0	0	364900	1899-12-31 00:06:04	14.9612	15.15
31	163				163	188.48	1899-12-31 00:03:08		0017	0005C0A8	23	0	0	377000	1899-12-31 00:06:17	15.4573	15.6
32	163.1				163.1	194.56	1899-12-31 00:03:14		0017	0005F050	23	0	0	389200	1899-12-31 00:06:29	15.9575	16.05
33	163.2				163.2	200.64	1899-12-31 00:03:20		0017	00061F94	23	0	0	401300	1899-12-31 00:06:41	16.4536	16.65
34	163.3				163.3	206.72	1899-12-31 00:03:26		0017	00064ED8	23	0	0	413400	1899-12-31 00:06:53	16.9497	17.1
35	163.4				163.4	212.8	1899-12-31 00:03:32		0017	00067E1C	23	0	0	425500	1899-12-31 00:07:05	17.4458	17.55
36	163.5				163.5	218.88	1899-12-31 00:03:38		0017	0006AD60	23	0	0	437600	1899-12-31 00:07:17	17.9419	18.15
37	163.6				163.6	224.96	1899-12-31 00:03:44		0017	0006DD08	23	0	0	449800	1899-12-31 00:07:29	18.4421	18.6
38	163.7				163.7	231.04	1899-12-31 00:03:51		0017	00070C4C	23	0	0	461900	1899-12-31 00:07:41	18.9382	19.05
39	163.8				163.8	237.12	1899-12-31 00:03:57		0017	00073B90	23	0	0	474000	1899-12-31 00:07:54	19.4343	19.65
40	163.9				163.9	243.2	1899-12-31 00:04:03		0017	00076AD4	23	0	0	486100	1899-12-31 00:08:06	19.9304	20.1
41	164				164	249.28	1899-12-31 00:04:09		0017	00079A18	23	0	0	498200	1899-12-31 00:08:18	20.4266	20.55
42	164.1				164.1	255.36	1899-12-31 00:04:15		0017	0007C9C0	23	0	0	510400	1899-12-31 00:08:30	20.9268	21.15
43	164.2				164.2	261.44	1899-12-31 00:04:21		0017	0007F904	23	0	0	522500	1899-12-31 00:08:42	21.4229	21.6
44	164.3				164.3	267.52	1899-12-31 00:04:27		0017	00082848	23	0	0	534600	1899-12-31 00:08:54	21.919	22.05
45	164.4				164.4	273.6	1899-12-31 00:04:33		0017	0008578C	23	0	0	546700	1899-12-31 00:09:06	22.4151	22.5
46	164.5				164.5	279.68	1899-12-31 00:04:39		0017	000886D0	23	0	0	558800	1899-12-31 00:09:18	22.9112	23.1
47	164.6				164.6	285.76	1899-12-31 00:04:45		0017	0008B678	23	0	0	571000	1899-12-31 00:09:31	23.4114	23.55
48	164.7				164.7	291.84	1899-12-31 00:04:51		0017	0008E5BC	23	0	0	583100	1899-12-31 00:09:43	23.9075	24
49	164.8				164.8	297.92	1899-12-31 00:04:57		0017	00091500	23	0	0	595200	1899-12-31 00:09:55	24.4036	24.6
50	164.9				164.9	304	1899-12-31 00:05:04		0018	00094444	24	1	0.125	607300	1899-12-31 00:10:07	24.8997	25.05
51	165				165	310.08	1899-12-31 00:05:10		0018	00097388	24	0	0	619400	1899-12-31 00:10:19	25.3958	25.5
52	165.1				165.1	316.16	1899-12-31 00:05:16		0018	0009A4C0	24	0	0	632000	1899-12-31 00:10:32	25.9125	26.1
53	165.2				165.2	322.24	1899-12-31 00:05:22		0018	0009D468	24	0	0	644200	1899-12-31 00:10:44	26.4127	26.55
54	165.3				165.3	328.32	1899-12-31 00:05:28		0018	000A03AC	24	0	0	656300	1899-12-31 00:10:56	26.9088	27
55	165.4				165.4	334.4	1899-12-31 00:05:34		0018	000A32F0	24	0	0	668400	1899-12-31 00:11:08	27.4049	27.6
56	165.5				165.5	340.48	1899-12-31 00:05:40		0018	000A6234	24	0	0	680500	1899-12-31 00:11:20	27.901	28.05
57	165.6				165.6	346.56	1899-12-31 00:05:46		0018	000A9178	24	0	0	692600	1899-12-31 00:11:32	28.3971	28.5
58	165.7				165.7	352.64	1899-12-31 00:05:52		0018	000AC120	24	0	0	704800	1899-12-31 00:11:44	28.8973	29.1
59	165.8				165.8	358.72	1899-12-31 00:05:58		0018	000AF064	24	0	0	716900	1899-12-31 00:11:56	29.3934	29.55
60	165.9				165.9	364.8	1899-12-31 00:06:04		0018	000B1FA8	24	0	0	729000	1899-12-31 00:12:09	29.8895	30
61	166				166	370.88	1899-12-31 00:06:10		0018	000B4EEC	24	0	0	741100	1899-12-31 00:12:21	30.3856	30.6
62	166.1				166.1	376.96	1899-12-31 00:06:16		0018	000B7E30	24	0	0	753200	1899-12-31 00:12:33	30.8817	31.05
63	166.2				166.2	383.04	1899-12-31 00:06:23		0018	000BADD8	24	0	0	765400	1899-12-31 00:12:45	31.3819	31.5
64	166.3				166.3	389.12	1899-12-31 00:06:29		0018	000BDD1C	24	0	0	777500	1899-12-31 00:12:57	31.8781	32.1
65	166.4				166.4	395.2	1899-12-31 00:06:35		0018	000C0C60	24	0	0	789600	1899-12-31 00:13:09	32.3742	32.55
66	166.5				166.5	401.28	1899-12-31 00:06:41		0018	000C3BA4	24	0	0	801700	1899-12-31 00:13:21	32.8703	33
67	166.6				166.6	407.36	1899-12-31 00:06:47		0018	000C6AE8	24	0	0	813800	1899-12-31 00:13:33	33.3664	33.45
68	166.7				166.7	413.44	1899-12-31 00:06:53		0018	000C9A90	24	0	0	826000	1899-12-31 00:13:46	33.8666	34.05
69	166.8				166.8	419.52	1899-12-31 00:06:59		0018	000CC9D4	24	0	0	838100	1899-12-31 00:13:58	34.3627	34.5
70	166.9				166.9	425.6	1899-12-31 00:07:05		0018	000CF918	24	0	0	850200	1899-12-31 00:14:10	34.8588	34.95
71	167				167	431.68	1899-12-31 00:07:11		0018	000D285C	24	0	0	862300	1899-12-31 00:14:22	35.3549	35.55
72	167.1				167.1	437.76	1899-12-31 00:07:17		0018	000D57A0	24	0	0	874400	1899-12-31 00:14:34	35.851	36
73	167.2				167.2	443.84	1899-12-31 00:07:23		0018	000D8748	24	0	0	886600	1899-12-31 00:14:46	36.3512	36.45
74	167.3				167.3	449.92	1899-12-31 00:07:29		0018	000DB68C	24	0	0	898700	1899-12-31 00:14:58	36.8473	37.05
75	167.4				167.4	456	1899-12-31 00:07:36		0018	000DE5D0	24	0	0	910800	1899-12-31 00:15:10	37.3434	37.5
76	167.5				167.5	462.08	1899-12-31 00:07:42		0018	000E1514	24	0	0	922900	1899-12-31 00:15:22	37.8396	37.95
77	167.6				167.6	468.16	1899-12-31 00:07:48		0018	000E4458	24	0	0	935000	1899-12-31 00:15:35	38.3357	38.55
78	167.7				167.7	474.24	1899-12-31 00:07:54		0018	000E7400	24	0	0	947200	1899-12-31 00:15:47	38.8359	39
79	167.8				167.8	480.32	1899-12-31 00:08:00		0018	000EA344	24	0	0	959300	1899-12-31 00:15:59	39.332	39.45
80	167.9				167.9	486.4	1899-12-31 00:08:06		0018	000ED288	24	0	0	971400	1899-12-31 00:16:11	39.8281	40.05
81	168				168	492.48	1899-12-31 00:08:12		0018	000F01CC	24	0	0	983500	1899-12-31 00:16:23	40.3242	40.5
82	168.1				168.1	498.56	1899-12-31 00:08:18		0018	000F3110	24	0	0	995600	1899-12-31 00:16:35	40.8203	40.95
83	168.2				168.2	504.64	1899-12-31 00:08:24		0018	000F60B8	24	0	0	1007800	1899-12-31 00:16:47	41.3205	41.4
84	168.3				168.3	510.72	1899-12-31 00:08:30		0018	000F8FFC	24	0	0	1019900	1899-12-31 00:16:59	41.8166	42
85	168.4				168.4	516.8	1899-12-31 00:08:36		0018	000FBF40	24	0	0	1032000	1899-12-31 00:17:12	42.3127	42.45
86	168.5				168.5	522.88	1899-12-31 00:08:42		0018	000FEE84	24	0	0	1044100	1899-12-31 00:17:24	42.8088	42.9
87	168.6				168.6	528.96	1899-12-31 00:08:48		0018	00101DC8	24	0	0	1056200	1899-12-31 00:17:36	43.305	43.5
88	168.7				168.7	535.04	1899-12-31 00:08:55		0018	00104D70	24	0	0	1068400	1899-12-31 00:17:48	43.8052	43.95
89	168.8				168.8	541.12	1899-12-31 00:09:01		0018	00107CB4	24	0	0	1080500	1899-12-31 00:18:00	44.3013	44.4
90	168.9				168.9	547.2	1899-12-31 00:09:07		0018	0010ABF8	24	0	0	1092600	1899-12-31 00:18:12	44.7974	45
91	169				169	553.28	1899-12-31 00:09:13		0018	0010DB3C	24	0	0	1104700	1899-12-31 00:18:24	45.2935	45.45
92	169.1				169.1	559.36	1899-12-31 00:09:19		0018	00110AE4	24	0	0	1116900	1899-12-31 00:18:36	45.7937	45.9
93	169.2				169.2	565.44	1899-12-31 00:09:25		0018	00113A28	24	0	0	1129000	1899-12-31 00:18:49	46.2898	46.5
94	169.3				169.3	571.52	1899-12-31 00:09:31		0018	0011696C	24	0	0	1141100	1899-12-31 00:19:01	46.7859	46.95
95	169.4				169.4	577.6	1899-12-31 00:09:37		0018	001198B0	24	0	0	1153200	1899-12-31 00:19:13	47.282	47.4
96	169.5				169.5	583.68	1899-12-31 00:09:43		0018	0011C7F4	24	0	0	1165300	1899-12-31 00:19:25	47.7781	48
97	169.6				169.6	589.76	1899-12-31 00:09:49		0018	0011F79C	24	0	0	1177500	1899-12-31 00:19:37	48.2783	48.45
98	169.7				169.7	595.84	1899-12-31 00:09:55		0018	001226E0	24	0	0	1189600	1899-12-31 00:19:49	48.7744	48.9
99	169.8				169.8	601.92	1899-12-31 00:10:01		0018	00125624	24	0	0	1201700	1899-12-31 00:20:01	49.2706	49.35
100	169.9				169.9	608	1899-12-31 00:10:08		0018	00128568	24	0	0	1213800	1899-12-31 00:20:13	49.7667	49.95
101	170				170	614.08	1899-12-31 00:10:14		0018	0012B4AC	24	0	0	1225900	1899-12-31 00:20:25	50.2628	50.4
102	170.1				170.1	620.16	1899-12-31 00:10:20		0018	0012E454	24	0	0	1238100	1899-12-31 00:20:38	50.763	50.85
103	170.2				170.2	626.24	1899-12-31 00:10:26		0018	00131398	24	0	0	1250200	1899-12-31 00:20:50	51.2591	51.45
104	170.3				170.3	632.32	1899-12-31 00:10:32		0018	001342DC	24	0	0	1262300	1899-12-31 00:21:02	51.7552	51.9
105	170.4				170.4	638.4	1899-12-31 00:10:38		0018	00137220	24	0	0	1274400	1899-12-31 00:21:14	52.2513	52.35
106	170.5				170.5	644.48	1899-12-31 00:10:44		0018	0013A164	24	0	0	1286500	1899-12-31 00:21:26	52.7474	52.95
107	170.6				170.6	650.56	1899-12-31 00:10:50		0018	0013D10C	24	0	0	1298700	1899-12-31 00:21:38	53.2476	53.4
108	170.7				170.7	656.64	1899-12-31 00:10:56		0018	00140050	24	0	0	1310800	1899-12-31 00:21:50	53.7437	53.85
109	170.8				170.8	662.72	1899-12-31 00:11:02		0018	00142F94	24	0	0	1322900	1899-12-31 00:22:02	54.2398	54.45
110	170.9				170.9	668.8	1899-12-31 00:11:08		0018	00145ED8	24	0	0	1335000	1899-12-31 00:22:15	54.736	54.9
111	171				171	674.88	1899-12-31 00:11:14		0018	00148E1C	24	0	0	1347100	1899-12-31 00:22:27	55.2321	55.35
112	171.1				171.1	680.96	1899-12-31 00:11:20		0018	0014BDC4	24	0	0	1359300	1899-12-31 00:22:39	55.7323	55.95
113	171.2				171.2	687.04	1899-12-31 00:11:27		0018	0014ED08	24	0	0	1371400	1899-12-31 00:22:51	56.2284	56.4
114	171.3				171.3	693.12	1899-12-31 00:11:33		0018	00151C4C	24	0	0	1383500	1899-12-31 00:23:03	56.7245	56.85
115	171.4				171.4	699.2	1899-12-31 00:11:39		0018	00154B90	24	0	0	1395600	1899-12-31 00:23:15	57.2206	57.3
116	171.5				171.5	705.28	1899-12-31 00:11:45		0018	00157AD4	24	0	0	1407700	1899-12-31 00:23:27	57.7167	57.9
117	171.6				171.6	711.36	1899-12-31 00:11:51		0018	0015AA7C	24	0	0	1419900	1899-12-31 00:23:39	58.2169	58.35
118	171.7				171.7	717.44	1899-12-31 00:11:57		0018	0015D9C0	24	0	0	1432000	1899-12-31 00:23:52	58.713	58.8
119	171.8				171.8	723.52	1899-12-31 00:12:03		0018	00160904	24	0	0	1444100	1899-12-31 00:24:04	59.2091	59.4
120	171.9				171.9	729.6	1899-12-31 00:12:09		0018	00163848	24	0	0	1456200	1899-12-31 00:24:16	59.7052	59.85
121	172				172	735.68	1899-12-31 00:12:15		0019	0016678C	25	1	0.125	1468300	1899-12-31 00:24:28	60.2013	60.3
122	172.1				172.1	741.76	1899-12-31 00:12:21		0019	00169734	25	0	0	1480500	1899-12-31 00:24:40	60.7016	60.9
123	172.2				172.2	747.84	1899-12-31 00:12:27		0019	0016C86C	25	0	0	1493100	1899-12-31 00:24:53	61.2182	61.35
124	172.3				172.3	753.92	1899-12-31 00:12:33		0019	0016F7B0	25	0	0	1505200	1899-12-31 00:25:05	61.7143	61.8
125	172.4				172.4	760	1899-12-31 00:12:40		0019	001726F4	25	0	0	1517300	1899-12-31 00:25:17	62.2104	62.4
126	172.5				172.5	766.08	1899-12-31 00:12:46		0019	00175638	25	0	0	1529400	1899-12-31 00:25:29	62.7065	62.85
127	172.6				172.6	772.16	1899-12-31 00:12:52		0019	001785E0	25	0	0	1541600	1899-12-31 00:25:41	63.2067	63.3
128	172.7				172.7	778.24	1899-12-31 00:12:58		0019	0017B524	25	0	0	1553700	1899-12-31 00:25:53	63.7028	63.9
129	172.8				172.8	784.32	1899-12-31 00:13:04		0019	0017E468	25	0	0	1565800	1899-12-31 00:26:05	64.1989	64.35
130	172.9				172.9	790.4	1899-12-31 00:13:10		0019	001813AC	25	0	0	1577900	1899-12-31 00:26:17	64.695	64.8
131	173				173	796.48	1899-12-31 00:13:16		0019	001842F0	25	0	0	1590000	1899-12-31 00:26:30	65.1911	65.4
132	173.1				173.1	802.56	1899-12-31 00:13:22		0019	00187298	25	0	0	1602200	1899-12-31 00:26:42	65.6913	65.85
133	173.2				173.2	808.64	1899-12-31 00:13:28		0019	0018A1DC	25	0	0	1614300	1899-12-31 00:26:54	66.1875	66.3
134	173.3				173.3	814.72	1899-12-31 00:13:34		0019	0018D120	25	0	0	1626400	1899-12-31 00:27:06	66.6836	66.9
135	173.4				173.4	820.8	1899-12-31 00:13:40		0019	00190064	25	0	0	1638500	1899-12-31 00:27:18	67.1797	67.35
136	173.5				173.5	826.88	1899-12-31 00:13:46		0019	00192FA8	25	0	0	1650600	1899-12-31 00:27:30	67.6758	67.8
137	173.6				173.6	832.96	1899-12-31 00:13:52		0019	00195F50	25	0	0	1662800	1899-12-31 00:27:42	68.176	68.4
138	173.7				173.7	839.04	1899-12-31 00:13:59		0019	00198E94	25	0	0	1674900	1899-12-31 00:27:54	68.6721	68.85
139	173.8				173.8	845.12	1899-12-31 00:14:05		0019	0019BDD8	25	0	0	1687000	1899-12-31 00:28:07	69.1682	69.3
140	173.9				173.9	851.2	1899-12-31 00:14:11		0019	0019ED1C	25	0	0	1699100	1899-12-31 00:28:19	69.6643	69.75
141	174				174	857.28	1899-12-31 00:14:17		0019	001A1C60	25	0	0	1711200	1899-12-31 00:28:31	70.1604	70.35
142	174.1				174.1	863.36	1899-12-31 00:14:23		0019	001A4C08	25	0	0	1723400	1899-12-31 00:28:43	70.6606	70.8
143	174.2				174.2	869.44	1899-12-31 00:14:29		0019	001A7B4C	25	0	0	1735500	1899-12-31 00:28:55	71.1567	71.25
144	174.3				174.3	875.52	1899-12-31 00:14:35		0019	001AAA90	25	0	0	1747600	1899-12-31 00:29:07	71.6528	71.85
145	174.4				174.4	881.6	1899-12-31 00:14:41		0019	001AD9D4	25	0	0	1759700	1899-12-31 00:29:19	72.149	72.3
146	174.5				174.5	887.68	1899-12-31 00:14:47		0019	001B0918	25	0	0	1771800	1899-12-31 00:29:31	72.6451	72.75
147	174.6				174.6	893.76	1899-12-31 00:14:53		0019	001B38C0	25	0	0	1784000	1899-12-31 00:29:44	73.1453	73.35
148	174.7				174.7	899.84	1899-12-31 00:14:59		0019	001B6804	25	0	0	1796100	1899-12-31 00:29:56	73.6414	73.8
149	174.8				174.8	905.92	1899-12-31 00:15:05		0019	001B9748	25	0	0	1808200	1899-12-31 00:30:08	74.1375	74.25
150	174.9				174.9	912	1899-12-31 00:15:12		0019	001BC68C	25	0	0	1820300	1899-12-31 00:30:20	74.6336	74.85
151	175				175	918.08	1899-12-31 00:15:18		0019	001BF5D0	25	0	0	1832400	1899-12-31 00:30:32	75.1297	75.3
152	175.1				175.1	924.16	1899-12-31 00:15:24		0019	001C2578	25	0	0	1844600	1899-12-31 00:30:44	75.6299	75.75
153	175.2				175.2	930.24	1899-12-31 00:15:30		0019	001C54BC	25	0	0	1856700	1899-12-31 00:30:56	76.126	76.35
154	175.3				175.3	936.32	1899-12-31 00:15:36		0019	001C8400	25	0	0	1868800	1899-12-31 00:31:08	76.6221	76.8
155	175.4				175.4	942.4	1899-12-31 00:15:42		0019	001CB344	25	0	0	1880900	1899-12-31 00:31:20	77.1182	77.25
156	175.5				175.5	948.48	1899-12-31 00:15:48		0019	001CE288	25	0	0	1893000	1899-12-31 00:31:33	77.6144	77.7
157	175.6				175.6	954.56	1899-12-31 00:15:54		0019	001D1230	25	0	0	1905200	1899-12-31 00:31:45	78.1146	78.3
158	175.7				175.7	960.64	1899-12-31 00:16:00		0019	001D4174	25	0	0	1917300	1899-12-31 00:31:57	78.6107	78.75
159	175.8				175.8	966.72	1899-12-31 00:16:06		0019	001D70B8	25	0	0	1929400	1899-12-31 00:32:09	79.1068	79.2
160	175.9				175.9	972.8	1899-12-31 00:16:12		0019	001D9FFC	25	0	0	1941500	1899-12-31 00:32:21	79.6029	79.8
161	176				176	978.88	1899-12-31 00:16:18		0019	001DCF40	25	0	0	1953600	1899-12-31 00:32:33	80.099	80.25
162	176.1				176.1	984.96	1899-12-31 00:16:24		0019	001DFEE8	25	0	0	1965800	1899-12-31 00:32:45	80.5992	80.7
163	176.2				176.2	991.04	1899-12-31 00:16:31		0019	001E2E2C	25	0	0	1977900	1899-12-31 00:32:57	81.0953	81.3
164	176.3				176.3	997.12	1899-12-31 00:16:37		0019	001E5D70	25	0	0	1990000	1899-12-31 00:33:10	81.5914	81.75
165	176.4				176.4	1003.2	1899-12-31 00:16:43		0019	001E8CB4	25	0	0	2002100	1899-12-31 00:33:22	82.0875	82.2
166	176.5				176.5	1009.28	1899-12-31 00:16:49		0019	001EBBF8	25	0	0	2014200	1899-12-31 00:33:34	82.5836	82.8
167	176.6				176.6	1015.36	1899-12-31 00:16:55		0019	001EEBA0	25	0	0	2026400	1899-12-31 00:33:46	83.0838	83.25
168	176.7				176.7	1021.44	1899-12-31 00:17:01		0019	001F1AE4	25	0	0	2038500	1899-12-31 00:33:58	83.58	83.7
169	176.8				176.8	1027.52	1899-12-31 00:17:07		0019	001F4A28	25	0	0	2050600	1899-12-31 00:34:10	84.0761	84.3
170	176.9				176.9	1033.6	1899-12-31 00:17:13		0019	001F796C	25	0	0	2062700	1899-12-31 00:34:22	84.5722	84.75
171	177				177	1039.68	1899-12-31 00:17:19		0019	001FA8B0	25	0	0	2074800	1899-12-31 00:34:34	85.0683	85.2
172	177.1				177.1	1045.76	1899-12-31 00:17:25		0019	001FD858	25	0	0	2087000	1899-12-31 00:34:47	85.5685	85.65
173	177.2				177.2	1051.84	1899-12-31 00:17:31		0019	0020079C	25	0	0	2099100	1899-12-31 00:34:59	86.0646	86.25
174	177.3				177.3	1057.92	1899-12-31 00:17:37		0019	002036E0	25	0	0	2111200	1899-12-31 00:35:11	86.5607	86.7
175	177.4				177.4	1064	1899-12-31 00:17:44		0019	00206624	25	0	0	2123300	1899-12-31 00:35:23	87.0568	87.15
176	177.5				177.5	1070.08	1899-12-31 00:17:50		0019	00209568	25	0	0	2135400	1899-12-31 00:35:35	87.5529	87.75
177	177.6				177.6	1076.16	1899-12-31 00:17:56		0019	0020C510	25	0	0	2147600	1899-12-31 00:35:47	88.0531	88.2
178	177.7				177.7	1082.24	1899-12-31 00:18:02		0019	0020F454	25	0	0	2159700	1899-12-31 00:35:59	88.5492	88.65
179	177.8				177.8	1088.32	1899-12-31 00:18:08		0019	00212398	25	0	0	2171800	1899-12-31 00:36:11	89.0453	89.25
180	177.9				177.9	1094.4	1899-12-31 00:18:14		0019	002152DC	25	0	0	2183900	1899-12-31 00:36:23	89.5415	89.7
181	178				178	1100.48	1899-12-31 00:18:20		0019	00218220	25	0	0	2196000	1899-12-31 00:36:36	90.0376	90.15
182	178.1				178.1	1106.56	1899-12-31 00:18:26		0019	0021B1C8	25	0	0	2208200	1899-12-31 00:36:48	90.5378	90.75
183	178.2				178.2	1112.64	1899-12-31 00:18:32		0019	0021E10C	25	0	0	2220300	1899-12-31 00:37:00	91.0339	91.2
184	178.3				178.3	1118.72	1899-12-31 00:18:38		0019	00221050	25	0	0	2232400	1899-12-31 00:37:12	91.53	91.65
185	178.4				178.4	1124.8	1899-12-31 00:18:44		0019	00223F94	25	0	0	2244500	1899-12-31 00:37:24	92.0261	92.25
186	178.5				178.5	1130.88	1899-12-31 00:18:50		0019	00226ED8	25	0	0	2256600	1899-12-31 00:37:36	92.5222	92.7
187	178.6				178.6	1136.96	1899-12-31 00:18:56		0019	00229E80	25	0	0	2268800	1899-12-31 00:37:48	93.0224	93.15
188	178.7				178.7	1143.04	1899-12-31 00:19:03		0019	0022CDC4	25	0	0	2280900	1899-12-31 00:38:00	93.5185	93.6
189	178.8				178.8	1149.12	1899-12-31 00:19:09		0019	0022FD08	25	0	0	2293000	1899-12-31 00:38:13	94.0146	94.2
190	178.9				178.9	1155.2	1899-12-31 00:19:15		0019	00232C4C	25	0	0	2305100	1899-12-31 00:38:25	94.5107	94.65
191	179				179	1161.28	1899-12-31 00:19:21		0019	00235B90	25	0	0	2317200	1899-12-31 00:38:37	95.0069	95.1
192	179.1				179.1	1167.36	1899-12-31 00:19:27		0019	00238B38	25	0	0	2329400	1899-12-31 00:38:49	95.5071	95.7
193	179.2				179.2	1173.44	1899-12-31 00:19:33		0019	0023BA7C	25	0	0	2341500	1899-12-31 00:39:01	96.0032	96.15
194	179.3				179.3	1179.52	1899-12-31 00:19:39		0019	0023E9C0	25	0	0	2353600	1899-12-31 00:39:13	96.4993	96.6
195	179.4				179.4	1185.6	1899-12-31 00:19:45		0019	00241904	25	0	0	2365700	1899-12-31 00:39:25	96.9954	97.2
196	179.5				179.5	1191.68	1899-12-31 00:19:51		0019	00244848	25	0	0	2377800	1899-12-31 00:39:37	97.4915	97.65
197	179.6				179.6	1197.76	1899-12-31 00:19:57		0019	002477F0	25	0	0	2390000	1899-12-31 00:39:50	97.9917	98.1
198	179.7				179.7	1203.84	1899-12-31 00:20:03		0019	0024A734	25	0	0	2402100	1899-12-31 00:40:02	98.4878	98.7
199	179.8				179.8	1209.92	1899-12-31 00:20:09		0019	0024D678	25	0	0	2414200	1899-12-31 00:40:14	98.9839	99.15
200	179.9				179.9	1216	1899-12-31 00:20:16		0019	002505BC	25	0	0	2426300	1899-12-31 00:40:26	99.48	99.6
201	180				180	1222.08	1899-12-31 00:20:22		0019	00253500	25	0	0	2438400	1899-12-31 00:40:38	99.9761	100.2
202	180.1				180.1	1228.16	1899-12-31 00:20:28		0019	002564A8	25	0	0	2450600	1899-12-31 00:40:50	100.476	100.65
203	180.2				180.2	1234.24	1899-12-31 00:20:34		0019	002593EC	25	0	0	2462700	1899-12-31 00:41:02	100.972	101.1
204	180.3				180.3	1240.32	1899-12-31 00:20:40		0019	0025C330	25	0	0	2474800	1899-12-31 00:41:14	101.469	101.55
205	180.4				180.4	1246.4	1899-12-31 00:20:46		0019	0025F274	25	0	0	2486900	1899-12-31 00:41:26	101.965	102.15
206	180.5				180.5	1252.48	1899-12-31 00:20:52		0019	002621B8	25	0	0	2499000	1899-12-31 00:41:39	102.461	102.6
207	180.6				180.6	1258.56	1899-12-31 00:20:58		0019	00265160	25	0	0	2511200	1899-12-31 00:41:51	102.961	103.05
208	180.7				180.7	1264.64	1899-12-31 00:21:04		0019	002680A4	25	0	0	2523300	1899-12-31 00:42:03	103.457	103.65
209	180.8				180.8	1270.72	1899-12-31 00:21:10		0019	0026AFE8	25	0	0	2535400	1899-12-31 00:42:15	103.953	104.1
210	180.9				180.9	1276.8	1899-12-31 00:21:16		0019	0026DF2C	25	0	0	2547500	1899-12-31 00:42:27	104.449	104.55
211	181				181	1282.88	1899-12-31 00:21:22		0019	00270E70	25	0	0	2559600	1899-12-31 00:42:39	104.945	105.15
212	181.1				181.1	1288.96	1899-12-31 00:21:28		0019	00273E18	25	0	0	2571800	1899-12-31 00:42:51	105.446	105.6
213	181.2				181.2	1295.04	1899-12-31 00:21:35		0019	00276D5C	25	0	0	2583900	1899-12-31 00:43:03	105.942	106.05
214	181.3				181.3	1301.12	1899-12-31 00:21:41		0019	00279CA0	25	0	0	2596000	1899-12-31 00:43:16	106.438	106.65
215	181.4				181.4	1307.2	1899-12-31 00:21:47		0019	0027CBE4	25	0	0	2608100	1899-12-31 00:43:28	106.934	107.1
216	181.5				181.5	1313.28	1899-12-31 00:21:53		0019	0027FB28	25	0	0	2620200	1899-12-31 00:43:40	107.43	107.55
217	181.6				181.6	1319.36	1899-12-31 00:21:59		0019	00282AD0	25	0	0	2632400	1899-12-31 00:43:52	107.93	108.15
218	181.7				181.7	1325.44	1899-12-31 00:22:05		0019	00285A14	25	0	0	2644500	1899-12-31 00:44:04	108.426	108.6
219	181.8				181.8	1331.52	1899-12-31 00:22:11		0019	00288958	25	0	0	2656600	1899-12-31 00:44:16	108.922	109.05
220	181.9				181.9	1337.6	1899-12-31 00:22:17		0019	0028B89C	25	0	0	2668700	1899-12-31 00:44:28	109.419	109.5
221	182				182	1343.68	1899-12-31 00:22:23		0019	0028E7E0	25	0	0	2680800	1899-12-31 00:44:40	109.915	110.1
222	182.1				182.1	1349.76	1899-12-31 00:22:29		0019	00291788	25	0	0	2693000	1899-12-31 00:44:53	110.415	110.55
223	182.2				182.2	1355.84	1899-12-31 00:22:35		0019	002946CC	25	0	0	2705100	1899-12-31 00:45:05	110.911	111
224	182.3				182.3	1361.92	1899-12-31 00:22:41		0019	00297610	25	0	0	2717200	1899-12-31 00:45:17	111.407	111.6
225	182.4				182.4	1368	1899-12-31 00:22:48		0019	0029A554	25	0	0	2729300	1899-12-31 00:45:29	111.903	112.05
226	182.5				182.5	1374.08	1899-12-31 00:22:54		0019	0029D498	25	0	0	2741400	1899-12-31 00:45:41	112.399	112.5
227	182.6				182.6	1380.16	1899-12-31 00:23:00		0019	002A0440	25	0	0	2753600	1899-12-31 00:45:53	112.9	113.1
228	182.7				182.7	1386.24	1899-12-31 00:23:06		0019	002A3384	25	0	0	2765700	1899-12-31 00:46:05	113.396	113.55
229	182.8				182.8	1392.32	1899-12-31 00:23:12		0019	002A62C8	25	0	0	2777800	1899-12-31 00:46:17	113.892	114
230	182.9				182.9	1398.4	1899-12-31 00:23:18		0019	002A920C	25	0	0	2789900	1899-12-31 00:46:29	114.388	114.6
231	183				183	1404.48	1899-12-31 00:23:24		0019	002AC150	25	0	0	2802000	1899-12-31 00:46:42	114.884	115.05
232	183.1				183.1	1410.56	1899-12-31 00:23:30		0019	002AF0F8	25	0	0	2814200	1899-12-31 00:46:54	115.384	115.5
233	183.2				183.2	1416.64	1899-12-31 00:23:36		0019	002B203C	25	0	0	2826300	1899-12-31 00:47:06	115.88	116.1
234	183.3				183.3	1422.72	1899-12-31 00:23:42		0019	002B4F80	25	0	0	2838400	1899-12-31 00:47:18	116.376	116.55
235	183.4				183.4	1428.8	1899-12-31 00:23:48		0019	002B7EC4	25	0	0	2850500	1899-12-31 00:47:30	116.873	117
236	183.5				183.5	1434.88	1899-12-31 00:23:54		0019	002BAE08	25	0	0	2862600	1899-12-31 00:47:42	117.369	117.45
237	183.6				183.6	1440.96	1899-12-31 00:24:00		0019	002BDDB0	25	0	0	2874800	1899-12-31 00:47:54	117.869	118.05
238	183.7				183.7	1447.04	1899-12-31 00:24:07		0019	002C0CF4	25	0	0	2886900	1899-12-31 00:48:06	118.365	118.5
239	183.8				183.8	1453.12	1899-12-31 00:24:13		0019	002C3C38	25	0	0	2899000	1899-12-31 00:48:19	118.861	118.95
240	183.9				183.9	1459.2	1899-12-31 00:24:19		0019	002C6B7C	25	0	0	2911100	1899-12-31 00:48:31	119.357	119.55
241	184				184	1465.28	1899-12-31 00:24:25		0019	002C9AC0	25	0	0	2923200	1899-12-31 00:48:43	119.853	120
242	184.1				184.1	1471.36	1899-12-31 00:24:31		0019	002CCA68	25	0	0	2935400	1899-12-31 00:48:55	120.353	120.45
243	184.2				184.2	1477.44	1899-12-31 00:24:37		0019	002CF9AC	25	0	0	2947500	1899-12-31 00:49:07	120.85	121.05
244	184.3				184.3	1483.52	1899-12-31 00:24:43		0019	002D28F0	25	0	0	2959600	1899-12-31 00:49:19	121.346	121.5
245	184.4				184.4	1489.6	1899-12-31 00:24:49		0019	002D5834	25	0	0	2971700	1899-12-31 00:49:31	121.842	121.95
246	184.5				184.5	1495.68	1899-12-31 00:24:55		0019	002D87DC	25	0	0	2983900	1899-12-31 00:49:43	122.342	122.55
247	184.6				184.6	1501.76	1899-12-31 00:25:01		0019	002DB720	25	0	0	2996000	1899-12-31 00:49:56	122.838	123
248	184.7				184.7	1507.84	1899-12-31 00:25:07		0019	002DE664	25	0	0	3008100	1899-12-31 00:50:08	123.334	123.45
249	184.8				184.8	1513.92	1899-12-31 00:25:13		0019	002E15A8	25	0	0	3020200	1899-12-31 00:50:20	123.83	124.05
250	184.9				184.9	1520	1899-12-31 00:25:20		0019	002E44EC	25	0	0	3032300	1899-12-31 00:50:32	124.326	124.5
251	185				185	1526.08	1899-12-31 00:25:26		0019	002E7494	25	0	0	3044500	1899-12-31 00:50:44	124.827	124.95
252	185.1				185.1	1532.16	1899-12-31 00:25:32		0019	002EA3D8	25	0	0	3056600	1899-12-31 00:50:56	125.323	125.4
253	185.2				185.2	1538.24	1899-12-31 00:25:38		0019	002ED31C	25	0	0	3068700	1899-12-31 00:51:08	125.819	126
254	185.3				185.3	1544.32	1899-12-31 00:25:44		0019	002F0260	25	0	0	3080800	1899-12-31 00:51:20	126.315	126.45
255	185.4				185.4	1550.4	1899-12-31 00:25:50		0019	002F31A4	25	0	0	3092900	1899-12-31 00:51:32	126.811	126.9
256	185.5				185.5	1556.48	1899-12-31 00:25:56		0019	002F614C	25	0	0	3105100	1899-12-31 00:51:45	127.311	127.5
257	185.6				185.6	1562.56	1899-12-31 00:26:02		0019	002F9090	25	0	0	3117200	1899-12-31 00:51:57	127.807	127.95
258	185.7				185.7	1568.64	1899-12-31 00:26:08		0019	002FBFD4	25	0	0	3129300	1899-12-31 00:52:09	128.304	128.4
259	185.8				185.8	1574.72	1899-12-31 00:26:14		0019	002FEF18	25	0	0	3141400	1899-12-31 00:52:21	128.8	129
260	185.9				185.9	1580.8	1899-12-31 00:26:20		0019	00301E5C	25	0	0	3153500	1899-12-31 00:52:33	129.296	129.45
261	186				186	1586.88	1899-12-31 00:26:26		0019	00304E04	25	0	0	3165700	1899-12-31 00:52:45	129.796	129.9
262	186.1				186.1	1592.96	1899-12-31 00:26:32		0019	00307D48	25	0	0	3177800	1899-12-31 00:52:57	130.292	130.5
263	186.2				186.2	1599.04	1899-12-31 00:26:39		0019	0030AC8C	25	0	0	3189900	1899-12-31 00:53:09	130.788	130.95
264	186.3				186.3	1605.12	1899-12-31 00:26:45		0019	0030DBD0	25	0	0	3202000	1899-12-31 00:53:22	131.284	131.4
265	186.4				186.4	1611.2	1899-12-31 00:26:51		0019	00310B14	25	0	0	3214100	1899-12-31 00:53:34	131.78	132
266	186.5				186.5	1617.28	1899-12-31 00:26:57		0019	00313ABC	25	0	0	3226300	1899-12-31 00:53:46	132.281	132.45
267	186.6				186.6	1623.36	1899-12-31 00:27:03		0019	00316A00	25	0	0	3238400	1899-12-31 00:53:58	132.777	132.9
268	186.7				186.7	1629.44	1899-12-31 00:27:09		0019	00319944	25	0	0	3250500	1899-12-31 00:54:10	133.273	133.35
269	186.8				186.8	1635.52	1899-12-31 00:27:15		0019	0031C888	25	0	0	3262600	1899-12-31 00:54:22	133.769	133.95
270	186.9				186.9	1641.6	1899-12-31 00:27:21		0019	0031F7CC	25	0	0	3274700	1899-12-31 00:54:34	134.265	134.4
271	187				187	1647.68	1899-12-31 00:27:27		0019	00322774	25	0	0	3286900	1899-12-31 00:54:46	134.765	134.85
272	187.1				187.1	1653.76	1899-12-31 00:27:33		0019	003256B8	25	0	0	3299000	1899-12-31 00:54:59	135.261	135.45
273	187.2				187.2	1659.84	1899-12-31 00:27:39		0019	003285FC	25	0	0	3311100	1899-12-31 00:55:11	135.757	135.9
274	187.3				187.3	1665.92	1899-12-31 00:27:45		0019	0032B540	25	0	0	3323200	1899-12-31 00:55:23	136.254	136.35
275	187.4				187.4	1672	1899-12-31 00:27:52		0019	0032E484	25	0	0	3335300	1899-12-31 00:55:35	136.75	136.95
276	187.5				187.5	1678.08	1899-12-31 00:27:58		0019	0033142C	25	0	0	3347500	1899-12-31 00:55:47	137.25	137.4
277	187.6				187.6	1684.16	1899-12-31 00:28:04		001A	00334370	26	1	0.125	3359600	1899-12-31 00:55:59	137.746	137.85
278	187.7				187.7	1690.24	1899-12-31 00:28:10		001E	003372B4	30	4	0.5	3371700	1899-12-31 00:56:11	138.242	138.45
279	187.8				187.8	1696.32	1899-12-31 00:28:16		0023	0033A3EC	35	5	0.625	3384300	1899-12-31 00:56:24	138.759	138.9
280	187.9				187.9	1702.4	1899-12-31 00:28:22		002B	0033D330	43	8	1	3396400	1899-12-31 00:56:36	139.255	139.35
281	188				188	1708.48	1899-12-31 00:28:28		0033	00340468	51	8	1	3409000	1899-12-31 00:56:49	139.771	139.95
282	188.1				188.1	1714.56	1899-12-31 00:28:34		003B	00343348	59	8	1	3421000	1899-12-31 00:57:01	140.263	140.4
283	188.2				188.2	1720.64	1899-12-31 00:28:40		0043	00346228	67	8	1	3433000	1899-12-31 00:57:13	140.755	140.85
284	188.3				188.3	1726.72	1899-12-31 00:28:46		004B	00349108	75	8	1	3445000	1899-12-31 00:57:25	141.247	141.45
285	188.4				188.4	1732.8	1899-12-31 00:28:52		0053	0034BFE8	83	8	1	3457000	1899-12-31 00:57:37	141.739	141.9
286	188.5				188.5	1738.88	1899-12-31 00:28:58		005B	0034EEC8	91	8	1	3469000	1899-12-31 00:57:49	142.231	142.35
287	188.6				188.6	1744.96	1899-12-31 00:29:04		0063	00351DA8	99	8	1	3481000	1899-12-31 00:58:01	142.723	142.8
288	188.7				188.7	1751.04	1899-12-31 00:29:11		006B	00354C88	107	8	1	3493000	1899-12-31 00:58:13	143.215	143.4
289	188.8				188.8	1757.12	1899-12-31 00:29:17		006D	00357B68	109	2	0.25	3505000	1899-12-31 00:58:25	143.708	143.85
290	188.9				188.9	1763.2	1899-12-31 00:29:23		006D	0035AA48	109	0	0	3517000	1899-12-31 00:58:37	144.2	144.3
291	189				189	1769.28	1899-12-31 00:29:29		006D	0035D98C	109	0	0	3529100	1899-12-31 00:58:49	144.696	144.9
292	189.1				189.1	1775.36	1899-12-31 00:29:35		006D	003608D0	109	0	0	3541200	1899-12-31 00:59:01	145.192	145.35
293	189.2				189.2	1781.44	1899-12-31 00:29:41		006D	00363814	109	0	0	3553300	1899-12-31 00:59:13	145.688	145.8
294	189.3				189.3	1787.52	1899-12-31 00:29:47		006D	00366758	109	0	0	3565400	1899-12-31 00:59:25	146.184	146.4
295	189.4				189.4	1793.6	1899-12-31 00:29:53		006D	0036969C	109	0	0	3577500	1899-12-31 00:59:37	146.68	146.85
296	189.5				189.5	1799.68	1899-12-31 00:29:59		006D	0036C644	109	0	0	3589700	1899-12-31 00:59:49	147.18	147.3
297	189.6				189.6	1805.76	1899-12-31 00:30:05		006D	0036F588	109	0	0	3601800	1899-12-31 01:00:01	147.676	147.9
298	189.7				189.7	1811.84	1899-12-31 00:30:11		006D	003724CC	109	0	0	3613900	1899-12-31 01:00:13	148.172	148.35
299	189.8				189.8	1817.92	1899-12-31 00:30:17		006D	00375410	109	0	0	3626000	1899-12-31 01:00:26	148.669	148.8
300	189.9				189.9	1824	1899-12-31 00:30:24		006D	00378354	109	0	0	3638100	1899-12-31 01:00:38	149.165	149.25
301	190				190	1830.08	1899-12-31 00:30:30		006E	0037B2FC	110	1	0.125	3650300	1899-12-31 01:00:50	149.665	149.85
302	190.1				190.1	1836.16	1899-12-31 00:30:36		0073	0037E240	115	5	0.625	3662400	1899-12-31 01:01:02	150.161	150.3
303	190.2				190.2	1842.24	1899-12-31 00:30:42		007B	0038156C	123	8	1	3675500	1899-12-31 01:01:15	150.698	150.9
304	190.3				190.3	1848.32	1899-12-31 00:30:48		0083	003847D0	131	8	1	3688400	1899-12-31 01:01:28	151.227	151.35
305	190.4				190.4	1854.4	1899-12-31 00:30:54		008B	003876B0	139	8	1	3700400	1899-12-31 01:01:40	151.719	151.8
306	190.5				190.5	1860.48	1899-12-31 00:31:00		0093	0038A590	147	8	1	3712400	1899-12-31 01:01:52	152.211	152.4
307	190.6				190.6	1866.56	1899-12-31 00:31:06		009B	0038D470	155	8	1	3724400	1899-12-31 01:02:04	152.703	152.85
308	190.7				190.7	1872.64	1899-12-31 00:31:12		00A3	00390350	163	8	1	3736400	1899-12-31 01:02:16	153.195	153.3
309	190.8				190.8	1878.72	1899-12-31 00:31:18		00AB	00393230	171	8	1	3748400	1899-12-31 01:02:28	153.687	153.9
310	190.9				190.9	1884.8	1899-12-31 00:31:24		00B3	00396110	179	8	1	3760400	1899-12-31 01:02:40	154.179	154.35
311	191				191	1890.88	1899-12-31 00:31:30		00BB	00398FF0	187	8	1	3772400	1899-12-31 01:02:52	154.671	154.8
312	191.1				191.1	1896.96	1899-12-31 00:31:36		00C3	0039BED0	195	8	1	3784400	1899-12-31 01:03:04	155.163	155.25
313	191.2				191.2	1903.04	1899-12-31 00:31:43		00CB	0039EDB0	203	8	1	3796400	1899-12-31 01:03:16	155.655	155.85
314	191.3				191.3	1909.12	1899-12-31 00:31:49		00D3	003A1C90	211	8	1	3808400	1899-12-31 01:03:28	156.147	156.3
315	191.4				191.4	1915.2	1899-12-31 00:31:55		00DB	003A4B70	219	8	1	3820400	1899-12-31 01:03:40	156.639	156.75
316	191.5				191.5	1921.28	1899-12-31 00:32:01		00E3	003A7A50	227	8	1	3832400	1899-12-31 01:03:52	157.131	157.35
317	191.6				191.6	1927.36	1899-12-31 00:32:07		00EB	003AA930	235	8	1	3844400	1899-12-31 01:04:04	157.623	157.8
318	191.7				191.7	1933.44	1899-12-31 00:32:13		00F3	003AD810	243	8	1	3856400	1899-12-31 01:04:16	158.115	158.25
319	191.8				191.8	1939.52	1899-12-31 00:32:19		00FB	003B06F0	251	8	1	3868400	1899-12-31 01:04:28	158.607	158.7
320	191.9				191.9	1945.6	1899-12-31 00:32:25		0103	003B35D0	259	8	1	3880400	1899-12-31 01:04:40	159.099	159.3
321	192				192	1951.68	1899-12-31 00:32:31		010B	003B64B0	267	8	1	3892400	1899-12-31 01:04:52	159.591	159.75
322	192.1				192.1	1957.76	1899-12-31 00:32:37		0113	003B9390	275	8	1	3904400	1899-12-31 01:05:04	160.083	160.2
323	192.2				192.2	1963.84	1899-12-31 00:32:43		011B	003BC270	283	8	1	3916400	1899-12-31 01:05:16	160.575	160.8
324	192.3				192.3	1969.92	1899-12-31 00:32:49		0123	003BF150	291	8	1	3928400	1899-12-31 01:05:28	161.067	161.25
325	192.4				192.4	1976	1899-12-31 00:32:56		012B	003C2030	299	8	1	3940400	1899-12-31 01:05:40	161.559	161.7
326	192.5				192.5	1982.08	1899-12-31 00:33:02		0133	003C4F10	307	8	1	3952400	1899-12-31 01:05:52	162.051	162.15
327	192.6				192.6	1988.16	1899-12-31 00:33:08		013B	003C7DF0	315	8	1	3964400	1899-12-31 01:06:04	162.543	162.75
328	192.7				192.7	1994.24	1899-12-31 00:33:14		0143	003CACD0	323	8	1	3976400	1899-12-31 01:06:16	163.035	163.2
329	192.8				192.8	2000.32	1899-12-31 00:33:20		014B	003CDBB0	331	8	1	3988400	1899-12-31 01:06:28	163.527	163.65
330	192.9				192.9	2006.4	1899-12-31 00:33:26		0153	003D0A90	339	8	1	4000400	1899-12-31 01:06:40	164.019	164.1
331	193				193	2012.48	1899-12-31 00:33:32		015B	003D3970	347	8	1	4012400	1899-12-31 01:06:52	164.511	164.7
332	193.1				193.1	2018.56	1899-12-31 00:33:38		0163	003D6850	355	8	1	4024400	1899-12-31 01:07:04	165.003	165.15
333	193.2				193.2	2024.64	1899-12-31 00:33:44		016B	003D9730	363	8	1	4036400	1899-12-31 01:07:16	165.495	165.6
334	193.3				193.3	2030.72	1899-12-31 00:33:50		0173	003DC610	371	8	1	4048400	1899-12-31 01:07:28	165.987	166.2
335	193.4				193.4	2036.8	1899-12-31 00:33:56		017B	003DF4F0	379	8	1	4060400	1899-12-31 01:07:40	166.479	166.65
336	193.5				193.5	2042.88	1899-12-31 00:34:02		0183	003E23D0	387	8	1	4072400	1899-12-31 01:07:52	166.971	167.1
337	193.6				193.6	2048.96	1899-12-31 00:34:08		018B	003E52B0	395	8	1	4084400	1899-12-31 01:08:04	167.463	167.55
338	193.7				193.7	2055.04	1899-12-31 00:34:15		0193	003E8190	403	8	1	4096400	1899-12-31 01:08:16	167.955	168.15
339	193.8				193.8	2061.12	1899-12-31 00:34:21		019B	003EB070	411	8	1	4108400	1899-12-31 01:08:28	168.447	168.6
340	193.9				193.9	2067.2	1899-12-31 00:34:27		01A3	003EDF50	419	8	1	4120400	1899-12-31 01:08:40	168.939	169.05
341	194				194	2073.28	1899-12-31 00:34:33		01AB	003F0E30	427	8	1	4132400	1899-12-31 01:08:52	169.431	169.65
342	194.1				194.1	2079.36	1899-12-31 00:34:39		01B3	003F3D10	435	8	1	4144400	1899-12-31 01:09:04	169.923	170.1
343	194.2				194.2	2085.44	1899-12-31 00:34:45		01BB	003F6BF0	443	8	1	4156400	1899-12-31 01:09:16	170.415	170.55
344	194.3				194.3	2091.52	1899-12-31 00:34:51		01C3	003F9AD0	451	8	1	4168400	1899-12-31 01:09:28	170.907	171
345	194.4				194.4	2097.6	1899-12-31 00:34:57		01CB	003FC9B0	459	8	1	4180400	1899-12-31 01:09:40	171.399	171.6
346	194.5				194.5	2103.68	1899-12-31 00:35:03		01D3	003FF890	467	8	1	4192400	1899-12-31 01:09:52	171.891	172.05
347	194.6				194.6	2109.76	1899-12-31 00:35:09		01DB	00402770	475	8	1	4204400	1899-12-31 01:10:04	172.383	172.5
348	194.7				194.7	2115.84	1899-12-31 00:35:15		01E3	00405650	483	8	1	4216400	1899-12-31 01:10:16	172.875	173.1
349	194.8				194.8	2121.92	1899-12-31 00:35:21		01EB	00408530	491	8	1	4228400	1899-12-31 01:10:28	173.367	173.55
350	194.9				194.9	2128	1899-12-31 00:35:28		01F3	0040B410	499	8	1	4240400	1899-12-31 01:10:40	173.859	174
351	195				195	2134.08	1899-12-31 00:35:34		01FB	0040E2F0	507	8	1	4252400	1899-12-31 01:10:52	174.351	174.45
352	195.1				195.1	2140.16	1899-12-31 00:35:40		0203	004111D0	515	8	1	4264400	1899-12-31 01:11:04	174.843	175.05
353	195.2				195.2	2146.24	1899-12-31 00:35:46		020B	004140B0	523	8	1	4276400	1899-12-31 01:11:16	175.335	175.5
354	195.3				195.3	2152.32	1899-12-31 00:35:52		0212	00416F90	530	7	0.875	4288400	1899-12-31 01:11:28	175.827	175.95
355	195.4				195.4	2158.4	1899-12-31 00:35:58		0219	00419E70	537	7	0.875	4300400	1899-12-31 01:11:40	176.319	176.4
356	195.5				195.5	2164.48	1899-12-31 00:36:04		021F	0041CFA8	543	6	0.75	4313000	1899-12-31 01:11:53	176.836	177
357	195.6				195.6	2170.56	1899-12-31 00:36:10		0226	0042007C	550	7	0.875	4325500	1899-12-31 01:12:05	177.349	177.45
358	195.7				195.7	2176.64	1899-12-31 00:36:16		022D	00422F5C	557	7	0.875	4337500	1899-12-31 01:12:17	177.841	178.05
359	195.8				195.8	2182.72	1899-12-31 00:36:22		0236	00425FCC	566	9	1.125	4349900	1899-12-31 01:12:29	178.349	178.5
360	195.9				195.9	2188.8	1899-12-31 00:36:28		023E	00429294	574	8	1	4362900	1899-12-31 01:12:42	178.882	179.1
361	196				196	2194.88	1899-12-31 00:36:34		0246	0042C174	582	8	1	4374900	1899-12-31 01:12:54	179.374	179.55
362	196.1				196.1	2200.96	1899-12-31 00:36:40		024E	0042F054	590	8	1	4386900	1899-12-31 01:13:06	179.866	180
363	196.2				196.2	2207.04	1899-12-31 00:36:47		0256	00431F34	598	8	1	4398900	1899-12-31 01:13:18	180.358	180.45
364	196.3				196.3	2213.12	1899-12-31 00:36:53		025E	00434E14	606	8	1	4410900	1899-12-31 01:13:30	180.85	181.05
365	196.4				196.4	2219.2	1899-12-31 00:36:59		0266	00437CF4	614	8	1	4422900	1899-12-31 01:13:42	181.342	181.5
366	196.5				196.5	2225.28	1899-12-31 00:37:05		026E	0043ABD4	622	8	1	4434900	1899-12-31 01:13:54	181.834	181.95
367	196.6				196.6	2231.36	1899-12-31 00:37:11		0276	0043DAB4	630	8	1	4446900	1899-12-31 01:14:06	182.326	182.55
368	196.7				196.7	2237.44	1899-12-31 00:37:17		027E	00440994	638	8	1	4458900	1899-12-31 01:14:18	182.818	183
369	196.8				196.8	2243.52	1899-12-31 00:37:23		0286	00443874	646	8	1	4470900	1899-12-31 01:14:30	183.31	183.45
370	196.9				196.9	2249.6	1899-12-31 00:37:29		028E	00446754	654	8	1	4482900	1899-12-31 01:14:42	183.802	183.9
371	197				197	2255.68	1899-12-31 00:37:35		0296	00449634	662	8	1	4494900	1899-12-31 01:14:54	184.294	184.5
372	197.1				197.1	2261.76	1899-12-31 00:37:41		029E	0044C514	670	8	1	4506900	1899-12-31 01:15:06	184.786	184.95
373	197.2				197.2	2267.84	1899-12-31 00:37:47		02A6	0044F3F4	678	8	1	4518900	1899-12-31 01:15:18	185.278	185.4
374	197.3				197.3	2273.92	1899-12-31 00:37:53		02AE	004522D4	686	8	1	4530900	1899-12-31 01:15:30	185.77	185.85
375	197.4				197.4	2280	1899-12-31 00:38:00		02B6	004551B4	694	8	1	4542900	1899-12-31 01:15:42	186.262	186.45
376	197.5				197.5	2286.08	1899-12-31 00:38:06		02BE	00458094	702	8	1	4554900	1899-12-31 01:15:54	186.754	186.9
377	197.6				197.6	2292.16	1899-12-31 00:38:12		02C6	0045AF74	710	8	1	4566900	1899-12-31 01:16:06	187.246	187.35
378	197.7				197.7	2298.24	1899-12-31 00:38:18		02CE	0045DE54	718	8	1	4578900	1899-12-31 01:16:18	187.738	187.95
379	197.8				197.8	2304.32	1899-12-31 00:38:24		02D6	00460D34	726	8	1	4590900	1899-12-31 01:16:30	188.23	188.4
380	197.9				197.9	2310.4	1899-12-31 00:38:30		02DE	00463C14	734	8	1	4602900	1899-12-31 01:16:42	188.722	188.85
381	198				198	2316.48	1899-12-31 00:38:36		02E6	00466AF4	742	8	1	4614900	1899-12-31 01:16:54	189.214	189.3
382	198.1				198.1	2322.56	1899-12-31 00:38:42		02EE	004699D4	750	8	1	4626900	1899-12-31 01:17:06	189.706	189.9
383	198.2				198.2	2328.64	1899-12-31 00:38:48		02F6	0046C8B4	758	8	1	4638900	1899-12-31 01:17:18	190.198	190.35
384	198.3				198.3	2334.72	1899-12-31 00:38:54		02FE	0046F794	766	8	1	4650900	1899-12-31 01:17:30	190.69	190.8
385	198.4				198.4	2340.8	1899-12-31 00:39:00		0306	00472674	774	8	1	4662900	1899-12-31 01:17:42	191.182	191.4
386	198.5				198.5	2346.88	1899-12-31 00:39:06		030E	00475554	782	8	1	4674900	1899-12-31 01:17:54	191.674	191.85
387	198.6				198.6	2352.96	1899-12-31 00:39:12		0314	00478434	788	6	0.75	4686900	1899-12-31 01:18:06	192.166	192.3
388	198.7				198.7	2359.04	1899-12-31 00:39:19		031C	0047B314	796	8	1	4698900	1899-12-31 01:18:18	192.658	192.75
389	198.8				198.8	2365.12	1899-12-31 00:39:25		0324	0047E1F4	804	8	1	4710900	1899-12-31 01:18:30	193.15	193.35
390	198.9				198.9	2371.2	1899-12-31 00:39:31		032C	004810D4	812	8	1	4722900	1899-12-31 01:18:42	193.642	193.8
391	199				199	2377.28	1899-12-31 00:39:37		0334	00483FB4	820	8	1	4734900	1899-12-31 01:18:54	194.134	194.25
392	199.1				199.1	2383.36	1899-12-31 00:39:43		033C	00486E94	828	8	1	4746900	1899-12-31 01:19:06	194.626	194.85
393	199.2				199.2	2389.44	1899-12-31 00:39:49		0344	00489D74	836	8	1	4758900	1899-12-31 01:19:18	195.118	195.3
394	199.3				199.3	2395.52	1899-12-31 00:39:55		034C	0048CC54	844	8	1	4770900	1899-12-31 01:19:30	195.61	195.75
395	199.4				199.4	2401.6	1899-12-31 00:40:01		0354	0048FB34	852	8	1	4782900	1899-12-31 01:19:42	196.102	196.2
396	199.5				199.5	2407.68	1899-12-31 00:40:07		035C	00492A14	860	8	1	4794900	1899-12-31 01:19:54	196.594	196.8
397	199.6				199.6	2413.76	1899-12-31 00:40:13		0364	004958F4	868	8	1	4806900	1899-12-31 01:20:06	197.086	197.25
398	199.7				199.7	2419.84	1899-12-31 00:40:19		036C	004987D4	876	8	1	4818900	1899-12-31 01:20:18	197.578	197.7
399	199.8				199.8	2425.92	1899-12-31 00:40:25		0374	0049B6B4	884	8	1	4830900	1899-12-31 01:20:30	198.07	198.15
400	199.9				199.9	2432	1899-12-31 00:40:32		037C	0049E594	892	8	1	4842900	1899-12-31 01:20:42	198.562	198.75
401	200				200	2438.08	1899-12-31 00:40:38		0384	004A1474	900	8	1	4854900	1899-12-31 01:20:54	199.054	199.2
402	200.1				200.1	2444.16	1899-12-31 00:40:44		038C	004A4354	908	8	1	4866900	1899-12-31 01:21:06	199.546	199.65
403	200.2				200.2	2450.24	1899-12-31 00:40:50		0394	004A7234	916	8	1	4878900	1899-12-31 01:21:18	200.038	200.25
404	200.3				200.3	2456.32	1899-12-31 00:40:56		039C	004AA114	924	8	1	4890900	1899-12-31 01:21:30	200.53	200.7
405	200.4				200.4	2462.4	1899-12-31 00:41:02		03A4	004ACFF4	932	8	1	4902900	1899-12-31 01:21:42	201.022	201.15
406	200.5				200.5	2468.48	1899-12-31 00:41:08		03AC	004AFED4	940	8	1	4914900	1899-12-31 01:21:54	201.514	201.6
407	200.6				200.6	2474.56	1899-12-31 00:41:14		03B4	004B2DB4	948	8	1	4926900	1899-12-31 01:22:06	202.006	202.2
408	200.7				200.7	2480.64	1899-12-31 00:41:20		03BC	004B5C94	956	8	1	4938900	1899-12-31 01:22:18	202.498	202.65
409	200.8				200.8	2486.72	1899-12-31 00:41:26		03C1	004B8B74	961	5	0.625	4950900	1899-12-31 01:22:30	202.99	203.1
410	200.9				200.9	2492.8	1899-12-31 00:41:32		03C1	004BBA54	961	0	0	4962900	1899-12-31 01:22:42	203.482	203.7
411	201				201	2498.88	1899-12-31 00:41:38		03C1	004BEB28	961	0	0	4975400	1899-12-31 01:22:55	203.995	204.15
412	201.1				201.1	2504.96	1899-12-31 00:41:44		03C1	004C1AD0	961	0	0	4987600	1899-12-31 01:23:07	204.495	204.6
413	201.2				201.2	2511.04	1899-12-31 00:41:51		03C1	004C4A14	961	0	0	4999700	1899-12-31 01:23:19	204.991	205.2
414	201.3				201.3	2517.12	1899-12-31 00:41:57		03C1	004C7958	961	0	0	5011800	1899-12-31 01:23:31	205.487	205.65
415	201.4				201.4	2523.2	1899-12-31 00:42:03		03C1	004CA89C	961	0	0	5023900	1899-12-31 01:23:43	205.983	206.1
416	201.5				201.5	2529.28	1899-12-31 00:42:09		03C1	004CD844	961	0	0	5036100	1899-12-31 01:23:56	206.484	206.7
417	201.6				201.6	2535.36	1899-12-31 00:42:15		03C1	004D0788	961	0	0	5048200	1899-12-31 01:24:08	206.98	207.15
418	201.7				201.7	2541.44	1899-12-31 00:42:21		03C1	004D36CC	961	0	0	5060300	1899-12-31 01:24:20	207.476	207.6
419	201.8				201.8	2547.52	1899-12-31 00:42:27		03C1	004D6610	961	0	0	5072400	1899-12-31 01:24:32	207.972	208.05
420	201.9				201.9	2553.6	1899-12-31 00:42:33		03C4	004D9554	964	3	0.375	5084500	1899-12-31 01:24:44	208.468	208.65
421	202				202	2559.68	1899-12-31 00:42:39		03CC	004DC4FC	972	8	1	5096700	1899-12-31 01:24:56	208.968	209.1
422	202.1				202.1	2565.76	1899-12-31 00:42:45		03D4	004DF4A4	980	8	1	5108900	1899-12-31 01:25:08	209.469	209.55
423	202.2				202.2	2571.84	1899-12-31 00:42:51		03DC	004E2384	988	8	1	5120900	1899-12-31 01:25:20	209.961	210.15
424	202.3				202.3	2577.92	1899-12-31 00:42:57		03DE	004E5264	990	2	0.25	5132900	1899-12-31 01:25:32	210.453	210.6
425	202.4				202.4	2584	1899-12-31 00:43:04		03DF	004E8144	991	1	0.125	5144900	1899-12-31 01:25:44	210.945	211.05
426	202.5				202.5	2590.08	1899-12-31 00:43:10		03DF	004EB088	991	0	0	5157000	1899-12-31 01:25:57	211.441	211.65
427	202.6				202.6	2596.16	1899-12-31 00:43:16		03DF	004EE1C0	991	0	0	5169600	1899-12-31 01:26:09	211.957	212.1
428	202.7				202.7	2602.24	1899-12-31 00:43:22		03DF	004F1104	991	0	0	5181700	1899-12-31 01:26:21	212.453	212.55
429	202.8				202.8	2608.32	1899-12-31 00:43:28		03DF	004F4048	991	0	0	5193800	1899-12-31 01:26:33	212.95	213.15
430	202.9				202.9	2614.4	1899-12-31 00:43:34		03DF	004F6F8C	991	0	0	5205900	1899-12-31 01:26:45	213.446	213.6
431	203				203	2620.48	1899-12-31 00:43:40		03DF	004F9F34	991	0	0	5218100	1899-12-31 01:26:58	213.946	214.05
432	203.1				203.1	2626.56	1899-12-31 00:43:46		03DF	004FCE78	991	0	0	5230200	1899-12-31 01:27:10	214.442	214.65
433	203.2				203.2	2632.64	1899-12-31 00:43:52		03E0	004FFDBC	992	1	0.125	5242300	1899-12-31 01:27:22	214.938	215.1
434	203.3				203.3	2638.72	1899-12-31 00:43:58		03E2	00502D00	994	2	0.25	5254400	1899-12-31 01:27:34	215.434	215.55
435	203.4				203.4	2644.8	1899-12-31 00:44:04		03E4	00505E38	996	2	0.25	5267000	1899-12-31 01:27:47	215.951	216.15
436	203.5				203.5	2650.88	1899-12-31 00:44:10		03EC	00508D7C	1004	8	1	5279100	1899-12-31 01:27:59	216.447	216.6
437	203.6				203.6	2656.96	1899-12-31 00:44:16		03F4	0050BCC0	1012	8	1	5291200	1899-12-31 01:28:11	216.943	217.05
438	203.7				203.7	2663.04	1899-12-31 00:44:23		03FC	0050EBA0	1020	8	1	5303200	1899-12-31 01:28:23	217.435	217.65
439	203.8				203.8	2669.12	1899-12-31 00:44:29		0404	00511A80	1028	8	1	5315200	1899-12-31 01:28:35	217.927	218.1
440	203.9				203.9	2675.2	1899-12-31 00:44:35		040C	00514960	1036	8	1	5327200	1899-12-31 01:28:47	218.419	218.55
441	204				204	2681.28	1899-12-31 00:44:41		0414	00517840	1044	8	1	5339200	1899-12-31 01:28:59	218.911	219
442	204.1				204.1	2687.36	1899-12-31 00:44:47		041C	0051A720	1052	8	1	5351200	1899-12-31 01:29:11	219.403	219.6
443	204.2				204.2	2693.44	1899-12-31 00:44:53		0424	0051D600	1060	8	1	5363200	1899-12-31 01:29:23	219.895	220.05
444	204.3				204.3	2699.52	1899-12-31 00:44:59		042C	005204E0	1068	8	1	5375200	1899-12-31 01:29:35	220.387	220.5
445	204.4				204.4	2705.6	1899-12-31 00:45:05		0434	005233C0	1076	8	1	5387200	1899-12-31 01:29:47	220.879	221.1
446	204.5				204.5	2711.68	1899-12-31 00:45:11		043C	005262A0	1084	8	1	5399200	1899-12-31 01:29:59	221.371	221.55
447	204.6				204.6	2717.76	1899-12-31 00:45:17		0444	00529180	1092	8	1	5411200	1899-12-31 01:30:11	221.863	222
448	204.7				204.7	2723.84	1899-12-31 00:45:23		044C	0052C060	1100	8	1	5423200	1899-12-31 01:30:23	222.355	222.45
449	204.8				204.8	2729.92	1899-12-31 00:45:29		0454	0052EF40	1108	8	1	5435200	1899-12-31 01:30:35	222.847	223.05
450	204.9				204.9	2736	1899-12-31 00:45:36		045C	00531E20	1116	8	1	5447200	1899-12-31 01:30:47	223.339	223.5
451	205				205	2742.08	1899-12-31 00:45:42		0464	00534D00	1124	8	1	5459200	1899-12-31 01:30:59	223.831	223.95
452	205.1				205.1	2748.16	1899-12-31 00:45:48		046C	00537BE0	1132	8	1	5471200	1899-12-31 01:31:11	224.323	224.4
453	205.2				205.2	2754.24	1899-12-31 00:45:54		0474	0053AAC0	1140	8	1	5483200	1899-12-31 01:31:23	224.815	225
454	205.3				205.3	2760.32	1899-12-31 00:46:00		047C	0053D9A0	1148	8	1	5495200	1899-12-31 01:31:35	225.307	225.45
455	205.4				205.4	2766.4	1899-12-31 00:46:06		0484	00540880	1156	8	1	5507200	1899-12-31 01:31:47	225.799	225.9
456	205.5				205.5	2772.48	1899-12-31 00:46:12		048C	00543760	1164	8	1	5519200	1899-12-31 01:31:59	226.291	226.5
457	205.6				205.6	2778.56	1899-12-31 00:46:18		0494	00546640	1172	8	1	5531200	1899-12-31 01:32:11	226.783	226.95
458	205.7				205.7	2784.64	1899-12-31 00:46:24		049C	00549520	1180	8	1	5543200	1899-12-31 01:32:23	227.275	227.4
459	205.8				205.8	2790.72	1899-12-31 00:46:30		04A4	0054C400	1188	8	1	5555200	1899-12-31 01:32:35	227.767	227.85
460	205.9				205.9	2796.8	1899-12-31 00:46:36		04AC	0054F2E0	1196	8	1	5567200	1899-12-31 01:32:47	228.259	228.45
461	206				206	2802.88	1899-12-31 00:46:42		04B4	005521C0	1204	8	1	5579200	1899-12-31 01:32:59	228.751	228.9
462	206.1				206.1	2808.96	1899-12-31 00:46:48		04BC	005550A0	1212	8	1	5591200	1899-12-31 01:33:11	229.243	229.35
463	206.2				206.2	2815.04	1899-12-31 00:46:55		04C4	00557F80	1220	8	1	5603200	1899-12-31 01:33:23	229.735	229.95
464	206.3				206.3	2821.12	1899-12-31 00:47:01		04C4	0055AE60	1220	0	0	5615200	1899-12-31 01:33:35	230.227	230.4
465	206.4				206.4	2827.2	1899-12-31 00:47:07		04C4	0055FE3A	1220	0	0	5635642	1899-12-31 01:33:55	231.065	231.15
466	206.5				206.5	2833.28	1899-12-31 00:47:13		04C4	00560C84	1220	0	0	5639300	1899-12-31 01:33:59	231.215	231.3
467	206.6				206.6	2839.36	1899-12-31 00:47:19		04C4	00563C90	1220	0	0	5651600	1899-12-31 01:34:11	231.72	231.9
468	206.7				206.7	2845.44	1899-12-31 00:47:25		04C4	00566C38	1220	0	0	5663800	1899-12-31 01:34:23	232.22	232.35
469	206.8				206.8	2851.52	1899-12-31 00:47:31		04C5	00569C44	1221	1	0.125	5676100	1899-12-31 01:34:36	232.724	232.8
470	206.9				206.9	2857.6	1899-12-31 00:47:37		04C5	0056CBEC	1221	0	0	5688300	1899-12-31 01:34:48	233.224	233.4
471	207				207	2863.68	1899-12-31 00:47:43		04C5	0056FD88	1221	0	0	5701000	1899-12-31 01:35:01	233.745	233.85
472	207.1				207.1	2869.76	1899-12-31 00:47:49		04C5	00572D94	1221	0	0	5713300	1899-12-31 01:35:13	234.249	234.45
473	207.2				207.2	2875.84	1899-12-31 00:47:55		04C5	00575D3C	1221	0	0	5725500	1899-12-31 01:35:25	234.75	234.9
474	207.3				207.3	2881.92	1899-12-31 00:48:01		04C6	00578D48	1222	1	0.125	5737800	1899-12-31 01:35:37	235.254	235.35
475	207.4				207.4	2888	1899-12-31 00:48:08		04C6	0057BCF0	1222	0	0	5750000	1899-12-31 01:35:50	235.754	235.95
476	207.5				207.5	2894.08	1899-12-31 00:48:14		04C6	0057EEF0	1222	0	0	5762800	1899-12-31 01:36:02	236.279	236.4
477	207.6				207.6	2900.16	1899-12-31 00:48:20		04C6	00581E98	1222	0	0	5775000	1899-12-31 01:36:15	236.779	237
478	207.7				207.7	2906.24	1899-12-31 00:48:26		04C6	00584EA4	1222	0	0	5787300	1899-12-31 01:36:27	237.283	237.45
479	207.8				207.8	2912.32	1899-12-31 00:48:32		04C7	00587E4C	1223	1	0.125	5799500	1899-12-31 01:36:39	237.784	237.9
480	207.9				207.9	2918.4	1899-12-31 00:48:38		04C7	0058AE58	1223	0	0	5811800	1899-12-31 01:36:51	238.288	238.5
481	208				208	2924.48	1899-12-31 00:48:44		04C7	0058DFF4	1223	0	0	5824500	1899-12-31 01:37:04	238.809	238.95
482	208.1				208.1	2930.56	1899-12-31 00:48:50		04C7	00590F9C	1223	0	0	5836700	1899-12-31 01:37:16	239.309	239.4
483	208.2				208.2	2936.64	1899-12-31 00:48:56		04C7	00593FA8	1223	0	0	5849000	1899-12-31 01:37:29	239.813	240
484	208.3				208.3	2942.72	1899-12-31 00:49:02		04C7	00596F50	1223	0	0	5861200	1899-12-31 01:37:41	240.313	240.45
485	208.4				208.4	2948.8	1899-12-31 00:49:08		04C8	00599EF8	1224	1	0.125	5873400	1899-12-31 01:37:53	240.814	240.9
486	208.5				208.5	2954.88	1899-12-31 00:49:14		04C8	0059CF04	1224	0	0	5885700	1899-12-31 01:38:05	241.318	241.5
487	208.6				208.6	2960.96	1899-12-31 00:49:20		04C8	005A00A1	1224	0	0	5898401	1899-12-31 01:38:18	241.839	241.95
488	208.7				208.7	2967.04	1899-12-31 00:49:27		04C8	005A3048	1224	0	0	5910600	1899-12-31 01:38:30	242.339	242.55
489	208.8				208.8	2973.12	1899-12-31 00:49:33		04C8	005A6054	1224	0	0	5922900	1899-12-31 01:38:42	242.843	243
490	208.9				208.9	2979.2	1899-12-31 00:49:39		04C8	005A8FFD	1224	0	0	5935101	1899-12-31 01:38:55	243.343	243.45
491	209				209	2985.28	1899-12-31 00:49:45		04C8	005AC009	1224	0	0	5947401	1899-12-31 01:39:07	243.848	244.05
492	209.1				209.1	2991.36	1899-12-31 00:49:51		04C8	005AEFB0	1224	0	0	5959600	1899-12-31 01:39:19	244.348	244.5
493	209.2				209.2	2997.44	1899-12-31 00:49:57		04C8	005B1F58	1224	0	0	5971800	1899-12-31 01:39:31	244.848	244.95
494	209.3				209.3	3003.52	1899-12-31 00:50:03		04C8	005B4F64	1224	0	0	5984100	1899-12-31 01:39:44	245.352	245.55
495	209.4				209.4	3009.6	1899-12-31 00:50:09		04C8	005B7F0D	1224	0	0	5996301	1899-12-31 01:39:56	245.853	246
496	209.5				209.5	3015.68	1899-12-31 00:50:15		04C8	005BAF18	1224	0	0	6008600	1899-12-31 01:40:08	246.357	246.45
497	209.6				209.6	3021.76	1899-12-31 00:50:21		04C9	005BDEC0	1225	1	0.125	6020800	1899-12-31 01:40:20	246.857	247.05
498	209.7				209.7	3027.84	1899-12-31 00:50:27		04C9	005C0ECC	1225	0	0	6033100	1899-12-31 01:40:33	247.361	247.5
499	209.8				209.8	3033.92	1899-12-31 00:50:33		0000	00000000	0	-1225		0	1899-12-31	0	0
500	209.9				209.9	3040	1899-12-31 00:50:40		0000	00000000	0	0		0	1899-12-31	0	0
501	210				210	3046.08	1899-12-31 00:50:46		0000	00000000	0	0		0	1899-12-31	0	0
502	210.1				210.1	3052.16	1899-12-31 00:50:52				0	0		0	1899-12-31	0	0
503	210.2				210.2	3058.24	1899-12-31 00:50:58				0	0		0	1899-12-31	0	0
504	210.3				210.3	3064.32	1899-12-31 00:51:04				0	0		0	1899-12-31	0	0
505	210.4				210.4	3070.4	1899-12-31 00:51:10				0	0		0	1899-12-31	0	0
506	210.5				210.5	3076.48	1899-12-31 00:51:16				0	0		0	1899-12-31	0	0
507	210.6				210.6	3082.56	1899-12-31 00:51:22				0	0		0	1899-12-31	0	0
508	210.7				210.7	3088.64	1899-12-31 00:51:28				0	0		0	1899-12-31	0	0
509	210.8				210.8	3094.72	1899-12-31 00:51:34				0	0		0	1899-12-31	0	0
510	210.9				210.9	3100.8	1899-12-31 00:51:40				0	0		0	1899-12-31	0	0
511	211				211	3106.88	1899-12-31 00:51:46				0	0		0	1899-12-31	0	0
512	211.1				211.1	3112.96	1899-12-31 00:51:52				0	0		0	1899-12-31	0	0
513	211.2				211.2	3119.04	1899-12-31 00:51:59				0	0		0	1899-12-31	0	0
514	211.3				211.3	3125.12	1899-12-31 00:52:05				0	0		0	1899-12-31	0	0
515	211.4				211.4	3131.2	1899-12-31 00:52:11				0	0		0	1899-12-31	0	0
516	211.5				211.5	3137.28	1899-12-31 00:52:17				0	0		0	1899-12-31	0	0
517	211.6				211.6	3143.36	1899-12-31 00:52:23				0	0		0	1899-12-31	0	0
518	211.7				211.7	3149.44	1899-12-31 00:52:29				0	0		0	1899-12-31	0	0
519	211.8				211.8	3155.52	1899-12-31 00:52:35				0	0		0	1899-12-31	0	0
520	211.9				211.9	3161.6	1899-12-31 00:52:41				0	0		0	1899-12-31	0	0
521	212				212	3167.68	1899-12-31 00:52:47				0	0		0	1899-12-31	0	0
522	212.1				212.1	3173.76	1899-12-31 00:52:53				0	0		0	1899-12-31	0	0
523	212.2				212.2	3179.84	1899-12-31 00:52:59				0	0		0	1899-12-31	0	0
524	212.3				212.3	3185.92	1899-12-31 00:53:05				0	0		0	1899-12-31	0	0
525	212.4				212.4	3192	1899-12-31 00:53:12				0	0		0	1899-12-31	0	0
526	212.5				212.5	3198.08	1899-12-31 00:53:18				0	0		0	1899-12-31	0	0
527	212.6				212.6	3204.16	1899-12-31 00:53:24				0	0		0	1899-12-31	0	0
528	212.7				212.7	3210.24	1899-12-31 00:53:30				0	0		0	1899-12-31	0	0
529	212.8				212.8	3216.32	1899-12-31 00:53:36				0	0		0	1899-12-31	0	0
530	212.9				212.9	3222.4	1899-12-31 00:53:42				0	0		0	1899-12-31	0	0
531	213				213	3228.48	1899-12-31 00:53:48				0	0		0	1899-12-31	0	0
532	213.1				213.1	3234.56	1899-12-31 00:53:54				0	0		0	1899-12-31	0	0
533	213.2				213.2	3240.64	1899-12-31 00:54:00				0	0		0	1899-12-31	0	0
534	213.3				213.3	3246.72	1899-12-31 00:54:06				0	0		0	1899-12-31	0	0
535	213.4				213.4	3252.8	1899-12-31 00:54:12				0	0		0	1899-12-31	0	0
536	213.5				213.5	3258.88	1899-12-31 00:54:18				0	0		0	1899-12-31	0	0
537	213.6				213.6	3264.96	1899-12-31 00:54:24				0	0		0	1899-12-31	0	0
538	213.7				213.7	3271.04	1899-12-31 00:54:31				0	0		0	1899-12-31	0	0
539	213.8				213.8	3277.12	1899-12-31 00:54:37				0	0		0	1899-12-31	0	0
540	213.9				213.9	3283.2	1899-12-31 00:54:43				0	0		0	1899-12-31	0	0
541	214				214	3289.28	1899-12-31 00:54:49				0	0		0	1899-12-31	0	0
542	214.1				214.1	3295.36	1899-12-31 00:54:55				0	0		0	1899-12-31	0	0
543	214.2				214.2	3301.44	1899-12-31 00:55:01				0	0		0	1899-12-31	0	0
544	214.3				214.3	3307.52	1899-12-31 00:55:07				0	0		0	1899-12-31	0	0
545	214.4				214.4	3313.6	1899-12-31 00:55:13				0	0		0	1899-12-31	0	0
546	214.5				214.5	3319.68	1899-12-31 00:55:19				0	0		0	1899-12-31	0	0
547	214.6				214.6	3325.76	1899-12-31 00:55:25				0	0		0	1899-12-31	0	0
548	214.7				214.7	3331.84	1899-12-31 00:55:31				0	0		0	1899-12-31	0	0
549	214.8				214.8	3337.92	1899-12-31 00:55:37				0	0		0	1899-12-31	0	0
550	214.9				214.9	3344	1899-12-31 00:55:44				0	0		0	1899-12-31	0	0
551	215				215	3350.08	1899-12-31 00:55:50				0	0		0	1899-12-31	0	0
552	215.1				215.1	3356.16	1899-12-31 00:55:56				0	0		0	1899-12-31	0	0
553	215.2				215.2	3362.24	1899-12-31 00:56:02				0	0		0	1899-12-31	0	0
554	215.3				215.3	3368.32	1899-12-31 00:56:08				0	0		0	1899-12-31	0	0
555	215.4				215.4	3374.4	1899-12-31 00:56:14				0	0		0	1899-12-31	0	0
556	215.5				215.5	3380.48	1899-12-31 00:56:20				0	0		0	1899-12-31	0	0
557	215.6				215.6	3386.56	1899-12-31 00:56:26				0	0		0	1899-12-31	0	0
558	215.7				215.7	3392.64	1899-12-31 00:56:32				0	0		0	1899-12-31	0	0
559	215.8				215.8	3398.72	1899-12-31 00:56:38				0	0		0	1899-12-31	0	0
560	215.9				215.9	3404.8	1899-12-31 00:56:44				0	0		0	1899-12-31	0	0
561	216				216	3410.88	1899-12-31 00:56:50				0	0		0	1899-12-31	0	0
562	216.1				216.1	3416.96	1899-12-31 00:56:56				0	0		0	1899-12-31	0	0
563	216.2				216.2	3423.04	1899-12-31 00:57:03				0	0		0	1899-12-31	0	0
564	216.3				216.3	3429.12	1899-12-31 00:57:09				0	0		0	1899-12-31	0	0
565	216.4				216.4	3435.2	1899-12-31 00:57:15				0	0		0	1899-12-31	0	0
566	216.5				216.5	3441.28	1899-12-31 00:57:21				0	0		0	1899-12-31	0	0
567	216.6				216.6	3447.36	1899-12-31 00:57:27				0	0		0	1899-12-31	0	0
568	216.7				216.7	3453.44	1899-12-31 00:57:33				0	0		0	1899-12-31	0	0
569	216.8				216.8	3459.52	1899-12-31 00:57:39				0	0		0	1899-12-31	0	0
570	216.9				216.9	3465.6	1899-12-31 00:57:45				0	0		0	1899-12-31	0	0
571	217				217	3471.68	1899-12-31 00:57:51				0	0		0	1899-12-31	0	0
572	217.1				217.1	3477.76	1899-12-31 00:57:57				0	0		0	1899-12-31	0	0
573	217.2				217.2	3483.84	1899-12-31 00:58:03				0	0		0	1899-12-31	0	0
574	217.3				217.3	3489.92	1899-12-31 00:58:09				0	0		0	1899-12-31	0	0
575	217.4				217.4	3496	1899-12-31 00:58:16				0	0		0	1899-12-31	0	0
576	217.5				217.5	3502.08	1899-12-31 00:58:22				0	0		0	1899-12-31	0	0
577	217.6				217.6	3508.16	1899-12-31 00:58:28				0	0		0	1899-12-31	0	0
578	217.7				217.7	3514.24	1899-12-31 00:58:34				0	0		0	1899-12-31	0	0
579	217.8				217.8	3520.32	1899-12-31 00:58:40				0	0		0	1899-12-31	0	0
580	217.9				217.9	3526.4	1899-12-31 00:58:46				0	0		0	1899-12-31	0	0
581	218				218	3532.48	1899-12-31 00:58:52				0	0		0	1899-12-31	0	0
582	218.1				218.1	3538.56	1899-12-31 00:58:58				0	0		0	1899-12-31	0	0
583	218.2				218.2	3544.64	1899-12-31 00:59:04				0	0		0	1899-12-31	0	0
584	218.3				218.3	3550.72	1899-12-31 00:59:10				0	0		0	1899-12-31	0	0
585	218.4				218.4	3556.8	1899-12-31 00:59:16				0	0		0	1899-12-31	0	0
586	218.5				218.5	3562.88	1899-12-31 00:59:22				0	0		0	1899-12-31	0	0
587	218.6				218.6	3568.96	1899-12-31 00:59:28				0	0		0	1899-12-31	0	0
588	218.7				218.7	3575.04	1899-12-31 00:59:35				0	0		0	1899-12-31	0	0
589	218.8				218.8	3581.12	1899-12-31 00:59:41				0	0		0	1899-12-31	0	0
590	218.9				218.9	3587.2	1899-12-31 00:59:47				0	0		0	1899-12-31	0	0
591	219				219	3593.28	1899-12-31 00:59:53				0	0		0	1899-12-31	0	0
592	219.1				219.1	3599.36	1899-12-31 00:59:59				0	0		0	1899-12-31	0	0
593	219.2				219.2	3605.44	1899-12-31 01:00:05				0	0		0	1899-12-31	0	0
594	219.3				219.3	3611.52	1899-12-31 01:00:11				0	0		0	1899-12-31	0	0
595	219.4				219.4	3617.6	1899-12-31 01:00:17				0	0		0	1899-12-31	0	0
596	219.5				219.5	3623.68	1899-12-31 01:00:23				0	0		0	1899-12-31	0	0
597	219.6				219.6	3629.76	1899-12-31 01:00:29				0	0		0	1899-12-31	0	0
598	219.7				219.7	3635.84	1899-12-31 01:00:35				0	0		0	1899-12-31	0	0
599	219.8				219.8	3641.92	1899-12-31 01:00:41				0	0		0	1899-12-31	0	0
600	219.9				219.9	3648	1899-12-31 01:00:48				0	0		0	1899-12-31	0	0
601	220				220	3654.08	1899-12-31 01:00:54				0	0		0	1899-12-31	0	0
602	220.1				220.1	3660.16	1899-12-31 01:01:00				0	0		0	1899-12-31	0	0
603	220.2				220.2	3666.24	1899-12-31 01:01:06				0	0		0	1899-12-31	0	0
604	220.3				220.3	3672.32	1899-12-31 01:01:12				0	0		0	1899-12-31	0	0
605	220.4				220.4	3678.4	1899-12-31 01:01:18				0	0		0	1899-12-31	0	0
606	220.5				220.5	3684.48	1899-12-31 01:01:24				0	0		0	1899-12-31	0	0
607	220.6				220.6	3690.56	1899-12-31 01:01:30				0	0		0	1899-12-31	0	0
608	220.7				220.7	3696.64	1899-12-31 01:01:36				0	0		0	1899-12-31	0	0
609	220.8				220.8	3702.72	1899-12-31 01:01:42				0	0		0	1899-12-31	0	0
610	220.9				220.9	3708.8	1899-12-31 01:01:48				0	0		0	1899-12-31	0	0
611	221				221	3714.88	1899-12-31 01:01:54				0	0		0	1899-12-31	0	0
612	221.1				221.1	3720.96	1899-12-31 01:02:00				0	0		0	1899-12-31	0	0
613	221.2				221.2	3727.04	1899-12-31 01:02:07				0	0		0	1899-12-31	0	0
614	221.3				221.3	3733.12	1899-12-31 01:02:13				0	0		0	1899-12-31	0	0
615	221.4				221.4	3739.2	1899-12-31 01:02:19				0	0		0	1899-12-31	0	0
616	221.5				221.5	3745.28	1899-12-31 01:02:25				0	0		0	1899-12-31	0	0
617	221.6				221.6	3751.36	1899-12-31 01:02:31				0	0		0	1899-12-31	0	0
618	221.7				221.7	3757.44	1899-12-31 01:02:37				0	0		0	1899-12-31	0	0
619	221.8				221.8	3763.52	1899-12-31 01:02:43				0	0		0	1899-12-31	0	0
620	221.9				221.9	3769.6	1899-12-31 01:02:49				0	0		0	1899-12-31	0	0
621	222				222	3775.68	1899-12-31 01:02:55				0	0		0	1899-12-31	0	0
622	222.1				222.1	3781.76	1899-12-31 01:03:01				0	0		0	1899-12-31	0	0
623	222.2				222.2	3787.84	1899-12-31 01:03:07				0	0		0	1899-12-31	0	0
624	222.3				222.3	3793.92	1899-12-31 01:03:13				0	0		0	1899-12-31	0	0
625	222.4				222.4	3800	1899-12-31 01:03:20				0	0		0	1899-12-31	0	0
626	222.5				222.5	3806.08	1899-12-31 01:03:26				0	0		0	1899-12-31	0	0
627	222.6				222.6	3812.16	1899-12-31 01:03:32				0	0		0	1899-12-31	0	0
628	222.7				222.7	3818.24	1899-12-31 01:03:38				0	0		0	1899-12-31	0	0
629	222.8				222.8	3824.32	1899-12-31 01:03:44				0	0		0	1899-12-31	0	0
630	222.9				222.9	3830.4	1899-12-31 01:03:50				0	0		0	1899-12-31	0	0
631	223				223	3836.48	1899-12-31 01:03:56				0	0		0	1899-12-31	0	0
632	223.1				223.1	3842.56	1899-12-31 01:04:02				0	0		0	1899-12-31	0	0
633	223.2				223.2	3848.64	1899-12-31 01:04:08				0	0		0	1899-12-31	0	0
634	223.3				223.3	3854.72	1899-12-31 01:04:14				0	0		0	1899-12-31	0	0
635	223.4				223.4	3860.8	1899-12-31 01:04:20				0	0		0	1899-12-31	0	0
636	223.5				223.5	3866.88	1899-12-31 01:04:26				0	0		0	1899-12-31	0	0
637	223.6				223.6	3872.96	1899-12-31 01:04:32				0	0		0	1899-12-31	0	0
638	223.7				223.7	3879.04	1899-12-31 01:04:39				0	0		0	1899-12-31	0	0
639	223.8				223.8	3885.12	1899-12-31 01:04:45				0	0		0	1899-12-31	0	0
640	223.9				223.9	3891.2	1899-12-31 01:04:51				0	0		0	1899-12-31	0	0
641	224				224	3897.28	1899-12-31 01:04:57				0	0		0	1899-12-31	0	0
642	224.1				224.1	3903.36	1899-12-31 01:05:03				0	0		0	1899-12-31	0	0
643	224.2				224.2	3909.44	1899-12-31 01:05:09				0	0		0	1899-12-31	0	0
644	224.3				224.3	3915.52	1899-12-31 01:05:15				0	0		0	1899-12-31	0	0
645	224.4				224.4	3921.6	1899-12-31 01:05:21				0	0		0	1899-12-31	0	0
646	224.5				224.5	3927.68	1899-12-31 01:05:27				0	0		0	1899-12-31	0	0
647	224.6				224.6	3933.76	1899-12-31 01:05:33				0	0		0	1899-12-31	0	0
648	224.7				224.7	3939.84	1899-12-31 01:05:39				0	0		0	1899-12-31	0	0
649	224.8				224.8	3945.92	1899-12-31 01:05:45				0	0		0	1899-12-31	0	0
650	224.9				224.9	3952	1899-12-31 01:05:52				0	0		0	1899-12-31	0	0
651	225				225	3958.08	1899-12-31 01:05:58				0	0		0	1899-12-31	0	0
652	225.1				225.1	3964.16	1899-12-31 01:06:04				0	0		0	1899-12-31	0	0
653	225.2				225.2	3970.24	1899-12-31 01:06:10				0	0		0	1899-12-31	0	0
654	225.3				225.3	3976.32	1899-12-31 01:06:16				0	0		0	1899-12-31	0	0
655	225.4				225.4	3982.4	1899-12-31 01:06:22				0	0		0	1899-12-31	0	0
656	225.5				225.5	3988.48	1899-12-31 01:06:28				0	0		0	1899-12-31	0	0
657	225.6				225.6	3994.56	1899-12-31 01:06:34				0	0		0	1899-12-31	0	0
658	225.7				225.7	4000.64	1899-12-31 01:06:40				0	0		0	1899-12-31	0	0
659	225.8				225.8	4006.72	1899-12-31 01:06:46				0	0		0	1899-12-31	0	0
660	225.9				225.9	4012.8	1899-12-31 01:06:52				0	0		0	1899-12-31	0	0
661	226				226	4018.88	1899-12-31 01:06:58				0	0		0	1899-12-31	0	0
662	226.1				226.1	4024.96	1899-12-31 01:07:04				0	0		0	1899-12-31	0	0
663	226.2				226.2	4031.04	1899-12-31 01:07:11				0	0		0	1899-12-31	0	0
664	226.3				226.3	4037.12	1899-12-31 01:07:17				0	0		0	1899-12-31	0	0
665	226.4				226.4	4043.2	1899-12-31 01:07:23				0	0		0	1899-12-31	0	0
666	226.5				226.5	4049.28	1899-12-31 01:07:29				0	0		0	1899-12-31	0	0
667	226.6				226.6	4055.36	1899-12-31 01:07:35				0	0		0	1899-12-31	0	0
668	226.7				226.7	4061.44	1899-12-31 01:07:41				0	0		0	1899-12-31	0	0
669	226.8				226.8	4067.52	1899-12-31 01:07:47				0	0		0	1899-12-31	0	0
670	226.9				226.9	4073.6	1899-12-31 01:07:53				0	0		0	1899-12-31	0	0
671	227				227	4079.68	1899-12-31 01:07:59				0	0		0	1899-12-31	0	0
672	227.1				227.1	4085.76	1899-12-31 01:08:05				0	0		0	1899-12-31	0	0
673	227.2				227.2	4091.84	1899-12-31 01:08:11				0	0		0	1899-12-31	0	0
674	227.3				227.3	4097.92	1899-12-31 01:08:17				0	0		0	1899-12-31	0	0
675	227.4				227.4	4104	1899-12-31 01:08:24				0	0		0	1899-12-31	0	0
676	227.5				227.5	4110.08	1899-12-31 01:08:30				0	0		0	1899-12-31	0	0
677	227.6				227.6	4116.16	1899-12-31 01:08:36				0	0		0	1899-12-31	0	0
678	227.7				227.7	4122.24	1899-12-31 01:08:42				0	0		0	1899-12-31	0	0
679	227.8				227.8	4128.32	1899-12-31 01:08:48				0	0		0	1899-12-31	0	0
680	227.9				227.9	4134.4	1899-12-31 01:08:54				0	0		0	1899-12-31	0	0
681	228				228	4140.48	1899-12-31 01:09:00				0	0		0	1899-12-31	0	0
682	228.1				228.1	4146.56	1899-12-31 01:09:06				0	0		0	1899-12-31	0	0
683	228.2				228.2	4152.64	1899-12-31 01:09:12				0	0		0	1899-12-31	0	0
684	228.3				228.3	4158.72	1899-12-31 01:09:18				0	0		0	1899-12-31	0	0
685	228.4				228.4	4164.8	1899-12-31 01:09:24				0	0		0	1899-12-31	0	0
686	228.5				228.5	4170.88	1899-12-31 01:09:30				0	0		0	1899-12-31	0	0
687	228.6				228.6	4176.96	1899-12-31 01:09:36				0	0		0	1899-12-31	0	0
688	228.7				228.7	4183.04	1899-12-31 01:09:43				0	0		0	1899-12-31	0	0
689	228.8				228.8	4189.12	1899-12-31 01:09:49				0	0		0	1899-12-31	0	0
690	228.9				228.9	4195.2	1899-12-31 01:09:55				0	0		0	1899-12-31	0	0
691	229				229	4201.28	1899-12-31 01:10:01				0	0		0	1899-12-31	0	0
692	229.1				229.1	4207.36	1899-12-31 01:10:07				0	0		0	1899-12-31	0	0
693	229.2				229.2	4213.44	1899-12-31 01:10:13				0	0		0	1899-12-31	0	0
694	229.3				229.3	4219.52	1899-12-31 01:10:19				0	0		0	1899-12-31	0	0
695	229.4				229.4	4225.6	1899-12-31 01:10:25				0	0		0	1899-12-31	0	0
696	229.5				229.5	4231.68	1899-12-31 01:10:31				0	0		0	1899-12-31	0	0
697	229.6				229.6	4237.76	1899-12-31 01:10:37				0	0		0	1899-12-31	0	0
698	229.7				229.7	4243.84	1899-12-31 01:10:43				0	0		0	1899-12-31	0	0
699	229.8				229.8	4249.92	1899-12-31 01:10:49				0	0		0	1899-12-31	0	0
700	229.9				229.9	4256	1899-12-31 01:10:56				0	0		0	1899-12-31	0	0
701	230				230	4262.08	1899-12-31 01:11:02				0	0		0	1899-12-31	0	0
702					0	4268.16	1899-12-31 01:11:08				0	0		0	1899-12-31	0	0
703					0	4274.24	1899-12-31 01:11:14				0	0		0	1899-12-31	0	0
704					0	4280.32	1899-12-31 01:11:20				0	0		0	1899-12-31	0	0
705					0	4286.4	1899-12-31 01:11:26				0	0		0	1899-12-31	0	0
706					0	4292.48	1899-12-31 01:11:32				0	0		0	1899-12-31	0	0
707					0	4298.56	1899-12-31 01:11:38				0	0		0	1899-12-31	0	0
708					0	4304.64	1899-12-31 01:11:44				0	0		0	1899-12-31	0	0
709					0	4310.72	1899-12-31 01:11:50				0	0		0	1899-12-31	0	0
710					0	4316.8	1899-12-31 01:11:56				0	0		0	1899-12-31	0	0
711					0	4322.88	1899-12-31 01:12:02				0	0		0	1899-12-31	0	0
712					0	4328.96	1899-12-31 01:12:08				0	0		0	1899-12-31	0	0
713					0	4335.04	1899-12-31 01:12:15				0	0		0	1899-12-31	0	0
714					0	4341.12	1899-12-31 01:12:21				0	0		0	1899-12-31	0	0
715					0	4347.2	1899-12-31 01:12:27				0	0		0	1899-12-31	0	0
716					0	4353.28	1899-12-31 01:12:33				0	0		0	1899-12-31	0	0
717					0	4359.36	1899-12-31 01:12:39				0	0		0	1899-12-31	0	0
718					0	4365.44	1899-12-31 01:12:45				0	0		0	1899-12-31	0	0
719					0	4371.52	1899-12-31 01:12:51				0	0		0	1899-12-31	0	0
720					0	4377.6	1899-12-31 01:12:57				0	0		0	1899-12-31	0	0
721					0	4383.68	1899-12-31 01:13:03				0	0		0	1899-12-31	0	0
722					0	4389.76	1899-12-31 01:13:09				0	0		0	1899-12-31	0	0
723					0	4395.84	1899-12-31 01:13:15				0	0		0	1899-12-31	0	0
724					0	4401.92	1899-12-31 01:13:21				0	0		0	1899-12-31	0	0
725					0	4408	1899-12-31 01:13:28				0	0		0	1899-12-31	0	0
726					0	4414.08	1899-12-31 01:13:34				0	0		0	1899-12-31	0	0
727					0	4420.16	1899-12-31 01:13:40				0	0		0	1899-12-31	0	0
728					0	4426.24	1899-12-31 01:13:46				0	0		0	1899-12-31	0	0
729					0	4432.32	1899-12-31 01:13:52				0	0		0	1899-12-31	0	0
730					0	4438.4	1899-12-31 01:13:58				0	0		0	1899-12-31	0	0
731					0	4444.48	1899-12-31 01:14:04				0	0		0	1899-12-31	0	0
732					0	4450.56	1899-12-31 01:14:10				0	0		0	1899-12-31	0	0
733					0	4456.64	1899-12-31 01:14:16				0	0		0	1899-12-31	0	0
734					0	4462.72	1899-12-31 01:14:22				0	0		0	1899-12-31	0	0
735					0	4468.8	1899-12-31 01:14:28				0	0		0	1899-12-31	0	0
736					0	4474.88	1899-12-31 01:14:34				0	0		0	1899-12-31	0	0
737					0	4480.96	1899-12-31 01:14:40				0	0		0	1899-12-31	0	0
738					0	4487.04	1899-12-31 01:14:47				0	0		0	1899-12-31	0	0
739					0	4493.12	1899-12-31 01:14:53				0	0		0	1899-12-31	0	0
740					0	4499.2					0	0		0	1899-12-31	0	0
741					0	4505.28					0	0		0	1899-12-31	0	0
742					0	4511.36					0	0		0	1899-12-31	0	0
743					0	4517.44					0	0		0	1899-12-31	0	0
744					0	4523.52					0	0		0	1899-12-31	0	0
745					0	4529.6					0	0		0	1899-12-31	0	0
746					0	4535.68					0	0		0	1899-12-31	0	0
747					0	4541.76					0	0		0	1899-12-31	0	0
748					0	4547.84					0	0		0	1899-12-31	0	0
749					0	4553.92					0	0		0	1899-12-31	0	0
750					0	4560					0	0		0	1899-12-31	0	0
751					0	4566.08					0	0		0	1899-12-31	0	0
752					0	4572.16					0	0		0	1899-12-31	0	0
753					0	4578.24					0	0		0	1899-12-31	0	0
754					0	4584.32					0	0		0	1899-12-31	0	0
755					0	4590.4					0	0		0	1899-12-31	0	0
756					0	4596.48					0	0		0	1899-12-31	0	0
757					0	4602.56					0	0		0	1899-12-31	0	0
758					0	4608.64					0	0		0	1899-12-31	0	0
759					0	4614.72					0	0		0	1899-12-31	0	0
760					0	4620.8					0	0		0	1899-12-31	0	0
761					0	4626.88					0	0		0	1899-12-31	0	0
762					0	4632.96					0	0		0	1899-12-31	0	0
763					0	4639.04					0	0		0	1899-12-31	0	0
764					0	4645.12					0	0		0	1899-12-31	0	0
765					0	4651.2					0	0		0	1899-12-31	0	0
766					0	4657.28					0	0		0	1899-12-31	0	0
767					0	4663.36					0	0		0	1899-12-31	0	0
768					0	4669.44					0	0		0	1899-12-31	0	0
769					0	4675.52					0	0		0	1899-12-31	0	0
770					0	4681.6					0	0		0	1899-12-31	0	0
771					0	4687.68					0	0		0	1899-12-31	0	0
772					0	4693.76					0	0		0	1899-12-31	0	0
773					0	4699.84					0	0		0	1899-12-31	0	0
774					0	4705.92					0	0		0	1899-12-31	0	0
775					0	4712					0	0		0	1899-12-31	0	0
776					0	4718.08					0	0		0	1899-12-31	0	0
777					0	4724.16					0	0		0	1899-12-31	0	0
778					0	4730.24					0	0		0	1899-12-31	0	0
779					0	4736.32					0	0		0	1899-12-31	0	0
780					0	4742.4					0	0		0	1899-12-31	0	0
781					0	4748.48					0	0		0	1899-12-31	0	0
782					0	4754.56					0	0		0	1899-12-31	0	0
783					0	4760.64					0	0		0	1899-12-31	0	0
784					0	4766.72					0	0		0	1899-12-31	0	0
785					0	4772.8					0	0		0	1899-12-31	0	0
786					0	4778.88					0	0		0	1899-12-31	0	0
787					0	4784.96					0	0		0	1899-12-31	0	0
788					0	4791.04					0	0		0	1899-12-31	0	0
789					0	4797.12					0	0		0	1899-12-31	0	0
790					0	4803.2					0	0		0	1899-12-31	0	0
791					0	4809.28					0	0		0	1899-12-31	0	0
792					0	4815.36					0	0		0	1899-12-31	0	0
793					0	4821.44					0	0		0	1899-12-31	0	0
794					0	4827.52					0	0		0	1899-12-31	0	0
795					0	4833.6					0	0		0	1899-12-31	0	0
796					0	4839.68					0	0		0	1899-12-31	0	0
797					0	4845.76					0	0		0	1899-12-31	0	0
798					0	4851.84					0	0		0	1899-12-31	0	0
799					0	4857.92					0	0		0	1899-12-31	0	0
