# Supplementary material for: Electromagnetic compatibility issues in hybrid wired and wireless industrial networks
Source: PLoS One. 2020 May 1;15(5):e0232405. doi: 10.1371/journal.pone.0232405 (PMC7194443; doi:10.1371/journal.pone.0232405)
Supplement: S1 File — (ZIP) [file pone.0232405.s001.zip › Graph as Fig6.xls]

## Sheet: KabelOK T13
	701															71	129.65
	Frequency	Imm Level	Trd In Fwd	Amp Out Fwd	frequency	time	time		delay [ms]	timestamp		errors	%	timestamp	timestamp	14	230		errors
	(MHz)	(V)	(W)	(W)		6.08			000D	00000000		e/20s	13			4274000	100.35		1992
1	160				160	0	1899-12-31		0012	00005207	18	0	0	20999	1899-12-31 00:00:20	0.493039	130		162
2	160.1				160.1	6.08	1899-12-31 00:00:06		0012	0000A40F	18	0	0	41999	1899-12-31 00:00:41	0.986102	131
3	160.2				160.2	12.16	1899-12-31 00:00:12		0012	0000F35B	18	0	0	62299	1899-12-31 00:01:02	1.46273	131
4	160.3				160.3	18.24	1899-12-31 00:00:18		0012	000142A7	18	0	0	82599	1899-12-31 00:01:22	1.93936	132
5	160.4				160.4	24.32	1899-12-31 00:00:24		0012	0001918F	18	0	0	102799	1899-12-31 00:01:42	2.41364	132
6	160.5				160.5	30.4	1899-12-31 00:00:30		0012	0001E077	18	0	0	122999	1899-12-31 00:02:02	2.88792	133
7	160.6				160.6	36.48	1899-12-31 00:00:36		0012	00022F5F	18	0	0	143199	1899-12-31 00:02:23	3.36219	133
8	160.7				160.7	42.56	1899-12-31 00:00:42		0012	00027E47	18	0	0	163399	1899-12-31 00:02:43	3.83647	133
9	160.8				160.8	48.64	1899-12-31 00:00:48		0012	0002CD2F	18	0	0	183599	1899-12-31 00:03:03	4.31075	134
10	160.9				160.9	54.72	1899-12-31 00:00:54		0012	00031C16	18	0	0	203798	1899-12-31 00:03:23	4.78501	134
11	161				161	60.8	1899-12-31 00:01:00		0012	00036AFF	18	0	0	223999	1899-12-31 00:03:43	5.25931	135
12	161.1				161.1	66.88	1899-12-31 00:01:06		0012	0003B9E7	18	0	0	244199	1899-12-31 00:04:04	5.73359	135
13	161.2				161.2	72.96	1899-12-31 00:01:12		0012	000408CF	18	0	0	264399	1899-12-31 00:04:24	6.20787	136
14	161.3				161.3	79.04	1899-12-31 00:01:19		0012	000457B7	18	0	0	284599	1899-12-31 00:04:44	6.68215	136
15	161.4				161.4	85.12	1899-12-31 00:01:25		0012	0004A69F	18	0	0	304799	1899-12-31 00:05:04	7.15643	137
16	161.5				161.5	91.2	1899-12-31 00:01:31		0012	0004F587	18	0	0	324999	1899-12-31 00:05:24	7.63071	137
17	161.6				161.6	97.28	1899-12-31 00:01:37		0012	0005446F	18	0	0	345199	1899-12-31 00:05:45	8.10499	138
18	161.7				161.7	103.36	1899-12-31 00:01:43		0015	00059357	21	3	0.230769	365399	1899-12-31 00:06:05	8.57927	138
19	161.8				161.8	109.44	1899-12-31 00:01:49		001A	0005E23F	26	5	0.384615	385599	1899-12-31 00:06:25	9.05355	139
20	161.9				161.9	115.52	1899-12-31 00:01:55		0023	0006318B	35	9	0.692308	405899	1899-12-31 00:06:45	9.53017	139
21	162				162	121.6	1899-12-31 00:02:01		0030	00068392	48	13	1	426898	1899-12-31 00:07:06	10.0232	140
22	162.1				162.1	127.68	1899-12-31 00:02:07		003E	0006D1B3	62	14	1.07692	446899	1899-12-31 00:07:26	10.4928	140
23	162.2				162.2	133.76	1899-12-31 00:02:13		004C	000723BB	76	14	1.07692	467899	1899-12-31 00:07:47	10.9859	141
24	162.3				162.3	139.84	1899-12-31 00:02:19		005A	000775C3	90	14	1.07692	488899	1899-12-31 00:08:08	11.4789	141
25	162.4				162.4	145.92	1899-12-31 00:02:25		0068	0007C7CB	104	14	1.07692	509899	1899-12-31 00:08:29	11.972	142
26	162.5				162.5	152	1899-12-31 00:02:32		0076	000819D3	118	14	1.07692	530899	1899-12-31 00:08:50	12.4651	142
27	162.6				162.6	158.08	1899-12-31 00:02:38		0084	00086BDB	132	14	1.07692	551899	1899-12-31 00:09:11	12.9581	143
28	162.7				162.7	164.16	1899-12-31 00:02:44		0092	0008BDE3	146	14	1.07692	572899	1899-12-31 00:09:32	13.4512	143
29	162.8				162.8	170.24	1899-12-31 00:02:50		0092	00090FEB	146	0	0	593899	1899-12-31 00:09:53	13.9443	144
30	162.9				162.9	176.32	1899-12-31 00:02:56		0092	00095FFF	146	0	0	614399	1899-12-31 00:10:14	14.4256	144
31	163				163	182.4	1899-12-31 00:03:02		0092	0009AEE7	146	0	0	634599	1899-12-31 00:10:34	14.8999	145
32	163.1				163.1	188.48	1899-12-31 00:03:08		0092	0009FDCE	146	0	0	654798	1899-12-31 00:10:54	15.3741	145
33	163.2				163.2	194.56	1899-12-31 00:03:14		0092	000A4CB7	146	0	0	674999	1899-12-31 00:11:14	15.8484	145
34	163.3				163.3	200.64	1899-12-31 00:03:20		0092	000A9B9F	146	0	0	695199	1899-12-31 00:11:35	16.3227	146
35	163.4				163.4	206.72	1899-12-31 00:03:26		0092	000AEA87	146	0	0	715399	1899-12-31 00:11:55	16.797	146
36	163.5				163.5	212.8	1899-12-31 00:03:32		0092	000B396F	146	0	0	735599	1899-12-31 00:12:15	17.2713	147
37	163.6				163.6	218.88	1899-12-31 00:03:38		0092	000B8857	146	0	0	755799	1899-12-31 00:12:35	17.7455	147
38	163.7				163.7	224.96	1899-12-31 00:03:44		0092	000BD73F	146	0	0	775999	1899-12-31 00:12:55	18.2198	148
39	163.8				163.8	231.04	1899-12-31 00:03:51		0092	000C2627	146	0	0	796199	1899-12-31 00:13:16	18.6941	148
40	163.9				163.9	237.12	1899-12-31 00:03:57		0092	000C750F	146	0	0	816399	1899-12-31 00:13:36	19.1684	149
41	164				164	243.2	1899-12-31 00:04:03		0094	000CC3F7	148	2	0.153846	836599	1899-12-31 00:13:56	19.6427	149
42	164.1				164.1	249.28	1899-12-31 00:04:09		0094	000D12DF	148	0	0	856799	1899-12-31 00:14:16	20.1169	150
43	164.2				164.2	255.36	1899-12-31 00:04:15		009B	000D6483	155	7	0.538462	877699	1899-12-31 00:14:37	20.6076	150
44	164.3				164.3	261.44	1899-12-31 00:04:21		00A9	000DB36B	169	14	1.07692	897899	1899-12-31 00:14:57	21.0819	151
45	164.4				164.4	267.52	1899-12-31 00:04:27		00B7	000E05D7	183	14	1.07692	918999	1899-12-31 00:15:18	21.5773	151
46	164.5				164.5	273.6	1899-12-31 00:04:33		00C1	000E57DF	193	10	0.769231	939999	1899-12-31 00:15:39	22.0704	152
47	164.6				164.6	279.68	1899-12-31 00:04:39		00C4	000EA9E7	196	3	0.230769	960999	1899-12-31 00:16:00	22.5635	152
48	164.7				164.7	285.76	1899-12-31 00:04:45		00CB	000EF9FB	203	7	0.538462	981499	1899-12-31 00:16:21	23.0448	153
49	164.8				164.8	291.84	1899-12-31 00:04:51		00DA	000F49AB	218	15	1.15385	1001899	1899-12-31 00:16:41	23.5238	153
50	164.9				164.9	297.92	1899-12-31 00:04:57		00E8	000F9C17	232	14	1.07692	1022999	1899-12-31 00:17:02	24.0192	154
51	165				165	304	1899-12-31 00:05:04		00F6	000FEE1F	246	14	1.07692	1043999	1899-12-31 00:17:23	24.5122	154
52	165.1				165.1	310.08	1899-12-31 00:05:10		0104	00104027	260	14	1.07692	1064999	1899-12-31 00:17:44	25.0053	155
53	165.2				165.2	316.16	1899-12-31 00:05:16		0112	0010922F	274	14	1.07692	1085999	1899-12-31 00:18:05	25.4984	155
54	165.3				165.3	322.24	1899-12-31 00:05:22		0120	0010E437	288	14	1.07692	1106999	1899-12-31 00:18:26	25.9914	156
55	165.4				165.4	328.32	1899-12-31 00:05:28		012E	0011363F	302	14	1.07692	1127999	1899-12-31 00:18:47	26.4845	156
56	165.5				165.5	334.4	1899-12-31 00:05:34		013C	00118847	316	14	1.07692	1148999	1899-12-31 00:19:08	26.9776	157
57	165.6				165.6	340.48	1899-12-31 00:05:40		014A	0011DA4F	330	14	1.07692	1169999	1899-12-31 00:19:29	27.4706	157
58	165.7				165.7	346.56	1899-12-31 00:05:46		0158	00122C57	344	14	1.07692	1190999	1899-12-31 00:19:50	27.9637	158
59	165.8				165.8	352.64	1899-12-31 00:05:52		0166	00127E5F	358	14	1.07692	1211999	1899-12-31 00:20:11	28.4567	158
60	165.9				165.9	358.72	1899-12-31 00:05:58		0174	0012D067	372	14	1.07692	1232999	1899-12-31 00:20:32	28.9498	159
61	166				166	364.8	1899-12-31 00:06:04		0182	0013226F	386	14	1.07692	1253999	1899-12-31 00:20:53	29.4429	159
62	166.1				166.1	370.88	1899-12-31 00:06:10		0190	00137477	400	14	1.07692	1274999	1899-12-31 00:21:14	29.9359	160
63	166.2				166.2	376.96	1899-12-31 00:06:16		019E	0013C67F	414	14	1.07692	1295999	1899-12-31 00:21:35	30.429	160
64	166.3				166.3	383.04	1899-12-31 00:06:23		01AC	00141887	428	14	1.07692	1316999	1899-12-31 00:21:56	30.9221	161
65	166.4				166.4	389.12	1899-12-31 00:06:29		01BA	00146A8F	442	14	1.07692	1337999	1899-12-31 00:22:17	31.4151	161
66	166.5				166.5	395.2	1899-12-31 00:06:35		01C8	0014BC97	456	14	1.07692	1358999	1899-12-31 00:22:38	31.9082	162
67	166.6				166.6	401.28	1899-12-31 00:06:41		01D6	00150E9F	470	14	1.07692	1379999	1899-12-31 00:22:59	32.4012	162
68	166.7				166.7	407.36	1899-12-31 00:06:47		01E4	001560A7	484	14	1.07692	1400999	1899-12-31 00:23:20	32.8943	163
69	166.8				166.8	413.44	1899-12-31 00:06:53		01F2	0015B2AF	498	14	1.07692	1421999	1899-12-31 00:23:41	33.3874	163
70	166.9				166.9	419.52	1899-12-31 00:06:59		0200	001604B7	512	14	1.07692	1442999	1899-12-31 00:24:02	33.8804	164
71	167				167	425.6	1899-12-31 00:07:05		020E	001656BF	526	14	1.07692	1463999	1899-12-31 00:24:23	34.3735	164
72	167.1				167.1	431.68	1899-12-31 00:07:11		021C	0016A8C7	540	14	1.07692	1484999	1899-12-31 00:24:44	34.8666	165
73	167.2				167.2	437.76	1899-12-31 00:07:17		022A	0016FACF	554	14	1.07692	1505999	1899-12-31 00:25:05	35.3596	165
74	167.3				167.3	443.84	1899-12-31 00:07:23		0238	00174CD7	568	14	1.07692	1526999	1899-12-31 00:25:26	35.8527	166
75	167.4				167.4	449.92	1899-12-31 00:07:29		0246	00179EDF	582	14	1.07692	1547999	1899-12-31 00:25:47	36.3457	166
76	167.5				167.5	456	1899-12-31 00:07:36		0254	0017F0E7	596	14	1.07692	1568999	1899-12-31 00:26:08	36.8388	166
77	167.6				167.6	462.08	1899-12-31 00:07:42		0262	001842EF	610	14	1.07692	1589999	1899-12-31 00:26:29	37.3319	167
78	167.7				167.7	468.16	1899-12-31 00:07:48		0270	001894F7	624	14	1.07692	1610999	1899-12-31 00:26:50	37.8249	167
79	167.8				167.8	474.24	1899-12-31 00:07:54		027E	0018E6FF	638	14	1.07692	1631999	1899-12-31 00:27:11	38.318	168
80	167.9				167.9	480.32	1899-12-31 00:08:00		028C	00193907	652	14	1.07692	1652999	1899-12-31 00:27:32	38.8111	168
81	168				168	486.4	1899-12-31 00:08:06		029A	00198B0F	666	14	1.07692	1673999	1899-12-31 00:27:53	39.3041	169
82	168.1				168.1	492.48	1899-12-31 00:08:12		02A8	0019DD17	680	14	1.07692	1694999	1899-12-31 00:28:14	39.7972	169
83	168.2				168.2	498.56	1899-12-31 00:08:18		02B6	001A2F1F	694	14	1.07692	1715999	1899-12-31 00:28:35	40.2902	170
84	168.3				168.3	504.64	1899-12-31 00:08:24		02C4	001A8127	708	14	1.07692	1736999	1899-12-31 00:28:56	40.7833	170
85	168.4				168.4	510.72	1899-12-31 00:08:30		02D2	001AD32F	722	14	1.07692	1757999	1899-12-31 00:29:17	41.2764	171
86	168.5				168.5	516.8	1899-12-31 00:08:36		02E0	001B2537	736	14	1.07692	1778999	1899-12-31 00:29:38	41.7694	171
87	168.6				168.6	522.88	1899-12-31 00:08:42		02EE	001B773F	750	14	1.07692	1799999	1899-12-31 00:29:59	42.2625	172
88	168.7				168.7	528.96	1899-12-31 00:08:48		02FC	001BC947	764	14	1.07692	1820999	1899-12-31 00:30:20	42.7556	172
89	168.8				168.8	535.04	1899-12-31 00:08:55		030A	001C1B4F	778	14	1.07692	1841999	1899-12-31 00:30:41	43.2486	173
90	168.9				168.9	541.12	1899-12-31 00:09:01		0318	001C6D57	792	14	1.07692	1862999	1899-12-31 00:31:02	43.7417	173
91	169				169	547.2	1899-12-31 00:09:07		0326	001CBF5F	806	14	1.07692	1883999	1899-12-31 00:31:23	44.2347	174
92	169.1				169.1	553.28	1899-12-31 00:09:13		0334	001D1167	820	14	1.07692	1904999	1899-12-31 00:31:44	44.7278	174
93	169.2				169.2	559.36	1899-12-31 00:09:19		0342	001D636F	834	14	1.07692	1925999	1899-12-31 00:32:05	45.2209	175
94	169.3				169.3	565.44	1899-12-31 00:09:25		0350	001DB577	848	14	1.07692	1946999	1899-12-31 00:32:26	45.7139	175
95	169.4				169.4	571.52	1899-12-31 00:09:31		035E	001E077F	862	14	1.07692	1967999	1899-12-31 00:32:47	46.207	176
96	169.5				169.5	577.6	1899-12-31 00:09:37		036A	001E5987	874	12	0.923077	1988999	1899-12-31 00:33:08	46.7001	176
97	169.6				169.6	583.68	1899-12-31 00:09:43		0378	001EAB8E	888	14	1.07692	2009998	1899-12-31 00:33:29	47.1931	177
98	169.7				169.7	589.76	1899-12-31 00:09:49		0385	001EF9AE	901	13	1	2029998	1899-12-31 00:33:49	47.6627	177
99	169.8				169.8	595.84	1899-12-31 00:09:55		0393	001F4B53	915	14	1.07692	2050899	1899-12-31 00:34:10	48.1534	178
100	169.9				169.9	601.92	1899-12-31 00:10:01		03A1	001F9D5B	929	14	1.07692	2071899	1899-12-31 00:34:31	48.6465	178
101	170				170	608	1899-12-31 00:10:08		03AD	001FEF63	941	12	0.923077	2092899	1899-12-31 00:34:52	49.1395	179
102	170.1				170.1	614.08	1899-12-31 00:10:14		03BB	0020416B	955	14	1.07692	2113899	1899-12-31 00:35:13	49.6326	179
103	170.2				170.2	620.16	1899-12-31 00:10:20		03C9	00209373	969	14	1.07692	2134899	1899-12-31 00:35:34	50.1257	180
104	170.3				170.3	626.24	1899-12-31 00:10:26		03D7	0020E57A	983	14	1.07692	2155898	1899-12-31 00:35:55	50.6187	180
105	170.4				170.4	632.32	1899-12-31 00:10:32		03E5	00213783	997	14	1.07692	2176899	1899-12-31 00:36:16	51.1118	181
106	170.5				170.5	638.4	1899-12-31 00:10:38		03F1	0021898B	1009	12	0.923077	2197899	1899-12-31 00:36:37	51.6049	181
107	170.6				170.6	644.48	1899-12-31 00:10:44		03FE	0021DB92	1022	13	1	2218898	1899-12-31 00:36:58	52.0979	182
108	170.7				170.7	650.56	1899-12-31 00:10:50		040B	00222BA6	1035	13	1	2239398	1899-12-31 00:37:19	52.5792	182
109	170.8				170.8	656.64	1899-12-31 00:10:56		0419	00227BBB	1049	14	1.07692	2259899	1899-12-31 00:37:39	53.0606	183
110	170.9				170.9	662.72	1899-12-31 00:11:02		0427	0022CDC3	1063	14	1.07692	2280899	1899-12-31 00:38:00	53.5536	183
111	171				171	668.8	1899-12-31 00:11:08		0435	00231FCB	1077	14	1.07692	2301899	1899-12-31 00:38:21	54.0467	184
112	171.1				171.1	674.88	1899-12-31 00:11:14		0443	002371D3	1091	14	1.07692	2322899	1899-12-31 00:38:42	54.5398	184
113	171.2				171.2	680.96	1899-12-31 00:11:20		0451	0023C3DB	1105	14	1.07692	2343899	1899-12-31 00:39:03	55.0328	185
114	171.3				171.3	687.04	1899-12-31 00:11:27		045F	002415E3	1119	14	1.07692	2364899	1899-12-31 00:39:24	55.5259	185
115	171.4				171.4	693.12	1899-12-31 00:11:33		046D	002467EB	1133	14	1.07692	2385899	1899-12-31 00:39:45	56.0189	186
116	171.5				171.5	699.2	1899-12-31 00:11:39		047B	0024B9F3	1147	14	1.07692	2406899	1899-12-31 00:40:06	56.512	186
117	171.6				171.6	705.28	1899-12-31 00:11:45		0489	00250BFB	1161	14	1.07692	2427899	1899-12-31 00:40:27	57.0051	187
118	171.7				171.7	711.36	1899-12-31 00:11:51		0497	00255E03	1175	14	1.07692	2448899	1899-12-31 00:40:48	57.4981	187
119	171.8				171.8	717.44	1899-12-31 00:11:57		04A5	0025B00B	1189	14	1.07692	2469899	1899-12-31 00:41:09	57.9912	188
120	171.9				171.9	723.52	1899-12-31 00:12:03		04B2	00260212	1202	13	1	2490898	1899-12-31 00:41:30	58.4842	188
121	172				172	729.6	1899-12-31 00:12:09		04C0	00265227	1216	14	1.07692	2511399	1899-12-31 00:41:51	58.9656	189
122	172.1				172.1	735.68	1899-12-31 00:12:15		04CE	0026A42F	1230	14	1.07692	2532399	1899-12-31 00:42:12	59.4586	189
123	172.2				172.2	741.76	1899-12-31 00:12:21		04DC	0026F637	1244	14	1.07692	2553399	1899-12-31 00:42:33	59.9517	190
124	172.3				172.3	747.84	1899-12-31 00:12:27		04EA	0027483F	1258	14	1.07692	2574399	1899-12-31 00:42:54	60.4448	190
125	172.4				172.4	753.92	1899-12-31 00:12:33		04F8	00279A47	1272	14	1.07692	2595399	1899-12-31 00:43:15	60.9378	191
126	172.5				172.5	760	1899-12-31 00:12:40		0506	0027EC4F	1286	14	1.07692	2616399	1899-12-31 00:43:36	61.4309	191
127	172.6				172.6	766.08	1899-12-31 00:12:46		0514	00283E57	1300	14	1.07692	2637399	1899-12-31 00:43:57	61.924	192
128	172.7				172.7	772.16	1899-12-31 00:12:52		0522	0028905F	1314	14	1.07692	2658399	1899-12-31 00:44:18	62.417	192
129	172.8				172.8	778.24	1899-12-31 00:12:58		0530	0028E267	1328	14	1.07692	2679399	1899-12-31 00:44:39	62.9101	193
130	172.9				172.9	784.32	1899-12-31 00:13:04		053E	0029346F	1342	14	1.07692	2700399	1899-12-31 00:45:00	63.4031	193
131	173				173	790.4	1899-12-31 00:13:10		054C	00298677	1356	14	1.07692	2721399	1899-12-31 00:45:21	63.8962	194
132	173.1				173.1	796.48	1899-12-31 00:13:16		055A	0029D87F	1370	14	1.07692	2742399	1899-12-31 00:45:42	64.3893	194
133	173.2				173.2	802.56	1899-12-31 00:13:22		0568	002A2A87	1384	14	1.07692	2763399	1899-12-31 00:46:03	64.8823	195
134	173.3				173.3	808.64	1899-12-31 00:13:28		0576	002A7C8F	1398	14	1.07692	2784399	1899-12-31 00:46:24	65.3754	195
135	173.4				173.4	814.72	1899-12-31 00:13:34		0584	002ACE97	1412	14	1.07692	2805399	1899-12-31 00:46:45	65.8685	196
136	173.5				173.5	820.8	1899-12-31 00:13:40		0592	002B209F	1426	14	1.07692	2826399	1899-12-31 00:47:06	66.3615	196
137	173.6				173.6	826.88	1899-12-31 00:13:46		05A0	002B72A7	1440	14	1.07692	2847399	1899-12-31 00:47:27	66.8546	197
138	173.7				173.7	832.96	1899-12-31 00:13:52		05AE	002BC4AF	1454	0	0	2868399	1899-12-31 00:47:48	67.3476	197
139	173.8				173.8	839.04	1899-12-31 00:13:59		05BC	002C16B7	1468	14	1.07692	2889399	1899-12-31 00:48:09	67.8407	197
140	173.9				173.9	845.12	1899-12-31 00:14:05		05CA	002C68BF	1482	14	1.07692	2910399	1899-12-31 00:48:30	68.3338	198
141	174				174	851.2	1899-12-31 00:14:11		05D8	002CBAC7	1496	14	1.07692	2931399	1899-12-31 00:48:51	68.8268	198
142	174.1				174.1	857.28	1899-12-31 00:14:17		05E6	002D0CCF	1510	14	1.07692	2952399	1899-12-31 00:49:12	69.3199	199
143	174.2				174.2	863.36	1899-12-31 00:14:23		05F4	002D5ED7	1524	14	1.07692	2973399	1899-12-31 00:49:33	69.813	199
144	174.3				174.3	869.44	1899-12-31 00:14:29		0602	002DB0DF	1538	14	1.07692	2994399	1899-12-31 00:49:54	70.306	200
145	174.4				174.4	875.52	1899-12-31 00:14:35		0610	002E02E7	1552	14	1.07692	3015399	1899-12-31 00:50:15	70.7991	200
146	174.5				174.5	881.6	1899-12-31 00:14:41		061E	002E54EF	1566	14	1.07692	3036399	1899-12-31 00:50:36	71.2921	201
147	174.6				174.6	887.68	1899-12-31 00:14:47		062C	002EA6F7	1580	14	1.07692	3057399	1899-12-31 00:50:57	71.7852	201
148	174.7				174.7	893.76	1899-12-31 00:14:53		0634	002EF8FF	1588	8	0.615385	3078399	1899-12-31 00:51:18	72.2783	202
149	174.8				174.8	899.84	1899-12-31 00:14:59		0638	002F4B07	1592	4	0.307692	3099399	1899-12-31 00:51:39	72.7713	202
150	174.9				174.9	905.92	1899-12-31 00:15:05		0639	002F9B1B	1593	1	0.0769231	3119899	1899-12-31 00:51:59	73.2527	203
151	175				175	912	1899-12-31 00:15:12		063A	002FEA03	1594	1	0.0769231	3140099	1899-12-31 00:52:20	73.7269	203
152	175.1				175.1	918.08	1899-12-31 00:15:18		063C	00303ADF	1596	2	0.153846	3160799	1899-12-31 00:52:40	74.213	204
153	175.2				175.2	924.16	1899-12-31 00:15:24		063F	00308BBB	1599	3	0.230769	3181499	1899-12-31 00:53:01	74.699	204
154	175.3				175.3	930.24	1899-12-31 00:15:30		063F	0030DA3F	1599	0	0	3201599	1899-12-31 00:53:21	75.1709	205
155	175.4				175.4	936.32	1899-12-31 00:15:36		063F	003129EF	1599	0	0	3221999	1899-12-31 00:53:41	75.6499	205
156	175.5				175.5	942.4	1899-12-31 00:15:42		063F	003178D7	1599	0	0	3242199	1899-12-31 00:54:02	76.1242	206
157	175.6				175.6	948.48	1899-12-31 00:15:48		063F	0031C7BF	1599	0	0	3262399	1899-12-31 00:54:22	76.5984	206
158	175.7				175.7	954.56	1899-12-31 00:15:54		063F	003216A7	1599	0	0	3282599	1899-12-31 00:54:42	77.0727	207
159	175.8				175.8	960.64	1899-12-31 00:16:00		063F	0032658F	1599	0	0	3302799	1899-12-31 00:55:02	77.547	207
160	175.9				175.9	966.72	1899-12-31 00:16:06		063F	0032B477	1599	0	0	3322999	1899-12-31 00:55:22	78.0213	208
161	176				176	972.8	1899-12-31 00:16:12		063F	0033035F	1599	0	0	3343199	1899-12-31 00:55:43	78.4956	208
162	176.1				176.1	978.88	1899-12-31 00:16:18		0640	00335247	1600	1	0.0769231	3363399	1899-12-31 00:56:03	78.9698	209
163	176.2				176.2	984.96	1899-12-31 00:16:24		0641	0033A12F	1601	1	0.0769231	3383599	1899-12-31 00:56:23	79.4441	209
164	176.3				176.3	991.04	1899-12-31 00:16:31		0643	0033F20B	1603	2	0.153846	3404299	1899-12-31 00:56:44	79.9301	210
165	176.4				176.4	997.12	1899-12-31 00:16:37		0644	003442E7	1604	1	0.0769231	3424999	1899-12-31 00:57:04	80.4162	210
166	176.5				176.5	1003.2	1899-12-31 00:16:43		0644	003491CF	1604	0	0	3445199	1899-12-31 00:57:25	80.8904	211
167	176.6				176.6	1009.28	1899-12-31 00:16:49		0644	0034E2AA	1604	0	0	3465898	1899-12-31 00:57:45	81.3764	211
168	176.7				176.7	1015.36	1899-12-31 00:16:55		0644	00353193	1604	0	0	3486099	1899-12-31 00:58:06	81.8507	212
169	176.8				176.8	1021.44	1899-12-31 00:17:01		0644	0035807B	1604	0	0	3506299	1899-12-31 00:58:26	82.325	212
170	176.9				176.9	1027.52	1899-12-31 00:17:07		0644	0035CF63	1604	0	0	3526499	1899-12-31 00:58:46	82.7993	212
171	177				177	1033.6	1899-12-31 00:17:13		0644	00361E4B	1604	0	0	3546699	1899-12-31 00:59:06	83.2736	213
172	177.1				177.1	1039.68	1899-12-31 00:17:19		0644	00366D33	1604	0	0	3566899	1899-12-31 00:59:26	83.7479	213
173	177.2				177.2	1045.76	1899-12-31 00:17:25		0645	0036BC1B	1605	1	0.0769231	3587099	1899-12-31 00:59:47	84.2221	214
174	177.3				177.3	1051.84	1899-12-31 00:17:31		0648	00370B03	1608	3	0.230769	3607299	1899-12-31 01:00:07	84.6964	214
175	177.4				177.4	1057.92	1899-12-31 00:17:37		064B	00375BDF	1611	3	0.230769	3627999	1899-12-31 01:00:27	85.1824	215
176	177.5				177.5	1064	1899-12-31 00:17:44		064F	0037ABF3	1615	4	0.307692	3648499	1899-12-31 01:00:48	85.6638	215
177	177.6				177.6	1070.08	1899-12-31 00:17:50		0658	0037FBA3	1624	9	0.692308	3668899	1899-12-31 01:01:08	86.1427	216
178	177.7				177.7	1076.16	1899-12-31 00:17:56		0666	00384A8A	1638	14	1.07692	3689098	1899-12-31 01:01:29	86.617	216
179	177.8				177.8	1082.24	1899-12-31 00:18:02		0674	00389B03	1652	14	1.07692	3709699	1899-12-31 01:01:49	87.1007	217
180	177.9				177.9	1088.32	1899-12-31 00:18:08		0682	0038ED0B	1666	14	1.07692	3730699	1899-12-31 01:02:10	87.5937	217
181	178				178	1094.4	1899-12-31 00:18:14		068F	00393F13	1679	13	1	3751699	1899-12-31 01:02:31	88.0868	218
182	178.1				178.1	1100.48	1899-12-31 00:18:20		069D	00398FEF	1693	14	1.07692	3772399	1899-12-31 01:02:52	88.5728	218
183	178.2				178.2	1106.56	1899-12-31 00:18:26		06AB	0039E1F7	1707	14	1.07692	3793399	1899-12-31 01:03:13	89.0659	219
184	178.3				178.3	1112.64	1899-12-31 00:18:32		06B9	003A33FF	1721	14	1.07692	3814399	1899-12-31 01:03:34	89.5589	219
185	178.4				178.4	1118.72	1899-12-31 00:18:38		06C7	003A8607	1735	14	1.07692	3835399	1899-12-31 01:03:55	90.052	220
186	178.5				178.5	1124.8	1899-12-31 00:18:44		06D5	003AD80F	1749	14	1.07692	3856399	1899-12-31 01:04:16	90.5451	220
187	178.6				178.6	1130.88	1899-12-31 00:18:50		06E3	003B2A17	1763	14	1.07692	3877399	1899-12-31 01:04:37	91.0381	221
188	178.7				178.7	1136.96	1899-12-31 00:18:56		06F1	003B7C1F	1777	14	1.07692	3898399	1899-12-31 01:04:58	91.5312	221
189	178.8				178.8	1143.04	1899-12-31 00:19:03		06FF	003BCE27	1791	14	1.07692	3919399	1899-12-31 01:05:19	92.0243	222
190	178.9				178.9	1149.12	1899-12-31 00:19:09		070D	003C202F	1805	14	1.07692	3940399	1899-12-31 01:05:40	92.5173	222
191	179				179	1155.2	1899-12-31 00:19:15		071B	003C7237	1819	14	1.07692	3961399	1899-12-31 01:06:01	93.0104	223
192	179.1				179.1	1161.28	1899-12-31 00:19:21		0729	003CC43F	1833	14	1.07692	3982399	1899-12-31 01:06:22	93.5034	223
193	179.2				179.2	1167.36	1899-12-31 00:19:27		0737	003D1647	1847	14	1.07692	4003399	1899-12-31 01:06:43	93.9965	224
194	179.3				179.3	1173.44	1899-12-31 00:19:33		0745	003D684F	1861	14	1.07692	4024399	1899-12-31 01:07:04	94.4896	224
195	179.4				179.4	1179.52	1899-12-31 00:19:39		0753	003DBA57	1875	14	1.07692	4045399	1899-12-31 01:07:25	94.9826	225
196	179.5				179.5	1185.6	1899-12-31 00:19:45		0761	003E0C5F	1889	14	1.07692	4066399	1899-12-31 01:07:46	95.4757	225
197	179.6				179.6	1191.68	1899-12-31 00:19:51		076F	003E5E67	1903	14	1.07692	4087399	1899-12-31 01:08:07	95.9688	226
198	179.7				179.7	1197.76	1899-12-31 00:19:57		077D	003EB06F	1917	14	1.07692	4108399	1899-12-31 01:08:28	96.4618	226
199	179.8				179.8	1203.84	1899-12-31 00:20:03		078B	003F0277	1931	14	1.07692	4129399	1899-12-31 01:08:49	96.9549	227
200	179.9				179.9	1209.92	1899-12-31 00:20:09		0799	003F547F	1945	14	1.07692	4150399	1899-12-31 01:09:10	97.448	227
201	180				180	1216	1899-12-31 00:20:16		07A7	003FA687	1959	14	1.07692	4171399	1899-12-31 01:09:31	97.941	228
202	180.1				180.1	1222.08	1899-12-31 00:20:22		07B5	003FF88F	1973	14	1.07692	4192399	1899-12-31 01:09:52	98.4341	228
203	180.2				180.2	1228.16	1899-12-31 00:20:28		07C3	00404A97	1987	14	1.07692	4213399	1899-12-31 01:10:13	98.9271	229
204	180.3				180.3	1234.24	1899-12-31 00:20:34		07D1	00409C9F	2001	14	1.07692	4234399	1899-12-31 01:10:34	99.4202	229
205	180.4				180.4	1240.32	1899-12-31 00:20:40		07DF	0040EEA7	2015	14	1.07692	4255399	1899-12-31 01:10:55	99.9133	230
206	180.5				180.5	1246.4	1899-12-31 00:20:46		07E6	004140AF	2022	7	0.538462	4276399	1899-12-31 01:11:16	100.406	230
207	180.6				180.6	1252.48	1899-12-31 00:20:52		07E6	004192B7	2022	0	0	4297399	1899-12-31 01:11:37	100.899	231
208	180.7				180.7	1258.56	1899-12-31 00:20:58		07E6	0041E13B	2022	0	0	4317499	1899-12-31 01:11:57	101.371	231
209	180.8				180.8	1264.64	1899-12-31 00:21:04		07E7	00423087	2023	1	0.0769231	4337799	1899-12-31 01:12:17	101.848	231
210	180.9				180.9	1270.72	1899-12-31 00:21:10		07E7	0042809B	2023	0	0	4358299	1899-12-31 01:12:38	102.329	232
211	181				181	1276.8	1899-12-31 00:21:16		07E7	0042D23F	2023	0	0	4379199	1899-12-31 01:12:59	102.82	232
212	181.1				181.1	1282.88	1899-12-31 00:21:22		07E7	004321EF	2023	0	0	4399599	1899-12-31 01:13:19	103.299	233
213	181.2				181.2	1288.96	1899-12-31 00:21:28		07E7	0043719F	2023	0	0	4419999	1899-12-31 01:13:39	103.778	233
214	181.3				181.3	1295.04	1899-12-31 00:21:35		07E7	0043C14F	2023	0	0	4440399	1899-12-31 01:14:00	104.257	234
215	181.4				181.4	1301.12	1899-12-31 00:21:41		07E8	004410FF	2024	1	0.0769231	4460799	1899-12-31 01:14:20	104.736	234
216	181.5				181.5	1307.2	1899-12-31 00:21:47		07E8	004460AF	2024	0	0	4481199	1899-12-31 01:14:41	105.215	235
217	181.6				181.6	1313.28	1899-12-31 00:21:53		0000	00000000	0	0		0	1899-12-31	0	0
218	181.7				181.7	1319.36	1899-12-31 00:21:59		0000	00000000	0	0		0	1899-12-31	0	0
219	181.8				181.8	1325.44	1899-12-31 00:22:05				0	0		0	1899-12-31	0	0
220	181.9				181.9	1331.52	1899-12-31 00:22:11				0	0		0	1899-12-31	0	0
221	182				182	1337.6	1899-12-31 00:22:17				0	0		0	1899-12-31	0	0
222	182.1				182.1	1343.68	1899-12-31 00:22:23				0	0		0	1899-12-31	0	0
223	182.2				182.2	1349.76	1899-12-31 00:22:29				0	0		0	1899-12-31	0	0
224	182.3				182.3	1355.84	1899-12-31 00:22:35				0	0		0	1899-12-31	0	0
225	182.4				182.4	1361.92	1899-12-31 00:22:41				0	0		0	1899-12-31	0	0
226	182.5				182.5	1368	1899-12-31 00:22:48				0	0		0	1899-12-31	0	0
227	182.6				182.6	1374.08	1899-12-31 00:22:54				0	0		0	1899-12-31	0	0
228	182.7				182.7	1380.16	1899-12-31 00:23:00				0	0		0	1899-12-31	0	0
229	182.8				182.8	1386.24	1899-12-31 00:23:06				0	0		0	1899-12-31	0	0
230	182.9				182.9	1392.32	1899-12-31 00:23:12				0	0		0	1899-12-31	0	0
231	183				183	1398.4	1899-12-31 00:23:18				0	0		0	1899-12-31	0	0
232	183.1				183.1	1404.48	1899-12-31 00:23:24				0	0		0	1899-12-31	0	0
233	183.2				183.2	1410.56	1899-12-31 00:23:30				0	0		0	1899-12-31	0	0
234	183.3				183.3	1416.64	1899-12-31 00:23:36				0	0		0	1899-12-31	0	0
235	183.4				183.4	1422.72	1899-12-31 00:23:42				0	0		0	1899-12-31	0	0
236	183.5				183.5	1428.8	1899-12-31 00:23:48				0	0		0	1899-12-31	0	0
237	183.6				183.6	1434.88	1899-12-31 00:23:54				0	0		0	1899-12-31	0	0
238	183.7				183.7	1440.96	1899-12-31 00:24:00				0	0		0	1899-12-31	0	0
239	183.8				183.8	1447.04	1899-12-31 00:24:07				0	0		0	1899-12-31	0	0
240	183.9				183.9	1453.12	1899-12-31 00:24:13				0	0		0	1899-12-31	0	0
241	184				184	1459.2	1899-12-31 00:24:19				0	0		0	1899-12-31	0	0
242	184.1				184.1	1465.28	1899-12-31 00:24:25				0	0		0	1899-12-31	0	0
243	184.2				184.2	1471.36	1899-12-31 00:24:31				0	0		0	1899-12-31	0	0
244	184.3				184.3	1477.44	1899-12-31 00:24:37				0	0		0	1899-12-31	0	0
245	184.4				184.4	1483.52	1899-12-31 00:24:43				0	0		0	1899-12-31	0	0
246	184.5				184.5	1489.6	1899-12-31 00:24:49				0	0		0	1899-12-31	0	0
247	184.6				184.6	1495.68	1899-12-31 00:24:55				0	0		0	1899-12-31	0	0
248	184.7				184.7	1501.76	1899-12-31 00:25:01				0	0		0	1899-12-31	0	0
249	184.8				184.8	1507.84	1899-12-31 00:25:07				0	0		0	1899-12-31	0	0
250	184.9				184.9	1513.92	1899-12-31 00:25:13				0	0		0	1899-12-31	0	0
251	185				185	1520	1899-12-31 00:25:20				0	0		0	1899-12-31	0	0
252	185.1				185.1	1526.08	1899-12-31 00:25:26				0	0		0	1899-12-31	0	0
253	185.2				185.2	1532.16	1899-12-31 00:25:32				0	0		0	1899-12-31	0	0
254	185.3				185.3	1538.24	1899-12-31 00:25:38				0	0		0	1899-12-31	0	0
255	185.4				185.4	1544.32	1899-12-31 00:25:44				0	0		0	1899-12-31	0	0
256	185.5				185.5	1550.4	1899-12-31 00:25:50				0	0		0	1899-12-31	0	0
257	185.6				185.6	1556.48	1899-12-31 00:25:56				0	0		0	1899-12-31	0	0
258	185.7				185.7	1562.56	1899-12-31 00:26:02				0	0		0	1899-12-31	0	0
259	185.8				185.8	1568.64	1899-12-31 00:26:08				0	0		0	1899-12-31	0	0
260	185.9				185.9	1574.72	1899-12-31 00:26:14				0	0		0	1899-12-31	0	0
261	186				186	1580.8	1899-12-31 00:26:20				0	0		0	1899-12-31	0	0
262	186.1				186.1	1586.88	1899-12-31 00:26:26				0	0		0	1899-12-31	0	0
263	186.2				186.2	1592.96	1899-12-31 00:26:32				0	0		0	1899-12-31	0	0
264	186.3				186.3	1599.04	1899-12-31 00:26:39				0	0		0	1899-12-31	0	0
265	186.4				186.4	1605.12	1899-12-31 00:26:45				0	0		0	1899-12-31	0	0
266	186.5				186.5	1611.2	1899-12-31 00:26:51				0	0		0	1899-12-31	0	0
267	186.6				186.6	1617.28	1899-12-31 00:26:57				0	0		0	1899-12-31	0	0
268	186.7				186.7	1623.36	1899-12-31 00:27:03				0	0		0	1899-12-31	0	0
269	186.8				186.8	1629.44	1899-12-31 00:27:09				0	0		0	1899-12-31	0	0
270	186.9				186.9	1635.52	1899-12-31 00:27:15				0	0		0	1899-12-31	0	0
271	187				187	1641.6	1899-12-31 00:27:21				0	0		0	1899-12-31	0	0
272	187.1				187.1	1647.68	1899-12-31 00:27:27				0	0		0	1899-12-31	0	0
273	187.2				187.2	1653.76	1899-12-31 00:27:33				0	0		0	1899-12-31	0	0
274	187.3				187.3	1659.84	1899-12-31 00:27:39				0	0		0	1899-12-31	0	0
275	187.4				187.4	1665.92	1899-12-31 00:27:45				0	0		0	1899-12-31	0	0
276	187.5				187.5	1672	1899-12-31 00:27:52				0	0		0	1899-12-31	0	0
277	187.6				187.6	1678.08	1899-12-31 00:27:58				0	0		0	1899-12-31	0	0
278	187.7				187.7	1684.16	1899-12-31 00:28:04				0	0		0	1899-12-31	0	0
279	187.8				187.8	1690.24	1899-12-31 00:28:10				0	0		0	1899-12-31	0	0
280	187.9				187.9	1696.32	1899-12-31 00:28:16				0	0		0	1899-12-31	0	0
281	188				188	1702.4	1899-12-31 00:28:22				0	0		0	1899-12-31	0	0
282	188.1				188.1	1708.48	1899-12-31 00:28:28				0	0		0	1899-12-31	0	0
283	188.2				188.2	1714.56	1899-12-31 00:28:34				0	0		0	1899-12-31	0	0
284	188.3				188.3	1720.64	1899-12-31 00:28:40				0	0		0	1899-12-31	0	0
285	188.4				188.4	1726.72	1899-12-31 00:28:46				0	0		0	1899-12-31	0	0
286	188.5				188.5	1732.8	1899-12-31 00:28:52				0	0		0	1899-12-31	0	0
287	188.6				188.6	1738.88	1899-12-31 00:28:58				0	0		0	1899-12-31	0	0
288	188.7				188.7	1744.96	1899-12-31 00:29:04				0	0		0	1899-12-31	0	0
289	188.8				188.8	1751.04	1899-12-31 00:29:11				0	0		0	1899-12-31	0	0
290	188.9				188.9	1757.12	1899-12-31 00:29:17				0	0		0	1899-12-31	0	0
291	189				189	1763.2	1899-12-31 00:29:23				0	0		0	1899-12-31	0	0
292	189.1				189.1	1769.28	1899-12-31 00:29:29				0	0		0	1899-12-31	0	0
293	189.2				189.2	1775.36	1899-12-31 00:29:35				0	0		0	1899-12-31	0	0
294	189.3				189.3	1781.44	1899-12-31 00:29:41				0	0		0	1899-12-31	0	0
295	189.4				189.4	1787.52	1899-12-31 00:29:47				0	0		0	1899-12-31	0	0
296	189.5				189.5	1793.6	1899-12-31 00:29:53				0	0		0	1899-12-31	0	0
297	189.6				189.6	1799.68	1899-12-31 00:29:59				0	0		0	1899-12-31	0	0
298	189.7				189.7	1805.76	1899-12-31 00:30:05				0	0		0	1899-12-31	0	0
299	189.8				189.8	1811.84	1899-12-31 00:30:11				0	0		0	1899-12-31	0	0
300	189.9				189.9	1817.92	1899-12-31 00:30:17				0	0		0	1899-12-31	0	0
301	190				190	1824	1899-12-31 00:30:24				0	0		0	1899-12-31	0	0
302	190.1				190.1	1830.08	1899-12-31 00:30:30				0	0		0	1899-12-31	0	0
303	190.2				190.2	1836.16	1899-12-31 00:30:36				0	0		0	1899-12-31	0	0
304	190.3				190.3	1842.24	1899-12-31 00:30:42				0	0		0	1899-12-31	0	0
305	190.4				190.4	1848.32	1899-12-31 00:30:48				0	0		0	1899-12-31	0	0
306	190.5				190.5	1854.4	1899-12-31 00:30:54				0	0		0	1899-12-31	0	0
307	190.6				190.6	1860.48	1899-12-31 00:31:00				0	0		0	1899-12-31	0	0
308	190.7				190.7	1866.56	1899-12-31 00:31:06				0	0		0	1899-12-31	0	0
309	190.8				190.8	1872.64	1899-12-31 00:31:12				0	0		0	1899-12-31	0	0
310	190.9				190.9	1878.72	1899-12-31 00:31:18				0	0		0	1899-12-31	0	0
311	191				191	1884.8	1899-12-31 00:31:24				0	0		0	1899-12-31	0	0
312	191.1				191.1	1890.88	1899-12-31 00:31:30				0	0		0	1899-12-31	0	0
313	191.2				191.2	1896.96	1899-12-31 00:31:36				0	0		0	1899-12-31	0	0
314	191.3				191.3	1903.04	1899-12-31 00:31:43				0	0		0	1899-12-31	0	0
315	191.4				191.4	1909.12	1899-12-31 00:31:49				0	0		0	1899-12-31	0	0
316	191.5				191.5	1915.2	1899-12-31 00:31:55				0	0		0	1899-12-31	0	0
317	191.6				191.6	1921.28	1899-12-31 00:32:01				0	0		0	1899-12-31	0	0
318	191.7				191.7	1927.36	1899-12-31 00:32:07				0	0		0	1899-12-31	0	0
319	191.8				191.8	1933.44	1899-12-31 00:32:13				0	0		0	1899-12-31	0	0
320	191.9				191.9	1939.52	1899-12-31 00:32:19				0	0		0	1899-12-31	0	0
321	192				192	1945.6	1899-12-31 00:32:25				0	0		0	1899-12-31	0	0
322	192.1				192.1	1951.68	1899-12-31 00:32:31				0	0		0	1899-12-31	0	0
323	192.2				192.2	1957.76	1899-12-31 00:32:37				0	0		0	1899-12-31	0	0
324	192.3				192.3	1963.84	1899-12-31 00:32:43				0	0		0	1899-12-31	0	0
325	192.4				192.4	1969.92	1899-12-31 00:32:49				0	0		0	1899-12-31	0	0
326	192.5				192.5	1976	1899-12-31 00:32:56				0	0		0	1899-12-31	0	0
327	192.6				192.6	1982.08	1899-12-31 00:33:02				0	0		0	1899-12-31	0	0
328	192.7				192.7	1988.16	1899-12-31 00:33:08				0	0		0	1899-12-31	0	0
329	192.8				192.8	1994.24	1899-12-31 00:33:14				0	0		0	1899-12-31	0	0
330	192.9				192.9	2000.32	1899-12-31 00:33:20				0	0		0	1899-12-31	0	0
331	193				193	2006.4	1899-12-31 00:33:26				0	0		0	1899-12-31	0	0
332	193.1				193.1	2012.48	1899-12-31 00:33:32				0	0		0	1899-12-31	0	0
333	193.2				193.2	2018.56	1899-12-31 00:33:38				0	0		0	1899-12-31	0	0
334	193.3				193.3	2024.64	1899-12-31 00:33:44				0	0		0	1899-12-31	0	0
335	193.4				193.4	2030.72	1899-12-31 00:33:50				0	0		0	1899-12-31	0	0
336	193.5				193.5	2036.8	1899-12-31 00:33:56				0	0		0	1899-12-31	0	0
337	193.6				193.6	2042.88	1899-12-31 00:34:02				0	0		0	1899-12-31	0	0
338	193.7				193.7	2048.96	1899-12-31 00:34:08				0	0		0	1899-12-31	0	0
339	193.8				193.8	2055.04	1899-12-31 00:34:15				0	0		0	1899-12-31	0	0
340	193.9				193.9	2061.12	1899-12-31 00:34:21				0	0		0	1899-12-31	0	0
341	194				194	2067.2	1899-12-31 00:34:27				0	0		0	1899-12-31	0	0
342	194.1				194.1	2073.28	1899-12-31 00:34:33				0	0		0	1899-12-31	0	0
343	194.2				194.2	2079.36	1899-12-31 00:34:39				0	0		0	1899-12-31	0	0
344	194.3				194.3	2085.44	1899-12-31 00:34:45				0	0		0	1899-12-31	0	0
345	194.4				194.4	2091.52	1899-12-31 00:34:51				0	0		0	1899-12-31	0	0
346	194.5				194.5	2097.6	1899-12-31 00:34:57				0	0		0	1899-12-31	0	0
347	194.6				194.6	2103.68	1899-12-31 00:35:03				0	0		0	1899-12-31	0	0
348	194.7				194.7	2109.76	1899-12-31 00:35:09				0	0		0	1899-12-31	0	0
349	194.8				194.8	2115.84	1899-12-31 00:35:15				0	0		0	1899-12-31	0	0
350	194.9				194.9	2121.92	1899-12-31 00:35:21				0	0		0	1899-12-31	0	0
351	195				195	2128	1899-12-31 00:35:28				0	0		0	1899-12-31	0	0
352	195.1				195.1	2134.08	1899-12-31 00:35:34				0	0		0	1899-12-31	0	0
353	195.2				195.2	2140.16	1899-12-31 00:35:40				0	0		0	1899-12-31	0	0
354	195.3				195.3	2146.24	1899-12-31 00:35:46				0	0		0	1899-12-31	0	0
355	195.4				195.4	2152.32	1899-12-31 00:35:52				0	0		0	1899-12-31	0	0
356	195.5				195.5	2158.4	1899-12-31 00:35:58				0	0		0	1899-12-31	0	0
357	195.6				195.6	2164.48	1899-12-31 00:36:04				0	0		0	1899-12-31	0	0
358	195.7				195.7	2170.56	1899-12-31 00:36:10				0	0		0	1899-12-31	0	0
359	195.8				195.8	2176.64	1899-12-31 00:36:16				0	0		0	1899-12-31	0	0
360	195.9				195.9	2182.72	1899-12-31 00:36:22				0	0		0	1899-12-31	0	0
361	196				196	2188.8	1899-12-31 00:36:28				0	0		0	1899-12-31	0	0
362	196.1				196.1	2194.88	1899-12-31 00:36:34				0	0		0	1899-12-31	0	0
363	196.2				196.2	2200.96	1899-12-31 00:36:40				0	0		0	1899-12-31	0	0
364	196.3				196.3	2207.04	1899-12-31 00:36:47				0	0		0	1899-12-31	0	0
365	196.4				196.4	2213.12	1899-12-31 00:36:53				0	0		0	1899-12-31	0	0
366	196.5				196.5	2219.2	1899-12-31 00:36:59				0	0		0	1899-12-31	0	0
367	196.6				196.6	2225.28	1899-12-31 00:37:05				0	0		0	1899-12-31	0	0
368	196.7				196.7	2231.36	1899-12-31 00:37:11				0	0		0	1899-12-31	0	0
369	196.8				196.8	2237.44	1899-12-31 00:37:17				0	0		0	1899-12-31	0	0
370	196.9				196.9	2243.52	1899-12-31 00:37:23				0	0		0	1899-12-31	0	0
371	197				197	2249.6	1899-12-31 00:37:29				0	0		0	1899-12-31	0	0
372	197.1				197.1	2255.68	1899-12-31 00:37:35				0	0		0	1899-12-31	0	0
373	197.2				197.2	2261.76	1899-12-31 00:37:41				0	0		0	1899-12-31	0	0
374	197.3				197.3	2267.84	1899-12-31 00:37:47				0	0		0	1899-12-31	0	0
375	197.4				197.4	2273.92	1899-12-31 00:37:53				0	0		0	1899-12-31	0	0
376	197.5				197.5	2280	1899-12-31 00:38:00				0	0		0	1899-12-31	0	0
377	197.6				197.6	2286.08	1899-12-31 00:38:06				0	0		0	1899-12-31	0	0
378	197.7				197.7	2292.16	1899-12-31 00:38:12				0	0		0	1899-12-31	0	0
379	197.8				197.8	2298.24	1899-12-31 00:38:18				0	0		0	1899-12-31	0	0
380	197.9				197.9	2304.32	1899-12-31 00:38:24				0	0		0	1899-12-31	0	0
381	198				198	2310.4	1899-12-31 00:38:30				0	0		0	1899-12-31	0	0
382	198.1				198.1	2316.48	1899-12-31 00:38:36				0	0		0	1899-12-31	0	0
383	198.2				198.2	2322.56	1899-12-31 00:38:42				0	0		0	1899-12-31	0	0
384	198.3				198.3	2328.64	1899-12-31 00:38:48				0	0		0	1899-12-31	0	0
385	198.4				198.4	2334.72	1899-12-31 00:38:54				0	0		0	1899-12-31	0	0
386	198.5				198.5	2340.8	1899-12-31 00:39:00				0	0		0	1899-12-31	0	0
387	198.6				198.6	2346.88	1899-12-31 00:39:06				0	0		0	1899-12-31	0	0
388	198.7				198.7	2352.96	1899-12-31 00:39:12				0	0		0	1899-12-31	0	0
389	198.8				198.8	2359.04	1899-12-31 00:39:19				0	0		0	1899-12-31	0	0
390	198.9				198.9	2365.12	1899-12-31 00:39:25				0	0		0	1899-12-31	0	0
391	199				199	2371.2	1899-12-31 00:39:31				0	0		0	1899-12-31	0	0
392	199.1				199.1	2377.28	1899-12-31 00:39:37				0	0		0	1899-12-31	0	0
393	199.2				199.2	2383.36	1899-12-31 00:39:43				0	0		0	1899-12-31	0	0
394	199.3				199.3	2389.44	1899-12-31 00:39:49				0	0		0	1899-12-31	0	0
395	199.4				199.4	2395.52	1899-12-31 00:39:55				0	0		0	1899-12-31	0	0
396	199.5				199.5	2401.6	1899-12-31 00:40:01				0	0		0	1899-12-31	0	0
397	199.6				199.6	2407.68	1899-12-31 00:40:07				0	0		0	1899-12-31	0	0
398	199.7				199.7	2413.76	1899-12-31 00:40:13				0	0		0	1899-12-31	0	0
399	199.8				199.8	2419.84	1899-12-31 00:40:19				0	0		0	1899-12-31	0	0
400	199.9				199.9	2425.92	1899-12-31 00:40:25				0	0		0	1899-12-31	0	0
401	200				200	2432	1899-12-31 00:40:32				0	0		0	1899-12-31	0	0
402	200.1				200.1	2438.08	1899-12-31 00:40:38				0	0		0	1899-12-31	0	0
403	200.2				200.2	2444.16	1899-12-31 00:40:44				0	0		0	1899-12-31	0	0
404	200.3				200.3	2450.24	1899-12-31 00:40:50				0	0		0	1899-12-31	0	0
405	200.4				200.4	2456.32	1899-12-31 00:40:56				0	0		0	1899-12-31	0	0
406	200.5				200.5	2462.4	1899-12-31 00:41:02				0	0		0	1899-12-31	0	0
407	200.6				200.6	2468.48	1899-12-31 00:41:08				0	0		0	1899-12-31	0	0
408	200.7				200.7	2474.56	1899-12-31 00:41:14				0	0		0	1899-12-31	0	0
409	200.8				200.8	2480.64	1899-12-31 00:41:20				0	0		0	1899-12-31	0	0
410	200.9				200.9	2486.72	1899-12-31 00:41:26				0	0		0	1899-12-31	0	0
411	201				201	2492.8	1899-12-31 00:41:32				0	0		0	1899-12-31	0	0
412	201.1				201.1	2498.88	1899-12-31 00:41:38				0	0		0	1899-12-31	0	0
413	201.2				201.2	2504.96	1899-12-31 00:41:44				0	0		0	1899-12-31	0	0
414	201.3				201.3	2511.04	1899-12-31 00:41:51				0	0		0	1899-12-31	0	0
415	201.4				201.4	2517.12	1899-12-31 00:41:57				0	0		0	1899-12-31	0	0
416	201.5				201.5	2523.2	1899-12-31 00:42:03				0	0		0	1899-12-31	0	0
417	201.6				201.6	2529.28	1899-12-31 00:42:09				0	0		0	1899-12-31	0	0
418	201.7				201.7	2535.36	1899-12-31 00:42:15				0	0		0	1899-12-31	0	0
419	201.8				201.8	2541.44	1899-12-31 00:42:21				0	0		0	1899-12-31	0	0
420	201.9				201.9	2547.52	1899-12-31 00:42:27				0	0		0	1899-12-31	0	0
421	202				202	2553.6	1899-12-31 00:42:33				0	0		0	1899-12-31	0	0
422	202.1				202.1	2559.68	1899-12-31 00:42:39				0	0		0	1899-12-31	0	0
423	202.2				202.2	2565.76	1899-12-31 00:42:45				0	0		0	1899-12-31	0	0
424	202.3				202.3	2571.84	1899-12-31 00:42:51				0	0		0	1899-12-31	0	0
425	202.4				202.4	2577.92	1899-12-31 00:42:57				0	0		0	1899-12-31	0	0
426	202.5				202.5	2584	1899-12-31 00:43:04				0	0		0	1899-12-31	0	0
427	202.6				202.6	2590.08	1899-12-31 00:43:10				0	0		0	1899-12-31	0	0
428	202.7				202.7	2596.16	1899-12-31 00:43:16				0	0		0	1899-12-31	0	0
429	202.8				202.8	2602.24	1899-12-31 00:43:22				0	0		0	1899-12-31	0	0
430	202.9				202.9	2608.32	1899-12-31 00:43:28				0	0		0	1899-12-31	0	0
431	203				203	2614.4	1899-12-31 00:43:34				0	0		0	1899-12-31	0	0
432	203.1				203.1	2620.48	1899-12-31 00:43:40				0	0		0	1899-12-31	0	0
433	203.2				203.2	2626.56	1899-12-31 00:43:46				0	0		0	1899-12-31	0	0
434	203.3				203.3	2632.64	1899-12-31 00:43:52				0	0		0	1899-12-31	0	0
435	203.4				203.4	2638.72	1899-12-31 00:43:58				0	0		0	1899-12-31	0	0
436	203.5				203.5	2644.8	1899-12-31 00:44:04				0	0		0	1899-12-31	0	0
437	203.6				203.6	2650.88	1899-12-31 00:44:10				0	0		0	1899-12-31	0	0
438	203.7				203.7	2656.96	1899-12-31 00:44:16				0	0		0	1899-12-31	0	0
439	203.8				203.8	2663.04	1899-12-31 00:44:23				0	0		0	1899-12-31	0	0
440	203.9				203.9	2669.12	1899-12-31 00:44:29				0	0		0	1899-12-31	0	0
441	204				204	2675.2	1899-12-31 00:44:35				0	0		0	1899-12-31	0	0
442	204.1				204.1	2681.28	1899-12-31 00:44:41				0	0		0	1899-12-31	0	0
443	204.2				204.2	2687.36	1899-12-31 00:44:47				0	0		0	1899-12-31	0	0
444	204.3				204.3	2693.44	1899-12-31 00:44:53				0	0		0	1899-12-31	0	0
445	204.4				204.4	2699.52	1899-12-31 00:44:59				0	0		0	1899-12-31	0	0
446	204.5				204.5	2705.6	1899-12-31 00:45:05				0	0		0	1899-12-31	0	0
447	204.6				204.6	2711.68	1899-12-31 00:45:11				0	0		0	1899-12-31	0	0
448	204.7				204.7	2717.76	1899-12-31 00:45:17				0	0		0	1899-12-31	0	0
449	204.8				204.8	2723.84	1899-12-31 00:45:23				0	0		0	1899-12-31	0	0
450	204.9				204.9	2729.92	1899-12-31 00:45:29				0	0		0	1899-12-31	0	0
451	205				205	2736	1899-12-31 00:45:36				0	0		0	1899-12-31	0	0
452	205.1				205.1	2742.08	1899-12-31 00:45:42				0	0		0	1899-12-31	0	0
453	205.2				205.2	2748.16	1899-12-31 00:45:48				0	0		0	1899-12-31	0	0
454	205.3				205.3	2754.24	1899-12-31 00:45:54				0	0		0	1899-12-31	0	0
455	205.4				205.4	2760.32	1899-12-31 00:46:00				0	0		0	1899-12-31	0	0
456	205.5				205.5	2766.4	1899-12-31 00:46:06				0	0		0	1899-12-31	0	0
457	205.6				205.6	2772.48	1899-12-31 00:46:12				0	0		0	1899-12-31	0	0
458	205.7				205.7	2778.56	1899-12-31 00:46:18				0	0		0	1899-12-31	0	0
459	205.8				205.8	2784.64	1899-12-31 00:46:24				0	0		0	1899-12-31	0	0
460	205.9				205.9	2790.72	1899-12-31 00:46:30				0	0		0	1899-12-31	0	0
461	206				206	2796.8	1899-12-31 00:46:36				0	0		0	1899-12-31	0	0
462	206.1				206.1	2802.88	1899-12-31 00:46:42				0	0		0	1899-12-31	0	0
463	206.2				206.2	2808.96	1899-12-31 00:46:48				0	0		0	1899-12-31	0	0
464	206.3				206.3	2815.04	1899-12-31 00:46:55				0	0		0	1899-12-31	0	0
465	206.4				206.4	2821.12	1899-12-31 00:47:01				0	0		0	1899-12-31	0	0
466	206.5				206.5	2827.2	1899-12-31 00:47:07				0	0		0	1899-12-31	0	0
467	206.6				206.6	2833.28	1899-12-31 00:47:13				0	0		0	1899-12-31	0	0
468	206.7				206.7	2839.36	1899-12-31 00:47:19				0	0		0	1899-12-31	0	0
469	206.8				206.8	2845.44	1899-12-31 00:47:25				0	0		0	1899-12-31	0	0
470	206.9				206.9	2851.52	1899-12-31 00:47:31				0	0		0	1899-12-31	0	0
471	207				207	2857.6	1899-12-31 00:47:37				0	0		0	1899-12-31	0	0
472	207.1				207.1	2863.68	1899-12-31 00:47:43				0	0		0	1899-12-31	0	0
473	207.2				207.2	2869.76	1899-12-31 00:47:49				0	0		0	1899-12-31	0	0
474	207.3				207.3	2875.84	1899-12-31 00:47:55				0	0		0	1899-12-31	0	0
475	207.4				207.4	2881.92	1899-12-31 00:48:01				0	0		0	1899-12-31	0	0
476	207.5				207.5	2888	1899-12-31 00:48:08				0	0		0	1899-12-31	0	0
477	207.6				207.6	2894.08	1899-12-31 00:48:14				0	0		0	1899-12-31	0	0
478	207.7				207.7	2900.16	1899-12-31 00:48:20				0	0		0	1899-12-31	0	0
479	207.8				207.8	2906.24	1899-12-31 00:48:26				0	0		0	1899-12-31	0	0
480	207.9				207.9	2912.32	1899-12-31 00:48:32				0	0		0	1899-12-31	0	0
481	208				208	2918.4	1899-12-31 00:48:38				0	0		0	1899-12-31	0	0
482	208.1				208.1	2924.48	1899-12-31 00:48:44				0	0		0	1899-12-31	0	0
483	208.2				208.2	2930.56	1899-12-31 00:48:50				0	0		0	1899-12-31	0	0
484	208.3				208.3	2936.64	1899-12-31 00:48:56				0	0		0	1899-12-31	0	0
485	208.4				208.4	2942.72	1899-12-31 00:49:02				0	0		0	1899-12-31	0	0
486	208.5				208.5	2948.8	1899-12-31 00:49:08				0	0		0	1899-12-31	0	0
487	208.6				208.6	2954.88	1899-12-31 00:49:14				0	0		0	1899-12-31	0	0
488	208.7				208.7	2960.96	1899-12-31 00:49:20				0	0		0	1899-12-31	0	0
489	208.8				208.8	2967.04	1899-12-31 00:49:27				0	0		0	1899-12-31	0	0
490	208.9				208.9	2973.12	1899-12-31 00:49:33				0	0		0	1899-12-31	0	0
491	209				209	2979.2	1899-12-31 00:49:39				0	0		0	1899-12-31	0	0
492	209.1				209.1	2985.28	1899-12-31 00:49:45				0	0		0	1899-12-31	0	0
493	209.2				209.2	2991.36	1899-12-31 00:49:51				0	0		0	1899-12-31	0	0
494	209.3				209.3	2997.44	1899-12-31 00:49:57				0	0		0	1899-12-31	0	0
495	209.4				209.4	3003.52	1899-12-31 00:50:03				0	0		0	1899-12-31	0	0
496	209.5				209.5	3009.6	1899-12-31 00:50:09				0	0		0	1899-12-31	0	0
497	209.6				209.6	3015.68	1899-12-31 00:50:15				0	0		0	1899-12-31	0	0
498	209.7				209.7	3021.76	1899-12-31 00:50:21				0	0		0	1899-12-31	0	0
499	209.8				209.8	3027.84	1899-12-31 00:50:27				0	0		0	1899-12-31	0	0
500	209.9				209.9	3033.92	1899-12-31 00:50:33				0	0		0	1899-12-31	0	0
501	210				210	3040	1899-12-31 00:50:40				0	0		0	1899-12-31	0	0
502	210.1				210.1	3046.08	1899-12-31 00:50:46				0	0		0	1899-12-31	0	0
503	210.2				210.2	3052.16	1899-12-31 00:50:52				0	0		0	1899-12-31	0	0
504	210.3				210.3	3058.24	1899-12-31 00:50:58				0	0		0	1899-12-31	0	0
505	210.4				210.4	3064.32	1899-12-31 00:51:04				0	0		0	1899-12-31	0	0
506	210.5				210.5	3070.4	1899-12-31 00:51:10				0	0		0	1899-12-31	0	0
507	210.6				210.6	3076.48	1899-12-31 00:51:16				0	0		0	1899-12-31	0	0
508	210.7				210.7	3082.56	1899-12-31 00:51:22				0	0		0	1899-12-31	0	0
509	210.8				210.8	3088.64	1899-12-31 00:51:28				0	0		0	1899-12-31	0	0
510	210.9				210.9	3094.72	1899-12-31 00:51:34				0	0		0	1899-12-31	0	0
511	211				211	3100.8	1899-12-31 00:51:40				0	0		0	1899-12-31	0	0
512	211.1				211.1	3106.88	1899-12-31 00:51:46				0	0		0	1899-12-31	0	0
513	211.2				211.2	3112.96	1899-12-31 00:51:52				0	0		0	1899-12-31	0	0
514	211.3				211.3	3119.04	1899-12-31 00:51:59				0	0		0	1899-12-31	0	0
515	211.4				211.4	3125.12	1899-12-31 00:52:05				0	0		0	1899-12-31	0	0
516	211.5				211.5	3131.2	1899-12-31 00:52:11				0	0		0	1899-12-31	0	0
517	211.6				211.6	3137.28	1899-12-31 00:52:17				0	0		0	1899-12-31	0	0
518	211.7				211.7	3143.36	1899-12-31 00:52:23				0	0		0	1899-12-31	0	0
519	211.8				211.8	3149.44	1899-12-31 00:52:29				0	0		0	1899-12-31	0	0
520	211.9				211.9	3155.52	1899-12-31 00:52:35				0	0		0	1899-12-31	0	0
521	212				212	3161.6	1899-12-31 00:52:41				0	0		0	1899-12-31	0	0
522	212.1				212.1	3167.68	1899-12-31 00:52:47				0	0		0	1899-12-31	0	0
523	212.2				212.2	3173.76	1899-12-31 00:52:53				0	0		0	1899-12-31	0	0
524	212.3				212.3	3179.84	1899-12-31 00:52:59				0	0		0	1899-12-31	0	0
525	212.4				212.4	3185.92	1899-12-31 00:53:05				0	0		0	1899-12-31	0	0
526	212.5				212.5	3192	1899-12-31 00:53:12				0	0		0	1899-12-31	0	0
527	212.6				212.6	3198.08	1899-12-31 00:53:18				0	0		0	1899-12-31	0	0
528	212.7				212.7	3204.16	1899-12-31 00:53:24				0	0		0	1899-12-31	0	0
529	212.8				212.8	3210.24	1899-12-31 00:53:30				0	0		0	1899-12-31	0	0
530	212.9				212.9	3216.32	1899-12-31 00:53:36				0	0		0	1899-12-31	0	0
531	213				213	3222.4	1899-12-31 00:53:42				0	0		0	1899-12-31	0	0
532	213.1				213.1	3228.48	1899-12-31 00:53:48				0	0		0	1899-12-31	0	0
533	213.2				213.2	3234.56	1899-12-31 00:53:54				0	0		0	1899-12-31	0	0
534	213.3				213.3	3240.64	1899-12-31 00:54:00				0	0		0	1899-12-31	0	0
535	213.4				213.4	3246.72	1899-12-31 00:54:06				0	0		0	1899-12-31	0	0
536	213.5				213.5	3252.8	1899-12-31 00:54:12				0	0		0	1899-12-31	0	0
537	213.6				213.6	3258.88	1899-12-31 00:54:18				0	0		0	1899-12-31	0	0
538	213.7				213.7	3264.96	1899-12-31 00:54:24				0	0		0	1899-12-31	0	0
539	213.8				213.8	3271.04	1899-12-31 00:54:31				0	0		0	1899-12-31	0	0
540	213.9				213.9	3277.12	1899-12-31 00:54:37				0	0		0	1899-12-31	0	0
541	214				214	3283.2	1899-12-31 00:54:43				0	0		0	1899-12-31	0	0
542	214.1				214.1	3289.28	1899-12-31 00:54:49				0	0		0	1899-12-31	0	0
543	214.2				214.2	3295.36	1899-12-31 00:54:55				0	0		0	1899-12-31	0	0
544	214.3				214.3	3301.44	1899-12-31 00:55:01				0	0		0	1899-12-31	0	0
545	214.4				214.4	3307.52	1899-12-31 00:55:07				0	0		0	1899-12-31	0	0
546	214.5				214.5	3313.6	1899-12-31 00:55:13				0	0		0	1899-12-31	0	0
547	214.6				214.6	3319.68	1899-12-31 00:55:19				0	0		0	1899-12-31	0	0
548	214.7				214.7	3325.76	1899-12-31 00:55:25				0	0		0	1899-12-31	0	0
549	214.8				214.8	3331.84	1899-12-31 00:55:31				0	0		0	1899-12-31	0	0
550	214.9				214.9	3337.92	1899-12-31 00:55:37				0	0		0	1899-12-31	0	0
551	215				215	3344	1899-12-31 00:55:44				0	0		0	1899-12-31	0	0
552	215.1				215.1	3350.08	1899-12-31 00:55:50				0	0		0	1899-12-31	0	0
553	215.2				215.2	3356.16	1899-12-31 00:55:56				0	0		0	1899-12-31	0	0
554	215.3				215.3	3362.24	1899-12-31 00:56:02				0	0		0	1899-12-31	0	0
555	215.4				215.4	3368.32	1899-12-31 00:56:08				0	0		0	1899-12-31	0	0
556	215.5				215.5	3374.4	1899-12-31 00:56:14				0	0		0	1899-12-31	0	0
557	215.6				215.6	3380.48	1899-12-31 00:56:20				0	0		0	1899-12-31	0	0
558	215.7				215.7	3386.56	1899-12-31 00:56:26				0	0		0	1899-12-31	0	0
559	215.8				215.8	3392.64	1899-12-31 00:56:32				0	0		0	1899-12-31	0	0
560	215.9				215.9	3398.72	1899-12-31 00:56:38				0	0		0	1899-12-31	0	0
561	216				216	3404.8	1899-12-31 00:56:44				0	0		0	1899-12-31	0	0
562	216.1				216.1	3410.88	1899-12-31 00:56:50				0	0		0	1899-12-31	0	0
563	216.2				216.2	3416.96	1899-12-31 00:56:56				0	0		0	1899-12-31	0	0
564	216.3				216.3	3423.04	1899-12-31 00:57:03				0	0		0	1899-12-31	0	0
565	216.4				216.4	3429.12	1899-12-31 00:57:09				0	0		0	1899-12-31	0	0
566	216.5				216.5	3435.2	1899-12-31 00:57:15				0	0		0	1899-12-31	0	0
567	216.6				216.6	3441.28	1899-12-31 00:57:21				0	0		0	1899-12-31	0	0
568	216.7				216.7	3447.36	1899-12-31 00:57:27				0	0		0	1899-12-31	0	0
569	216.8				216.8	3453.44	1899-12-31 00:57:33				0	0		0	1899-12-31	0	0
570	216.9				216.9	3459.52	1899-12-31 00:57:39				0	0		0	1899-12-31	0	0
571	217				217	3465.6	1899-12-31 00:57:45				0	0		0	1899-12-31	0	0
572	217.1				217.1	3471.68	1899-12-31 00:57:51				0	0		0	1899-12-31	0	0
573	217.2				217.2	3477.76	1899-12-31 00:57:57				0	0		0	1899-12-31	0	0
574	217.3				217.3	3483.84	1899-12-31 00:58:03				0	0		0	1899-12-31	0	0
575	217.4				217.4	3489.92	1899-12-31 00:58:09				0	0		0	1899-12-31	0	0
576	217.5				217.5	3496	1899-12-31 00:58:16				0	0		0	1899-12-31	0	0
577	217.6				217.6	3502.08	1899-12-31 00:58:22				0	0		0	1899-12-31	0	0
578	217.7				217.7	3508.16	1899-12-31 00:58:28				0	0		0	1899-12-31	0	0
579	217.8				217.8	3514.24	1899-12-31 00:58:34				0	0		0	1899-12-31	0	0
580	217.9				217.9	3520.32	1899-12-31 00:58:40				0	0		0	1899-12-31	0	0
581	218				218	3526.4	1899-12-31 00:58:46				0	0		0	1899-12-31	0	0
582	218.1				218.1	3532.48	1899-12-31 00:58:52				0	0		0	1899-12-31	0	0
583	218.2				218.2	3538.56	1899-12-31 00:58:58				0	0		0	1899-12-31	0	0
584	218.3				218.3	3544.64	1899-12-31 00:59:04				0	0		0	1899-12-31	0	0
585	218.4				218.4	3550.72	1899-12-31 00:59:10				0	0		0	1899-12-31	0	0
586	218.5				218.5	3556.8	1899-12-31 00:59:16				0	0		0	1899-12-31	0	0
587	218.6				218.6	3562.88	1899-12-31 00:59:22				0	0		0	1899-12-31	0	0
588	218.7				218.7	3568.96	1899-12-31 00:59:28				0	0		0	1899-12-31	0	0
589	218.8				218.8	3575.04	1899-12-31 00:59:35				0	0		0	1899-12-31	0	0
590	218.9				218.9	3581.12	1899-12-31 00:59:41				0	0		0	1899-12-31	0	0
591	219				219	3587.2	1899-12-31 00:59:47				0	0		0	1899-12-31	0	0
592	219.1				219.1	3593.28	1899-12-31 00:59:53				0	0		0	1899-12-31	0	0
593	219.2				219.2	3599.36	1899-12-31 00:59:59				0	0		0	1899-12-31	0	0
594	219.3				219.3	3605.44	1899-12-31 01:00:05				0	0		0	1899-12-31	0	0
595	219.4				219.4	3611.52	1899-12-31 01:00:11				0	0		0	1899-12-31	0	0
596	219.5				219.5	3617.6	1899-12-31 01:00:17				0	0		0	1899-12-31	0	0
597	219.6				219.6	3623.68	1899-12-31 01:00:23				0	0		0	1899-12-31	0	0
598	219.7				219.7	3629.76	1899-12-31 01:00:29				0	0		0	1899-12-31	0	0
599	219.8				219.8	3635.84	1899-12-31 01:00:35				0	0		0	1899-12-31	0	0
600	219.9				219.9	3641.92	1899-12-31 01:00:41				0	0		0	1899-12-31	0	0
601	220				220	3648	1899-12-31 01:00:48				0	0		0	1899-12-31	0	0
602	220.1				220.1	3654.08	1899-12-31 01:00:54				0	0		0	1899-12-31	0	0
603	220.2				220.2	3660.16	1899-12-31 01:01:00				0	0		0	1899-12-31	0	0
604	220.3				220.3	3666.24	1899-12-31 01:01:06				0	0		0	1899-12-31	0	0
605	220.4				220.4	3672.32	1899-12-31 01:01:12				0	0		0	1899-12-31	0	0
606	220.5				220.5	3678.4	1899-12-31 01:01:18				0	0		0	1899-12-31	0	0
607	220.6				220.6	3684.48	1899-12-31 01:01:24				0	0		0	1899-12-31	0	0
608	220.7				220.7	3690.56	1899-12-31 01:01:30				0	0		0	1899-12-31	0	0
609	220.8				220.8	3696.64	1899-12-31 01:01:36				0	0		0	1899-12-31	0	0
610	220.9				220.9	3702.72	1899-12-31 01:01:42				0	0		0	1899-12-31	0	0
611	221				221	3708.8	1899-12-31 01:01:48				0	0		0	1899-12-31	0	0
612	221.1				221.1	3714.88	1899-12-31 01:01:54				0	0		0	1899-12-31	0	0
613	221.2				221.2	3720.96	1899-12-31 01:02:00				0	0		0	1899-12-31	0	0
614	221.3				221.3	3727.04	1899-12-31 01:02:07				0	0		0	1899-12-31	0	0
615	221.4				221.4	3733.12	1899-12-31 01:02:13				0	0		0	1899-12-31	0	0
616	221.5				221.5	3739.2	1899-12-31 01:02:19				0	0		0	1899-12-31	0	0
617	221.6				221.6	3745.28	1899-12-31 01:02:25				0	0		0	1899-12-31	0	0
618	221.7				221.7	3751.36	1899-12-31 01:02:31				0	0		0	1899-12-31	0	0
619	221.8				221.8	3757.44	1899-12-31 01:02:37				0	0		0	1899-12-31	0	0
620	221.9				221.9	3763.52	1899-12-31 01:02:43				0	0		0	1899-12-31	0	0
621	222				222	3769.6	1899-12-31 01:02:49				0	0		0	1899-12-31	0	0
622	222.1				222.1	3775.68	1899-12-31 01:02:55				0	0		0	1899-12-31	0	0
623	222.2				222.2	3781.76	1899-12-31 01:03:01				0	0		0	1899-12-31	0	0
624	222.3				222.3	3787.84	1899-12-31 01:03:07				0	0		0	1899-12-31	0	0
625	222.4				222.4	3793.92	1899-12-31 01:03:13				0	0		0	1899-12-31	0	0
626	222.5				222.5	3800	1899-12-31 01:03:20				0	0		0	1899-12-31	0	0
627	222.6				222.6	3806.08	1899-12-31 01:03:26				0	0		0	1899-12-31	0	0
628	222.7				222.7	3812.16	1899-12-31 01:03:32				0	0		0	1899-12-31	0	0
629	222.8				222.8	3818.24	1899-12-31 01:03:38				0	0		0	1899-12-31	0	0
630	222.9				222.9	3824.32	1899-12-31 01:03:44				0	0		0	1899-12-31	0	0
631	223				223	3830.4	1899-12-31 01:03:50				0	0		0	1899-12-31	0	0
632	223.1				223.1	3836.48	1899-12-31 01:03:56				0	0		0	1899-12-31	0	0
633	223.2				223.2	3842.56	1899-12-31 01:04:02				0	0		0	1899-12-31	0	0
634	223.3				223.3	3848.64	1899-12-31 01:04:08				0	0		0	1899-12-31	0	0
635	223.4				223.4	3854.72	1899-12-31 01:04:14				0	0		0	1899-12-31	0	0
636	223.5				223.5	3860.8	1899-12-31 01:04:20				0	0		0	1899-12-31	0	0
637	223.6				223.6	3866.88	1899-12-31 01:04:26				0	0		0	1899-12-31	0	0
638	223.7				223.7	3872.96	1899-12-31 01:04:32				0	0		0	1899-12-31	0	0
639	223.8				223.8	3879.04	1899-12-31 01:04:39				0	0		0	1899-12-31	0	0
640	223.9				223.9	3885.12	1899-12-31 01:04:45				0	0		0	1899-12-31	0	0
641	224				224	3891.2	1899-12-31 01:04:51				0	0		0	1899-12-31	0	0
642	224.1				224.1	3897.28	1899-12-31 01:04:57				0	0		0	1899-12-31	0	0
643	224.2				224.2	3903.36	1899-12-31 01:05:03				0	0		0	1899-12-31	0	0
644	224.3				224.3	3909.44	1899-12-31 01:05:09				0	0		0	1899-12-31	0	0
645	224.4				224.4	3915.52	1899-12-31 01:05:15				0	0		0	1899-12-31	0	0
646	224.5				224.5	3921.6	1899-12-31 01:05:21				0	0		0	1899-12-31	0	0
647	224.6				224.6	3927.68	1899-12-31 01:05:27				0	0		0	1899-12-31	0	0
648	224.7				224.7	3933.76	1899-12-31 01:05:33				0	0		0	1899-12-31	0	0
649	224.8				224.8	3939.84	1899-12-31 01:05:39				0	0		0	1899-12-31	0	0
650	224.9				224.9	3945.92	1899-12-31 01:05:45				0	0		0	1899-12-31	0	0
651	225				225	3952	1899-12-31 01:05:52				0	0		0	1899-12-31	0	0
652	225.1				225.1	3958.08	1899-12-31 01:05:58				0	0		0	1899-12-31	0	0
653	225.2				225.2	3964.16	1899-12-31 01:06:04				0	0		0	1899-12-31	0	0
654	225.3				225.3	3970.24	1899-12-31 01:06:10				0	0		0	1899-12-31	0	0
655	225.4				225.4	3976.32	1899-12-31 01:06:16				0	0		0	1899-12-31	0	0
656	225.5				225.5	3982.4	1899-12-31 01:06:22				0	0		0	1899-12-31	0	0
657	225.6				225.6	3988.48	1899-12-31 01:06:28				0	0		0	1899-12-31	0	0
658	225.7				225.7	3994.56	1899-12-31 01:06:34				0	0		0	1899-12-31	0	0
659	225.8				225.8	4000.64	1899-12-31 01:06:40				0	0		0	1899-12-31	0	0
660	225.9				225.9	4006.72	1899-12-31 01:06:46				0	0		0	1899-12-31	0	0
661	226				226	4012.8	1899-12-31 01:06:52				0	0		0	1899-12-31	0	0
662	226.1				226.1	4018.88	1899-12-31 01:06:58				0	0		0	1899-12-31	0	0
663	226.2				226.2	4024.96	1899-12-31 01:07:04				0	0		0	1899-12-31	0	0
664	226.3				226.3	4031.04	1899-12-31 01:07:11				0	0		0	1899-12-31	0	0
665	226.4				226.4	4037.12	1899-12-31 01:07:17				0	0		0	1899-12-31	0	0
666	226.5				226.5	4043.2	1899-12-31 01:07:23				0	0		0	1899-12-31	0	0
667	226.6				226.6	4049.28	1899-12-31 01:07:29				0	0		0	1899-12-31	0	0
668	226.7				226.7	4055.36	1899-12-31 01:07:35				0	0		0	1899-12-31	0	0
669	226.8				226.8	4061.44	1899-12-31 01:07:41				0	0		0	1899-12-31	0	0
670	226.9				226.9	4067.52	1899-12-31 01:07:47				0	0		0	1899-12-31	0	0
671	227				227	4073.6	1899-12-31 01:07:53				0	0		0	1899-12-31	0	0
672	227.1				227.1	4079.68	1899-12-31 01:07:59				0	0		0	1899-12-31	0	0
673	227.2				227.2	4085.76	1899-12-31 01:08:05				0	0		0	1899-12-31	0	0
674	227.3				227.3	4091.84	1899-12-31 01:08:11				0	0		0	1899-12-31	0	0
675	227.4				227.4	4097.92	1899-12-31 01:08:17				0	0		0	1899-12-31	0	0
676	227.5				227.5	4104	1899-12-31 01:08:24				0	0		0	1899-12-31	0	0
677	227.6				227.6	4110.08	1899-12-31 01:08:30				0	0		0	1899-12-31	0	0
678	227.7				227.7	4116.16	1899-12-31 01:08:36				0	0		0	1899-12-31	0	0
679	227.8				227.8	4122.24	1899-12-31 01:08:42				0	0		0	1899-12-31	0	0
680	227.9				227.9	4128.32	1899-12-31 01:08:48				0	0		0	1899-12-31	0	0
681	228				228	4134.4	1899-12-31 01:08:54				0	0		0	1899-12-31	0	0
682	228.1				228.1	4140.48	1899-12-31 01:09:00				0	0		0	1899-12-31	0	0
683	228.2				228.2	4146.56	1899-12-31 01:09:06				0	0		0	1899-12-31	0	0
684	228.3				228.3	4152.64	1899-12-31 01:09:12				0	0		0	1899-12-31	0	0
685	228.4				228.4	4158.72	1899-12-31 01:09:18				0	0		0	1899-12-31	0	0
686	228.5				228.5	4164.8	1899-12-31 01:09:24				0	0		0	1899-12-31	0	0
687	228.6				228.6	4170.88	1899-12-31 01:09:30				0	0		0	1899-12-31	0	0
688	228.7				228.7	4176.96	1899-12-31 01:09:36				0	0		0	1899-12-31	0	0
689	228.8				228.8	4183.04	1899-12-31 01:09:43				0	0		0	1899-12-31	0	0
690	228.9				228.9	4189.12	1899-12-31 01:09:49				0	0		0	1899-12-31	0	0
691	229				229	4195.2	1899-12-31 01:09:55				0	0		0	1899-12-31	0	0
692	229.1				229.1	4201.28	1899-12-31 01:10:01				0	0		0	1899-12-31	0	0
693	229.2				229.2	4207.36	1899-12-31 01:10:07				0	0		0	1899-12-31	0	0
694	229.3				229.3	4213.44	1899-12-31 01:10:13				0	0		0	1899-12-31	0	0
695	229.4				229.4	4219.52	1899-12-31 01:10:19				0	0		0	1899-12-31	0	0
696	229.5				229.5	4225.6	1899-12-31 01:10:25				0	0		0	1899-12-31	0	0
697	229.6				229.6	4231.68	1899-12-31 01:10:31				0	0		0	1899-12-31	0	0
698	229.7				229.7	4237.76	1899-12-31 01:10:37				0	0		0	1899-12-31	0	0
699	229.8				229.8	4243.84	1899-12-31 01:10:43				0	0		0	1899-12-31	0	0
700	229.9				229.9	4249.92	1899-12-31 01:10:49				0	0		0	1899-12-31	0	0
701	230				230	4256	1899-12-31 01:10:56				0	0		0	1899-12-31	0	0
702					0	4262.08	1899-12-31 01:11:02				0	0		0	1899-12-31	0	0
703					0	4268.16	1899-12-31 01:11:08				0	0		0	1899-12-31	0	0
704					0	4274.24	1899-12-31 01:11:14				0	0		0	1899-12-31	0	0
705					0	4280.32	1899-12-31 01:11:20				0	0		0	1899-12-31	0	0
706					0	4286.4	1899-12-31 01:11:26				0	0		0	1899-12-31	0	0
707					0	4292.48	1899-12-31 01:11:32				0	0		0	1899-12-31	0	0
708					0	4298.56	1899-12-31 01:11:38				0	0		0	1899-12-31	0	0
709					0	4304.64	1899-12-31 01:11:44				0	0		0	1899-12-31	0	0
710					0	4310.72	1899-12-31 01:11:50				0	0		0	1899-12-31	0	0
711					0	4316.8	1899-12-31 01:11:56				0	0		0	1899-12-31	0	0
712					0	4322.88	1899-12-31 01:12:02				0	0		0	1899-12-31	0	0
713					0	4328.96	1899-12-31 01:12:08				0	0		0	1899-12-31	0	0
714					0	4335.04	1899-12-31 01:12:15				0	0		0	1899-12-31	0	0
715					0	4341.12	1899-12-31 01:12:21				0	0		0	1899-12-31	0	0
716					0	4347.2	1899-12-31 01:12:27				0	0		0	1899-12-31	0	0
717					0	4353.28	1899-12-31 01:12:33				0	0		0	1899-12-31	0	0
718					0	4359.36	1899-12-31 01:12:39				0	0		0	1899-12-31	0	0
719					0	4365.44	1899-12-31 01:12:45				0	0		0	1899-12-31	0	0
720					0	4371.52	1899-12-31 01:12:51				0	0		0	1899-12-31	0	0
721					0	4377.6	1899-12-31 01:12:57				0	0		0	1899-12-31	0	0
722					0	4383.68	1899-12-31 01:13:03				0	0		0	1899-12-31	0	0
723					0	4389.76	1899-12-31 01:13:09				0	0		0	1899-12-31	0	0
724					0	4395.84	1899-12-31 01:13:15				0	0		0	1899-12-31	0	0
725					0	4401.92	1899-12-31 01:13:21				0	0		0	1899-12-31	0	0
726					0	4408	1899-12-31 01:13:28				0	0		0	1899-12-31	0	0
727					0	4414.08	1899-12-31 01:13:34				0	0		0	1899-12-31	0	0
728					0	4420.16	1899-12-31 01:13:40				0	0		0	1899-12-31	0	0
729					0	4426.24	1899-12-31 01:13:46				0	0		0	1899-12-31	0	0
730					0	4432.32	1899-12-31 01:13:52				0	0		0	1899-12-31	0	0
731					0	4438.4	1899-12-31 01:13:58				0	0		0	1899-12-31	0	0
732					0	4444.48	1899-12-31 01:14:04				0	0		0	1899-12-31	0	0
733					0	4450.56	1899-12-31 01:14:10				0	0		0	1899-12-31	0	0
734					0	4456.64	1899-12-31 01:14:16				0	0		0	1899-12-31	0	0
735					0	4462.72	1899-12-31 01:14:22				0	0		0	1899-12-31	0	0
736					0	4468.8	1899-12-31 01:14:28				0	0		0	1899-12-31	0	0
737					0	4474.88	1899-12-31 01:14:34				0	0		0	1899-12-31	0	0
738					0	4480.96	1899-12-31 01:14:40				0	0		0	1899-12-31	0	0
739					0	4487.04	1899-12-31 01:14:47				0	0		0	1899-12-31	0	0
740					0	4493.12					0	0		0	1899-12-31	0	0
741					0	4499.2					0	0		0	1899-12-31	0	0
742					0	4505.28					0	0		0	1899-12-31	0	0
743					0	4511.36					0	0		0	1899-12-31	0	0
744					0	4517.44					0	0		0	1899-12-31	0	0
745					0	4523.52					0	0		0	1899-12-31	0	0
746					0	4529.6					0	0		0	1899-12-31	0	0
747					0	4535.68					0	0		0	1899-12-31	0	0
748					0	4541.76					0	0		0	1899-12-31	0	0
749					0	4547.84					0	0		0	1899-12-31	0	0
750					0	4553.92					0	0		0	1899-12-31	0	0
751					0	4560					0	0		0	1899-12-31	0	0
752					0	4566.08					0	0		0	1899-12-31	0	0
753					0	4572.16					0	0		0	1899-12-31	0	0
754					0	4578.24					0	0		0	1899-12-31	0	0
755					0	4584.32					0	0		0	1899-12-31	0	0
756					0	4590.4					0	0		0	1899-12-31	0	0
757					0	4596.48					0	0		0	1899-12-31	0	0
758					0	4602.56					0	0		0	1899-12-31	0	0
759					0	4608.64					0	0		0	1899-12-31	0	0
760					0	4614.72					0	0		0	1899-12-31	0	0
761					0	4620.8					0	0		0	1899-12-31	0	0
762					0	4626.88					0	0		0	1899-12-31	0	0
763					0	4632.96					0	0		0	1899-12-31	0	0
764					0	4639.04					0	0		0	1899-12-31	0	0
765					0	4645.12					0	0		0	1899-12-31	0	0
766					0	4651.2					0	0		0	1899-12-31	0	0
767					0	4657.28					0	0		0	1899-12-31	0	0
768					0	4663.36					0	0		0	1899-12-31	0	0
769					0	4669.44					0	0		0	1899-12-31	0	0
770					0	4675.52					0	0		0	1899-12-31	0	0
771					0	4681.6					0	0		0	1899-12-31	0	0
772					0	4687.68					0	0		0	1899-12-31	0	0
773					0	4693.76					0	0		0	1899-12-31	0	0
774					0	4699.84					0	0		0	1899-12-31	0	0
775					0	4705.92					0	0		0	1899-12-31	0	0
776					0	4712					0	0		0	1899-12-31	0	0
777					0	4718.08					0	0		0	1899-12-31	0	0
778					0	4724.16					0	0		0	1899-12-31	0	0
779					0	4730.24					0	0		0	1899-12-31	0	0
780					0	4736.32					0	0		0	1899-12-31	0	0
781					0	4742.4					0	0		0	1899-12-31	0	0
782					0	4748.48					0	0		0	1899-12-31	0	0
783					0	4754.56					0	0		0	1899-12-31	0	0
784					0	4760.64					0	0		0	1899-12-31	0	0
785					0	4766.72					0	0		0	1899-12-31	0	0
786					0	4772.8					0	0		0	1899-12-31	0	0
787					0	4778.88					0	0		0	1899-12-31	0	0
788					0	4784.96					0	0		0	1899-12-31	0	0
789					0	4791.04					0	0		0	1899-12-31	0	0
790					0	4797.12					0	0		0	1899-12-31	0	0
791					0	4803.2					0	0		0	1899-12-31	0	0
792					0	4809.28					0	0		0	1899-12-31	0	0
793					0	4815.36					0	0		0	1899-12-31	0	0
794					0	4821.44					0	0		0	1899-12-31	0	0
795					0	4827.52					0	0		0	1899-12-31	0	0
796					0	4833.6					0	0		0	1899-12-31	0	0
797					0	4839.68					0	0		0	1899-12-31	0	0
798					0	4845.76					0	0		0	1899-12-31	0	0
799					0	4851.84					0	0		0	1899-12-31	0	0
