# Supplementary material for: Electromagnetic compatibility issues in hybrid wired and wireless industrial networks
Source: PLoS One. 2020 May 1;15(5):e0232405. doi: 10.1371/journal.pone.0232405 (PMC7194443; doi:10.1371/journal.pone.0232405)
Supplement: S1 File — (ZIP) [file pone.0232405.s001.zip › Graph as Fig7.xls]

## Sheet: KabelOK T11
	701															42	170.4
	Frequency	Imm Level	Trd In Fwd	Amp Out Fwd	frequency	time	time		delay [ms]	timestamp		errors	%	timestamp	timestamp	25	200.15		errors
	(MHz)	(V)	(W)	(W)		6.08			0000	00000000		e/20s	14			2545000	29.75		825
1	160				160	0	1899-12-31		0004	0000001D	4	0	0	29	1899-12-31		170.4
2	160.1				160.1	6.08	1899-12-31 00:00:06		0004	00005205	4	0	0	20997	1899-12-31 00:00:20	0.245446	171
3	160.2				160.2	12.16	1899-12-31 00:00:12		0004	0000A089	4	0	0	41097	1899-12-31 00:00:41	0.480407	171
4	160.3				160.3	18.24	1899-12-31 00:00:18		0004	0000EF71	4	0	0	61297	1899-12-31 00:01:01	0.716537	171
5	160.4				160.4	24.32	1899-12-31 00:00:24		0004	00013E59	4	0	0	81497	1899-12-31 00:01:21	0.952666	171
6	160.5				160.5	30.4	1899-12-31 00:00:30		0004	00018D41	4	0	0	101697	1899-12-31 00:01:41	1.1888	172
7	160.6				160.6	36.48	1899-12-31 00:00:36		0004	0001DC29	4	0	0	121897	1899-12-31 00:02:01	1.42493	172
8	160.7				160.7	42.56	1899-12-31 00:00:42		0004	00022B11	4	0	0	142097	1899-12-31 00:02:22	1.66106	172
9	160.8				160.8	48.64	1899-12-31 00:00:48		0004	000279F9	4	0	0	162297	1899-12-31 00:02:42	1.89718	172
10	160.9				160.9	54.72	1899-12-31 00:00:54		0004	0002C8E1	4	0	0	182497	1899-12-31 00:03:02	2.13331	173
11	161				161	60.8	1899-12-31 00:01:00		0004	000317C9	4	0	0	202697	1899-12-31 00:03:22	2.36944	173
12	161.1				161.1	66.88	1899-12-31 00:01:06		0004	000366B1	4	0	0	222897	1899-12-31 00:03:42	2.60557	173
13	161.2				161.2	72.96	1899-12-31 00:01:12		0004	0003B599	4	0	0	243097	1899-12-31 00:04:03	2.8417	173
14	161.3				161.3	79.04	1899-12-31 00:01:19		0004	00040481	4	0	0	263297	1899-12-31 00:04:23	3.07783	173
15	161.4				161.4	85.12	1899-12-31 00:01:25		0004	00045369	4	0	0	283497	1899-12-31 00:04:43	3.31396	174
16	161.5				161.5	91.2	1899-12-31 00:01:31		0004	0004A251	4	0	0	303697	1899-12-31 00:05:03	3.55009	174
17	161.6				161.6	97.28	1899-12-31 00:01:37		0004	0004F139	4	0	0	323897	1899-12-31 00:05:23	3.78622	174
18	161.7				161.7	103.36	1899-12-31 00:01:43		0004	00054021	4	0	0	344097	1899-12-31 00:05:44	4.02235	174
19	161.8				161.8	109.44	1899-12-31 00:01:49		0004	00058F09	4	0	0	364297	1899-12-31 00:06:04	4.25848	175
20	161.9				161.9	115.52	1899-12-31 00:01:55		0004	0005DDF1	4	0	0	384497	1899-12-31 00:06:24	4.49461	175
21	162				162	121.6	1899-12-31 00:02:01		0004	00062CD9	4	0	0	404697	1899-12-31 00:06:44	4.73074	175
22	162.1				162.1	127.68	1899-12-31 00:02:07		0004	00067BC1	4	0	0	424897	1899-12-31 00:07:04	4.96687	175
23	162.2				162.2	133.76	1899-12-31 00:02:13		0004	0006CAA9	4	0	0	445097	1899-12-31 00:07:25	5.203	176
24	162.3				162.3	139.84	1899-12-31 00:02:19		0004	00071991	4	0	0	465297	1899-12-31 00:07:45	5.43913	176
25	162.4				162.4	145.92	1899-12-31 00:02:25		0004	00076879	4	0	0	485497	1899-12-31 00:08:05	5.67526	176
26	162.5				162.5	152	1899-12-31 00:02:32		0004	0007B761	4	0	0	505697	1899-12-31 00:08:25	5.91139	176
27	162.6				162.6	158.08	1899-12-31 00:02:38		0004	00080649	4	0	0	525897	1899-12-31 00:08:45	6.14752	177
28	162.7				162.7	164.16	1899-12-31 00:02:44		0004	00085531	4	0	0	546097	1899-12-31 00:09:06	6.38365	177
29	162.8				162.8	170.24	1899-12-31 00:02:50		0004	0008A419	4	0	0	566297	1899-12-31 00:09:26	6.61978	177
30	162.9				162.9	176.32	1899-12-31 00:02:56		0004	0008F301	4	0	0	586497	1899-12-31 00:09:46	6.85591	177
31	163				163	182.4	1899-12-31 00:03:02		0004	000941E9	4	0	0	606697	1899-12-31 00:10:06	7.09204	177
32	163.1				163.1	188.48	1899-12-31 00:03:08		0004	000990D1	4	0	0	626897	1899-12-31 00:10:26	7.32817	178
33	163.2				163.2	194.56	1899-12-31 00:03:14		0004	0009DFB9	4	0	0	647097	1899-12-31 00:10:47	7.5643	178
34	163.3				163.3	200.64	1899-12-31 00:03:20		0004	000A2EA1	4	0	0	667297	1899-12-31 00:11:07	7.80043	178
35	163.4				163.4	206.72	1899-12-31 00:03:26		0004	000A7D89	4	0	0	687497	1899-12-31 00:11:27	8.03656	178
36	163.5				163.5	212.8	1899-12-31 00:03:32		0004	000ACC71	4	0	0	707697	1899-12-31 00:11:47	8.27269	179
37	163.6				163.6	218.88	1899-12-31 00:03:38		0004	000B1B59	4	0	0	727897	1899-12-31 00:12:07	8.50882	179
38	163.7				163.7	224.96	1899-12-31 00:03:44		0004	000B6A41	4	0	0	748097	1899-12-31 00:12:28	8.74495	179
39	163.8				163.8	231.04	1899-12-31 00:03:51		0004	000BB929	4	0	0	768297	1899-12-31 00:12:48	8.98107	179
40	163.9				163.9	237.12	1899-12-31 00:03:57		0004	000C0811	4	0	0	788497	1899-12-31 00:13:08	9.2172	180
41	164				164	243.2	1899-12-31 00:04:03		0004	000C56F9	4	0	0	808697	1899-12-31 00:13:28	9.45333	180
42	164.1				164.1	249.28	1899-12-31 00:04:09		0004	000CA5E1	4	0	0	828897	1899-12-31 00:13:48	9.68946	180
43	164.2				164.2	255.36	1899-12-31 00:04:15		0004	000CF4C9	4	0	0	849097	1899-12-31 00:14:09	9.92559	180
44	164.3				164.3	261.44	1899-12-31 00:04:21		0004	000D43B1	4	0	0	869297	1899-12-31 00:14:29	10.1617	181
45	164.4				164.4	267.52	1899-12-31 00:04:27		0004	000D9299	4	0	0	889497	1899-12-31 00:14:49	10.3979	181
46	164.5				164.5	273.6	1899-12-31 00:04:33		0004	000DE181	4	0	0	909697	1899-12-31 00:15:09	10.634	181
47	164.6				164.6	279.68	1899-12-31 00:04:39		0006	000E3069	6	2	0.142857	929897	1899-12-31 00:15:29	10.8701	181
48	164.7				164.7	285.76	1899-12-31 00:04:45		000A	000E7F51	10	4	0.285714	950097	1899-12-31 00:15:50	11.1062	182
49	164.8				164.8	291.84	1899-12-31 00:04:51		000E	000ECE39	14	4	0.285714	970297	1899-12-31 00:16:10	11.3424	182
50	164.9				164.9	297.92	1899-12-31 00:04:57		0014	000F1CBD	20	6	0.428571	990397	1899-12-31 00:16:30	11.5773	182
51	165				165	304	1899-12-31 00:05:04		001A	000F6ADD	26	6	0.428571	1010397	1899-12-31 00:16:50	11.8111	182
52	165.1				165.1	310.08	1899-12-31 00:05:10		0021	000FB8FD	33	7	0.5	1030397	1899-12-31 00:17:10	12.0449	182
53	165.2				165.2	316.16	1899-12-31 00:05:16		0028	0010071D	40	7	0.5	1050397	1899-12-31 00:17:30	12.2787	183
54	165.3				165.3	322.24	1899-12-31 00:05:22		002D	00105925	45	5	0.357143	1071397	1899-12-31 00:17:51	12.5242	183
55	165.4				165.4	328.32	1899-12-31 00:05:28		0037	0010A7A9	55	10	0.714286	1091497	1899-12-31 00:18:11	12.7591	183
56	165.5				165.5	334.4	1899-12-31 00:05:34		0045	0010F821	69	14	1	1112097	1899-12-31 00:18:32	13	183
57	165.6				165.6	340.48	1899-12-31 00:05:40		0052	00114B55	82	13	0.928571	1133397	1899-12-31 00:18:53	13.2489	184
58	165.7				165.7	346.56	1899-12-31 00:05:46		0060	00119B69	96	14	1	1153897	1899-12-31 00:19:13	13.4886	184
59	165.8				165.8	352.64	1899-12-31 00:05:52		006E	0011ED71	110	14	1	1174897	1899-12-31 00:19:34	13.7341	184
60	165.9				165.9	358.72	1899-12-31 00:05:58		007B	00123F79	123	13	0.928571	1195897	1899-12-31 00:19:55	13.9795	184
61	166				166	364.8	1899-12-31 00:06:04		0089	00128F8D	137	14	1	1216397	1899-12-31 00:20:16	14.2192	185
62	166.1				166.1	370.88	1899-12-31 00:06:10		0097	0012E195	151	14	1	1237397	1899-12-31 00:20:37	14.4647	185
63	166.2				166.2	376.96	1899-12-31 00:06:16		00A5	0013339D	165	14	1	1258397	1899-12-31 00:20:58	14.7101	185
64	166.3				166.3	383.04	1899-12-31 00:06:23		00B3	001385A5	179	14	1	1279397	1899-12-31 00:21:19	14.9556	185
65	166.4				166.4	389.12	1899-12-31 00:06:29		00C1	0013D7AD	193	14	1	1300397	1899-12-31 00:21:40	15.2011	186
66	166.5				166.5	395.2	1899-12-31 00:06:35		00CF	001429B5	207	14	1	1321397	1899-12-31 00:22:01	15.4466	186
67	166.6				166.6	401.28	1899-12-31 00:06:41		00DD	00147BBD	221	14	1	1342397	1899-12-31 00:22:22	15.6921	186
68	166.7				166.7	407.36	1899-12-31 00:06:47		00EB	0014CDC5	235	14	1	1363397	1899-12-31 00:22:43	15.9375	186
69	166.8				166.8	413.44	1899-12-31 00:06:53		00F9	00151FCD	249	14	1	1384397	1899-12-31 00:23:04	16.183	187
70	166.9				166.9	419.52	1899-12-31 00:06:59		0107	001571D5	263	14	1	1405397	1899-12-31 00:23:25	16.4285	187
71	167				167	425.6	1899-12-31 00:07:05		0115	0015C3DD	277	14	1	1426397	1899-12-31 00:23:46	16.674	187
72	167.1				167.1	431.68	1899-12-31 00:07:11		0123	001615E5	291	14	1	1447397	1899-12-31 00:24:07	16.9195	187
73	167.2				167.2	437.76	1899-12-31 00:07:17		0131	001667ED	305	14	1	1468397	1899-12-31 00:24:28	17.165	188
74	167.3				167.3	443.84	1899-12-31 00:07:23		013F	0016B9F5	319	14	1	1489397	1899-12-31 00:24:49	17.4104	188
75	167.4				167.4	449.92	1899-12-31 00:07:29		014D	00170BFD	333	14	1	1510397	1899-12-31 00:25:10	17.6559	188
76	167.5				167.5	456	1899-12-31 00:07:36		015B	00175E06	347	14	1	1531398	1899-12-31 00:25:31	17.9014	188
77	167.6				167.6	462.08	1899-12-31 00:07:42		0169	0017B00D	361	14	1	1552397	1899-12-31 00:25:52	18.1469	189
78	167.7				167.7	468.16	1899-12-31 00:07:48		0177	00180215	375	14	1	1573397	1899-12-31 00:26:13	18.3924	189
79	167.8				167.8	474.24	1899-12-31 00:07:54		0185	0018541E	389	14	1	1594398	1899-12-31 00:26:34	18.6379	189
80	167.9				167.9	480.32	1899-12-31 00:08:00		0193	0018A626	403	14	1	1615398	1899-12-31 00:26:55	18.8833	189
81	168				168	486.4	1899-12-31 00:08:06		01A1	0018F82E	417	14	1	1636398	1899-12-31 00:27:16	19.1288	190
82	168.1				168.1	492.48	1899-12-31 00:08:12		01AE	00194A35	430	13	0.928571	1657397	1899-12-31 00:27:37	19.3743	190
83	168.2				168.2	498.56	1899-12-31 00:08:18		01BC	00199A4A	444	14	1	1677898	1899-12-31 00:27:57	19.6139	190
84	168.3				168.3	504.64	1899-12-31 00:08:24		01CA	0019EC51	458	14	1	1698897	1899-12-31 00:28:18	19.8594	190
85	168.4				168.4	510.72	1899-12-31 00:08:30		01D8	001A3E59	472	14	1	1719897	1899-12-31 00:28:39	20.1049	191
86	168.5				168.5	516.8	1899-12-31 00:08:36		01E6	001A9061	486	14	1	1740897	1899-12-31 00:29:00	20.3504	191
87	168.6				168.6	522.88	1899-12-31 00:08:42		01F4	001AE269	500	14	1	1761897	1899-12-31 00:29:21	20.5958	191
88	168.7				168.7	528.96	1899-12-31 00:08:48		0202	001B3471	514	14	1	1782897	1899-12-31 00:29:42	20.8413	191
89	168.8				168.8	535.04	1899-12-31 00:08:55		0210	001B8679	528	14	1	1803897	1899-12-31 00:30:03	21.0868	191
90	168.9				168.9	541.12	1899-12-31 00:09:01		021E	001BD881	542	14	1	1824897	1899-12-31 00:30:24	21.3323	192
91	169				169	547.2	1899-12-31 00:09:07		022C	001C2A8A	556	14	1	1845898	1899-12-31 00:30:45	21.5778	192
92	169.1				169.1	553.28	1899-12-31 00:09:13		023A	001C7C92	570	14	1	1866898	1899-12-31 00:31:06	21.8233	192
93	169.2				169.2	559.36	1899-12-31 00:09:19		0248	001CCE99	584	14	1	1887897	1899-12-31 00:31:27	22.0687	192
94	169.3				169.3	565.44	1899-12-31 00:09:25		0256	001D20A1	598	14	1	1908897	1899-12-31 00:31:48	22.3142	193
95	169.4				169.4	571.52	1899-12-31 00:09:31		0264	001D72A9	612	14	1	1929897	1899-12-31 00:32:09	22.5597	193
96	169.5				169.5	577.6	1899-12-31 00:09:37		0272	001DC4B1	626	14	1	1950897	1899-12-31 00:32:30	22.8052	193
97	169.6				169.6	583.68	1899-12-31 00:09:43		027F	001E16B9	639	13	0.928571	1971897	1899-12-31 00:32:51	23.0507	193
98	169.7				169.7	589.76	1899-12-31 00:09:49		028D	001E66CD	653	14	1	1992397	1899-12-31 00:33:12	23.2903	194
99	169.8				169.8	595.84	1899-12-31 00:09:55		029B	001EB8D5	667	14	1	2013397	1899-12-31 00:33:33	23.5358	194
100	169.9				169.9	601.92	1899-12-31 00:10:01		02A9	001F0ADE	681	14	1	2034398	1899-12-31 00:33:54	23.7813	194
101	170				170	608	1899-12-31 00:10:08		02B7	001F5CE5	695	14	1	2055397	1899-12-31 00:34:15	24.0267	194
102	170.1				170.1	614.08	1899-12-31 00:10:14		02C5	001FAEED	709	14	1	2076397	1899-12-31 00:34:36	24.2722	195
103	170.2				170.2	620.16	1899-12-31 00:10:20		02CF	002000F5	719	10	0.714286	2097397	1899-12-31 00:34:57	24.5177	195
104	170.3				170.3	626.24	1899-12-31 00:10:26		02D7	002052FD	727	8	0.571429	2118397	1899-12-31 00:35:18	24.7632	195
105	170.4				170.4	632.32	1899-12-31 00:10:32		02E0	0020A505	736	9	0.642857	2139397	1899-12-31 00:35:39	25.0087	195
106	170.5				170.5	638.4	1899-12-31 00:10:38		02E7	0020F57D	743	7	0.5	2159997	1899-12-31 00:35:59	25.2495	196
107	170.6				170.6	644.48	1899-12-31 00:10:44		02F3	0021452D	755	12	0.857143	2180397	1899-12-31 00:36:20	25.4879	196
108	170.7				170.7	650.56	1899-12-31 00:10:50		02F7	00219799	759	4	0.285714	2201497	1899-12-31 00:36:41	25.7346	196
109	170.8				170.8	656.64	1899-12-31 00:10:56		02FC	0021E811	764	5	0.357143	2222097	1899-12-31 00:37:02	25.9754	196
110	170.9				170.9	662.72	1899-12-31 00:11:02		0304	00223695	772	8	0.571429	2242197	1899-12-31 00:37:22	26.2104	197
111	171				171	668.8	1899-12-31 00:11:08		030A	0022870D	778	6	0.428571	2262797	1899-12-31 00:37:42	26.4512	197
112	171.1				171.1	674.88	1899-12-31 00:11:14		0310	0022D591	784	6	0.428571	2282897	1899-12-31 00:38:02	26.6861	197
113	171.2				171.2	680.96	1899-12-31 00:11:20		0314	00232415	788	4	0.285714	2302997	1899-12-31 00:38:22	26.9211	197
114	171.3				171.3	687.04	1899-12-31 00:11:27		031A	002375B9	794	6	0.428571	2323897	1899-12-31 00:38:43	27.1654	198
115	171.4				171.4	693.12	1899-12-31 00:11:33		0320	0023C43D	800	6	0.428571	2343997	1899-12-31 00:39:03	27.4004	198
116	171.5				171.5	699.2	1899-12-31 00:11:39		0323	002412C1	803	3	0.214286	2364097	1899-12-31 00:39:24	27.6353	198
117	171.6				171.6	705.28	1899-12-31 00:11:45		0327	00246145	807	4	0.285714	2384197	1899-12-31 00:39:44	27.8703	198
118	171.7				171.7	711.36	1899-12-31 00:11:51		032A	0024B221	810	3	0.214286	2404897	1899-12-31 00:40:04	28.1123	199
119	171.8				171.8	717.44	1899-12-31 00:11:57		032D	002500A5	813	3	0.214286	2424997	1899-12-31 00:40:24	28.3472	199
120	171.9				171.9	723.52	1899-12-31 00:12:03		032E	002552AD	814	1	0.0714286	2445997	1899-12-31 00:40:45	28.5927	199
121	172				172	729.6	1899-12-31 00:12:09		0333	0025A132	819	5	0.357143	2466098	1899-12-31 00:41:06	28.8277	199
122	172.1				172.1	735.68	1899-12-31 00:12:15		0335	0025F401	821	2	0.142857	2487297	1899-12-31 00:41:27	29.0755	199
123	172.2				172.2	741.76	1899-12-31 00:12:21		033A	002646D1	826	5	0.357143	2508497	1899-12-31 00:41:48	29.3233	200
124	172.3				172.3	747.84	1899-12-31 00:12:27		033C	0026993E	828	2	0.142857	2529598	1899-12-31 00:42:09	29.57	200
125	172.4				172.4	753.92	1899-12-31 00:12:33		033C	00270658	828	0	0	2557528	1899-12-31 00:42:37	29.8964	200
126	172.5				172.5	760	1899-12-31 00:12:40		033C	00273A2D	828	0	0	2570797	1899-12-31 00:42:50	30.0516	200
127	172.6				172.6	766.08	1899-12-31 00:12:46		033D	0027897A	829	1	0.0714286	2591098	1899-12-31 00:43:11	30.2889	201
128	172.7				172.7	772.16	1899-12-31 00:12:52		033D	0027D92A	829	0	0	2611498	1899-12-31 00:43:31	30.5273	201
129	172.8				172.8	778.24	1899-12-31 00:12:58		0000	00000000	0	0	0	0	1899-12-31	0	0
130	172.9				172.9	784.32	1899-12-31 00:13:04		0000	00000000	0	0	0	0	1899-12-31	0	0
131	173				173	790.4	1899-12-31 00:13:10		0000	00000000	0	0	0	0	1899-12-31	0	0
132	173.1				173.1	796.48	1899-12-31 00:13:16		0000	00000000	0	0	0	0	1899-12-31	0	0
133	173.2				173.2	802.56	1899-12-31 00:13:22		0000	00000000	0	0	0	0	1899-12-31	0	0
134	173.3				173.3	808.64	1899-12-31 00:13:28		0		0	0		0	1899-12-31	0	0
135	173.4				173.4	814.72	1899-12-31 00:13:34				0	0		0	1899-12-31	0	0
136	173.5				173.5	820.8	1899-12-31 00:13:40				0	0		0	1899-12-31	0	0
137	173.6				173.6	826.88	1899-12-31 00:13:46				0	0		0	1899-12-31	0	0
138	173.7				173.7	832.96	1899-12-31 00:13:52				0	0		0	1899-12-31	0	0
139	173.8				173.8	839.04	1899-12-31 00:13:59				0	0		0	1899-12-31	0	0
140	173.9				173.9	845.12	1899-12-31 00:14:05				0	0		0	1899-12-31	0	0
141	174				174	851.2	1899-12-31 00:14:11				0	0		0	1899-12-31	0	0
142	174.1				174.1	857.28	1899-12-31 00:14:17				0	0		0	1899-12-31	0	0
143	174.2				174.2	863.36	1899-12-31 00:14:23				0	0		0	1899-12-31	0	0
144	174.3				174.3	869.44	1899-12-31 00:14:29				0	0		0	1899-12-31	0	0
145	174.4				174.4	875.52	1899-12-31 00:14:35				0	0		0	1899-12-31	0	0
146	174.5				174.5	881.6	1899-12-31 00:14:41				0	0		0	1899-12-31	0	0
147	174.6				174.6	887.68	1899-12-31 00:14:47				0	0		0	1899-12-31	0	0
148	174.7				174.7	893.76	1899-12-31 00:14:53				0	0		0	1899-12-31	0	0
149	174.8				174.8	899.84	1899-12-31 00:14:59				0	0		0	1899-12-31	0	0
150	174.9				174.9	905.92	1899-12-31 00:15:05				0	0		0	1899-12-31	0	0
151	175				175	912	1899-12-31 00:15:12				0	0		0	1899-12-31	0	0
152	175.1				175.1	918.08	1899-12-31 00:15:18				0	0		0	1899-12-31	0	0
153	175.2				175.2	924.16	1899-12-31 00:15:24				0	0		0	1899-12-31	0	0
154	175.3				175.3	930.24	1899-12-31 00:15:30				0	0		0	1899-12-31	0	0
155	175.4				175.4	936.32	1899-12-31 00:15:36				0	0		0	1899-12-31	0	0
156	175.5				175.5	942.4	1899-12-31 00:15:42				0	0		0	1899-12-31	0	0
157	175.6				175.6	948.48	1899-12-31 00:15:48				0	0		0	1899-12-31	0	0
158	175.7				175.7	954.56	1899-12-31 00:15:54				0	0		0	1899-12-31	0	0
159	175.8				175.8	960.64	1899-12-31 00:16:00				0	0		0	1899-12-31	0	0
160	175.9				175.9	966.72	1899-12-31 00:16:06				0	0		0	1899-12-31	0	0
161	176				176	972.8	1899-12-31 00:16:12				0	0		0	1899-12-31	0	0
162	176.1				176.1	978.88	1899-12-31 00:16:18				0	0		0	1899-12-31	0	0
163	176.2				176.2	984.96	1899-12-31 00:16:24				0	0		0	1899-12-31	0	0
164	176.3				176.3	991.04	1899-12-31 00:16:31				0	0		0	1899-12-31	0	0
165	176.4				176.4	997.12	1899-12-31 00:16:37				0	0		0	1899-12-31	0	0
166	176.5				176.5	1003.2	1899-12-31 00:16:43				0	0		0	1899-12-31	0	0
167	176.6				176.6	1009.28	1899-12-31 00:16:49				0	0		0	1899-12-31	0	0
168	176.7				176.7	1015.36	1899-12-31 00:16:55				0	0		0	1899-12-31	0	0
169	176.8				176.8	1021.44	1899-12-31 00:17:01				0	0		0	1899-12-31	0	0
170	176.9				176.9	1027.52	1899-12-31 00:17:07				0	0		0	1899-12-31	0	0
171	177				177	1033.6	1899-12-31 00:17:13				0	0		0	1899-12-31	0	0
172	177.1				177.1	1039.68	1899-12-31 00:17:19				0	0		0	1899-12-31	0	0
173	177.2				177.2	1045.76	1899-12-31 00:17:25				0	0		0	1899-12-31	0	0
174	177.3				177.3	1051.84	1899-12-31 00:17:31				0	0		0	1899-12-31	0	0
175	177.4				177.4	1057.92	1899-12-31 00:17:37				0	0		0	1899-12-31	0	0
176	177.5				177.5	1064	1899-12-31 00:17:44				0	0		0	1899-12-31	0	0
177	177.6				177.6	1070.08	1899-12-31 00:17:50				0	0		0	1899-12-31	0	0
178	177.7				177.7	1076.16	1899-12-31 00:17:56				0	0		0	1899-12-31	0	0
179	177.8				177.8	1082.24	1899-12-31 00:18:02				0	0		0	1899-12-31	0	0
180	177.9				177.9	1088.32	1899-12-31 00:18:08				0	0		0	1899-12-31	0	0
181	178				178	1094.4	1899-12-31 00:18:14				0	0		0	1899-12-31	0	0
182	178.1				178.1	1100.48	1899-12-31 00:18:20				0	0		0	1899-12-31	0	0
183	178.2				178.2	1106.56	1899-12-31 00:18:26				0	0		0	1899-12-31	0	0
184	178.3				178.3	1112.64	1899-12-31 00:18:32				0	0		0	1899-12-31	0	0
185	178.4				178.4	1118.72	1899-12-31 00:18:38				0	0		0	1899-12-31	0	0
186	178.5				178.5	1124.8	1899-12-31 00:18:44				0	0		0	1899-12-31	0	0
187	178.6				178.6	1130.88	1899-12-31 00:18:50				0	0		0	1899-12-31	0	0
188	178.7				178.7	1136.96	1899-12-31 00:18:56				0	0		0	1899-12-31	0	0
189	178.8				178.8	1143.04	1899-12-31 00:19:03				0	0		0	1899-12-31	0	0
190	178.9				178.9	1149.12	1899-12-31 00:19:09				0	0		0	1899-12-31	0	0
191	179				179	1155.2	1899-12-31 00:19:15				0	0		0	1899-12-31	0	0
192	179.1				179.1	1161.28	1899-12-31 00:19:21				0	0		0	1899-12-31	0	0
193	179.2				179.2	1167.36	1899-12-31 00:19:27				0	0		0	1899-12-31	0	0
194	179.3				179.3	1173.44	1899-12-31 00:19:33				0	0		0	1899-12-31	0	0
195	179.4				179.4	1179.52	1899-12-31 00:19:39				0	0		0	1899-12-31	0	0
196	179.5				179.5	1185.6	1899-12-31 00:19:45				0	0		0	1899-12-31	0	0
197	179.6				179.6	1191.68	1899-12-31 00:19:51				0	0		0	1899-12-31	0	0
198	179.7				179.7	1197.76	1899-12-31 00:19:57				0	0		0	1899-12-31	0	0
199	179.8				179.8	1203.84	1899-12-31 00:20:03				0	0		0	1899-12-31	0	0
200	179.9				179.9	1209.92	1899-12-31 00:20:09				0	0		0	1899-12-31	0	0
201	180				180	1216	1899-12-31 00:20:16				0	0		0	1899-12-31	0	0
202	180.1				180.1	1222.08	1899-12-31 00:20:22				0	0		0	1899-12-31	0	0
203	180.2				180.2	1228.16	1899-12-31 00:20:28				0	0		0	1899-12-31	0	0
204	180.3				180.3	1234.24	1899-12-31 00:20:34				0	0		0	1899-12-31	0	0
205	180.4				180.4	1240.32	1899-12-31 00:20:40				0	0		0	1899-12-31	0	0
206	180.5				180.5	1246.4	1899-12-31 00:20:46				0	0		0	1899-12-31	0	0
207	180.6				180.6	1252.48	1899-12-31 00:20:52				0	0		0	1899-12-31	0	0
208	180.7				180.7	1258.56	1899-12-31 00:20:58				0	0		0	1899-12-31	0	0
209	180.8				180.8	1264.64	1899-12-31 00:21:04				0	0		0	1899-12-31	0	0
210	180.9				180.9	1270.72	1899-12-31 00:21:10				0	0		0	1899-12-31	0	0
211	181				181	1276.8	1899-12-31 00:21:16				0	0		0	1899-12-31	0	0
212	181.1				181.1	1282.88	1899-12-31 00:21:22				0	0		0	1899-12-31	0	0
213	181.2				181.2	1288.96	1899-12-31 00:21:28				0	0		0	1899-12-31	0	0
214	181.3				181.3	1295.04	1899-12-31 00:21:35				0	0		0	1899-12-31	0	0
215	181.4				181.4	1301.12	1899-12-31 00:21:41				0	0		0	1899-12-31	0	0
216	181.5				181.5	1307.2	1899-12-31 00:21:47				0	0		0	1899-12-31	0	0
217	181.6				181.6	1313.28	1899-12-31 00:21:53				0	0		0	1899-12-31	0	0
218	181.7				181.7	1319.36	1899-12-31 00:21:59				0	0		0	1899-12-31	0	0
219	181.8				181.8	1325.44	1899-12-31 00:22:05				0	0		0	1899-12-31	0	0
220	181.9				181.9	1331.52	1899-12-31 00:22:11				0	0		0	1899-12-31	0	0
221	182				182	1337.6	1899-12-31 00:22:17				0	0		0	1899-12-31	0	0
222	182.1				182.1	1343.68	1899-12-31 00:22:23				0	0		0	1899-12-31	0	0
223	182.2				182.2	1349.76	1899-12-31 00:22:29				0	0		0	1899-12-31	0	0
224	182.3				182.3	1355.84	1899-12-31 00:22:35				0	0		0	1899-12-31	0	0
225	182.4				182.4	1361.92	1899-12-31 00:22:41				0	0		0	1899-12-31	0	0
226	182.5				182.5	1368	1899-12-31 00:22:48				0	0		0	1899-12-31	0	0
227	182.6				182.6	1374.08	1899-12-31 00:22:54				0	0		0	1899-12-31	0	0
228	182.7				182.7	1380.16	1899-12-31 00:23:00				0	0		0	1899-12-31	0	0
229	182.8				182.8	1386.24	1899-12-31 00:23:06				0	0		0	1899-12-31	0	0
230	182.9				182.9	1392.32	1899-12-31 00:23:12				0	0		0	1899-12-31	0	0
231	183				183	1398.4	1899-12-31 00:23:18				0	0		0	1899-12-31	0	0
232	183.1				183.1	1404.48	1899-12-31 00:23:24				0	0		0	1899-12-31	0	0
233	183.2				183.2	1410.56	1899-12-31 00:23:30				0	0		0	1899-12-31	0	0
234	183.3				183.3	1416.64	1899-12-31 00:23:36				0	0		0	1899-12-31	0	0
235	183.4				183.4	1422.72	1899-12-31 00:23:42				0	0		0	1899-12-31	0	0
236	183.5				183.5	1428.8	1899-12-31 00:23:48				0	0		0	1899-12-31	0	0
237	183.6				183.6	1434.88	1899-12-31 00:23:54				0	0		0	1899-12-31	0	0
238	183.7				183.7	1440.96	1899-12-31 00:24:00				0	0		0	1899-12-31	0	0
239	183.8				183.8	1447.04	1899-12-31 00:24:07				0	0		0	1899-12-31	0	0
240	183.9				183.9	1453.12	1899-12-31 00:24:13				0	0		0	1899-12-31	0	0
241	184				184	1459.2	1899-12-31 00:24:19				0	0		0	1899-12-31	0	0
242	184.1				184.1	1465.28	1899-12-31 00:24:25				0	0		0	1899-12-31	0	0
243	184.2				184.2	1471.36	1899-12-31 00:24:31				0	0		0	1899-12-31	0	0
244	184.3				184.3	1477.44	1899-12-31 00:24:37				0	0		0	1899-12-31	0	0
245	184.4				184.4	1483.52	1899-12-31 00:24:43				0	0		0	1899-12-31	0	0
246	184.5				184.5	1489.6	1899-12-31 00:24:49				0	0		0	1899-12-31	0	0
247	184.6				184.6	1495.68	1899-12-31 00:24:55				0	0		0	1899-12-31	0	0
248	184.7				184.7	1501.76	1899-12-31 00:25:01				0	0		0	1899-12-31	0	0
249	184.8				184.8	1507.84	1899-12-31 00:25:07				0	0		0	1899-12-31	0	0
250	184.9				184.9	1513.92	1899-12-31 00:25:13				0	0		0	1899-12-31	0	0
251	185				185	1520	1899-12-31 00:25:20				0	0		0	1899-12-31	0	0
252	185.1				185.1	1526.08	1899-12-31 00:25:26				0	0		0	1899-12-31	0	0
253	185.2				185.2	1532.16	1899-12-31 00:25:32				0	0		0	1899-12-31	0	0
254	185.3				185.3	1538.24	1899-12-31 00:25:38				0	0		0	1899-12-31	0	0
255	185.4				185.4	1544.32	1899-12-31 00:25:44				0	0		0	1899-12-31	0	0
256	185.5				185.5	1550.4	1899-12-31 00:25:50				0	0		0	1899-12-31	0	0
257	185.6				185.6	1556.48	1899-12-31 00:25:56				0	0		0	1899-12-31	0	0
258	185.7				185.7	1562.56	1899-12-31 00:26:02				0	0		0	1899-12-31	0	0
259	185.8				185.8	1568.64	1899-12-31 00:26:08				0	0		0	1899-12-31	0	0
260	185.9				185.9	1574.72	1899-12-31 00:26:14				0	0		0	1899-12-31	0	0
261	186				186	1580.8	1899-12-31 00:26:20				0	0		0	1899-12-31	0	0
262	186.1				186.1	1586.88	1899-12-31 00:26:26				0	0		0	1899-12-31	0	0
263	186.2				186.2	1592.96	1899-12-31 00:26:32				0	0		0	1899-12-31	0	0
264	186.3				186.3	1599.04	1899-12-31 00:26:39				0	0		0	1899-12-31	0	0
265	186.4				186.4	1605.12	1899-12-31 00:26:45				0	0		0	1899-12-31	0	0
266	186.5				186.5	1611.2	1899-12-31 00:26:51				0	0		0	1899-12-31	0	0
267	186.6				186.6	1617.28	1899-12-31 00:26:57				0	0		0	1899-12-31	0	0
268	186.7				186.7	1623.36	1899-12-31 00:27:03				0	0		0	1899-12-31	0	0
269	186.8				186.8	1629.44	1899-12-31 00:27:09				0	0		0	1899-12-31	0	0
270	186.9				186.9	1635.52	1899-12-31 00:27:15				0	0		0	1899-12-31	0	0
271	187				187	1641.6	1899-12-31 00:27:21				0	0		0	1899-12-31	0	0
272	187.1				187.1	1647.68	1899-12-31 00:27:27				0	0		0	1899-12-31	0	0
273	187.2				187.2	1653.76	1899-12-31 00:27:33				0	0		0	1899-12-31	0	0
274	187.3				187.3	1659.84	1899-12-31 00:27:39				0	0		0	1899-12-31	0	0
275	187.4				187.4	1665.92	1899-12-31 00:27:45				0	0		0	1899-12-31	0	0
276	187.5				187.5	1672	1899-12-31 00:27:52				0	0		0	1899-12-31	0	0
277	187.6				187.6	1678.08	1899-12-31 00:27:58				0	0		0	1899-12-31	0	0
278	187.7				187.7	1684.16	1899-12-31 00:28:04				0	0		0	1899-12-31	0	0
279	187.8				187.8	1690.24	1899-12-31 00:28:10				0	0		0	1899-12-31	0	0
280	187.9				187.9	1696.32	1899-12-31 00:28:16				0	0		0	1899-12-31	0	0
281	188				188	1702.4	1899-12-31 00:28:22				0	0		0	1899-12-31	0	0
282	188.1				188.1	1708.48	1899-12-31 00:28:28				0	0		0	1899-12-31	0	0
283	188.2				188.2	1714.56	1899-12-31 00:28:34				0	0		0	1899-12-31	0	0
284	188.3				188.3	1720.64	1899-12-31 00:28:40				0	0		0	1899-12-31	0	0
285	188.4				188.4	1726.72	1899-12-31 00:28:46				0	0		0	1899-12-31	0	0
286	188.5				188.5	1732.8	1899-12-31 00:28:52				0	0		0	1899-12-31	0	0
287	188.6				188.6	1738.88	1899-12-31 00:28:58				0	0		0	1899-12-31	0	0
288	188.7				188.7	1744.96	1899-12-31 00:29:04				0	0		0	1899-12-31	0	0
289	188.8				188.8	1751.04	1899-12-31 00:29:11				0	0		0	1899-12-31	0	0
290	188.9				188.9	1757.12	1899-12-31 00:29:17				0	0		0	1899-12-31	0	0
291	189				189	1763.2	1899-12-31 00:29:23				0	0		0	1899-12-31	0	0
292	189.1				189.1	1769.28	1899-12-31 00:29:29				0	0		0	1899-12-31	0	0
293	189.2				189.2	1775.36	1899-12-31 00:29:35				0	0		0	1899-12-31	0	0
294	189.3				189.3	1781.44	1899-12-31 00:29:41				0	0		0	1899-12-31	0	0
295	189.4				189.4	1787.52	1899-12-31 00:29:47				0	0		0	1899-12-31	0	0
296	189.5				189.5	1793.6	1899-12-31 00:29:53				0	0		0	1899-12-31	0	0
297	189.6				189.6	1799.68	1899-12-31 00:29:59				0	0		0	1899-12-31	0	0
298	189.7				189.7	1805.76	1899-12-31 00:30:05				0	0		0	1899-12-31	0	0
299	189.8				189.8	1811.84	1899-12-31 00:30:11				0	0		0	1899-12-31	0	0
300	189.9				189.9	1817.92	1899-12-31 00:30:17				0	0		0	1899-12-31	0	0
301	190				190	1824	1899-12-31 00:30:24				0	0		0	1899-12-31	0	0
302	190.1				190.1	1830.08	1899-12-31 00:30:30				0	0		0	1899-12-31	0	0
303	190.2				190.2	1836.16	1899-12-31 00:30:36				0	0		0	1899-12-31	0	0
304	190.3				190.3	1842.24	1899-12-31 00:30:42				0	0		0	1899-12-31	0	0
305	190.4				190.4	1848.32	1899-12-31 00:30:48				0	0		0	1899-12-31	0	0
306	190.5				190.5	1854.4	1899-12-31 00:30:54				0	0		0	1899-12-31	0	0
307	190.6				190.6	1860.48	1899-12-31 00:31:00				0	0		0	1899-12-31	0	0
308	190.7				190.7	1866.56	1899-12-31 00:31:06				0	0		0	1899-12-31	0	0
309	190.8				190.8	1872.64	1899-12-31 00:31:12				0	0		0	1899-12-31	0	0
310	190.9				190.9	1878.72	1899-12-31 00:31:18				0	0		0	1899-12-31	0	0
311	191				191	1884.8	1899-12-31 00:31:24				0	0		0	1899-12-31	0	0
312	191.1				191.1	1890.88	1899-12-31 00:31:30				0	0		0	1899-12-31	0	0
313	191.2				191.2	1896.96	1899-12-31 00:31:36				0	0		0	1899-12-31	0	0
314	191.3				191.3	1903.04	1899-12-31 00:31:43				0	0		0	1899-12-31	0	0
315	191.4				191.4	1909.12	1899-12-31 00:31:49				0	0		0	1899-12-31	0	0
316	191.5				191.5	1915.2	1899-12-31 00:31:55				0	0		0	1899-12-31	0	0
317	191.6				191.6	1921.28	1899-12-31 00:32:01				0	0		0	1899-12-31	0	0
318	191.7				191.7	1927.36	1899-12-31 00:32:07				0	0		0	1899-12-31	0	0
319	191.8				191.8	1933.44	1899-12-31 00:32:13				0	0		0	1899-12-31	0	0
320	191.9				191.9	1939.52	1899-12-31 00:32:19				0	0		0	1899-12-31	0	0
321	192				192	1945.6	1899-12-31 00:32:25				0	0		0	1899-12-31	0	0
322	192.1				192.1	1951.68	1899-12-31 00:32:31				0	0		0	1899-12-31	0	0
323	192.2				192.2	1957.76	1899-12-31 00:32:37				0	0		0	1899-12-31	0	0
324	192.3				192.3	1963.84	1899-12-31 00:32:43				0	0		0	1899-12-31	0	0
325	192.4				192.4	1969.92	1899-12-31 00:32:49				0	0		0	1899-12-31	0	0
326	192.5				192.5	1976	1899-12-31 00:32:56				0	0		0	1899-12-31	0	0
327	192.6				192.6	1982.08	1899-12-31 00:33:02				0	0		0	1899-12-31	0	0
328	192.7				192.7	1988.16	1899-12-31 00:33:08				0	0		0	1899-12-31	0	0
329	192.8				192.8	1994.24	1899-12-31 00:33:14				0	0		0	1899-12-31	0	0
330	192.9				192.9	2000.32	1899-12-31 00:33:20				0	0		0	1899-12-31	0	0
331	193				193	2006.4	1899-12-31 00:33:26				0	0		0	1899-12-31	0	0
332	193.1				193.1	2012.48	1899-12-31 00:33:32				0	0		0	1899-12-31	0	0
333	193.2				193.2	2018.56	1899-12-31 00:33:38				0	0		0	1899-12-31	0	0
334	193.3				193.3	2024.64	1899-12-31 00:33:44				0	0		0	1899-12-31	0	0
335	193.4				193.4	2030.72	1899-12-31 00:33:50				0	0		0	1899-12-31	0	0
336	193.5				193.5	2036.8	1899-12-31 00:33:56				0	0		0	1899-12-31	0	0
337	193.6				193.6	2042.88	1899-12-31 00:34:02				0	0		0	1899-12-31	0	0
338	193.7				193.7	2048.96	1899-12-31 00:34:08				0	0		0	1899-12-31	0	0
339	193.8				193.8	2055.04	1899-12-31 00:34:15				0	0		0	1899-12-31	0	0
340	193.9				193.9	2061.12	1899-12-31 00:34:21				0	0		0	1899-12-31	0	0
341	194				194	2067.2	1899-12-31 00:34:27				0	0		0	1899-12-31	0	0
342	194.1				194.1	2073.28	1899-12-31 00:34:33				0	0		0	1899-12-31	0	0
343	194.2				194.2	2079.36	1899-12-31 00:34:39				0	0		0	1899-12-31	0	0
344	194.3				194.3	2085.44	1899-12-31 00:34:45				0	0		0	1899-12-31	0	0
345	194.4				194.4	2091.52	1899-12-31 00:34:51				0	0		0	1899-12-31	0	0
346	194.5				194.5	2097.6	1899-12-31 00:34:57				0	0		0	1899-12-31	0	0
347	194.6				194.6	2103.68	1899-12-31 00:35:03				0	0		0	1899-12-31	0	0
348	194.7				194.7	2109.76	1899-12-31 00:35:09				0	0		0	1899-12-31	0	0
349	194.8				194.8	2115.84	1899-12-31 00:35:15				0	0		0	1899-12-31	0	0
350	194.9				194.9	2121.92	1899-12-31 00:35:21				0	0		0	1899-12-31	0	0
351	195				195	2128	1899-12-31 00:35:28				0	0		0	1899-12-31	0	0
352	195.1				195.1	2134.08	1899-12-31 00:35:34				0	0		0	1899-12-31	0	0
353	195.2				195.2	2140.16	1899-12-31 00:35:40				0	0		0	1899-12-31	0	0
354	195.3				195.3	2146.24	1899-12-31 00:35:46				0	0		0	1899-12-31	0	0
355	195.4				195.4	2152.32	1899-12-31 00:35:52				0	0		0	1899-12-31	0	0
356	195.5				195.5	2158.4	1899-12-31 00:35:58				0	0		0	1899-12-31	0	0
357	195.6				195.6	2164.48	1899-12-31 00:36:04				0	0		0	1899-12-31	0	0
358	195.7				195.7	2170.56	1899-12-31 00:36:10				0	0		0	1899-12-31	0	0
359	195.8				195.8	2176.64	1899-12-31 00:36:16				0	0		0	1899-12-31	0	0
360	195.9				195.9	2182.72	1899-12-31 00:36:22				0	0		0	1899-12-31	0	0
361	196				196	2188.8	1899-12-31 00:36:28				0	0		0	1899-12-31	0	0
362	196.1				196.1	2194.88	1899-12-31 00:36:34				0	0		0	1899-12-31	0	0
363	196.2				196.2	2200.96	1899-12-31 00:36:40				0	0		0	1899-12-31	0	0
364	196.3				196.3	2207.04	1899-12-31 00:36:47				0	0		0	1899-12-31	0	0
365	196.4				196.4	2213.12	1899-12-31 00:36:53				0	0		0	1899-12-31	0	0
366	196.5				196.5	2219.2	1899-12-31 00:36:59				0	0		0	1899-12-31	0	0
367	196.6				196.6	2225.28	1899-12-31 00:37:05				0	0		0	1899-12-31	0	0
368	196.7				196.7	2231.36	1899-12-31 00:37:11				0	0		0	1899-12-31	0	0
369	196.8				196.8	2237.44	1899-12-31 00:37:17				0	0		0	1899-12-31	0	0
370	196.9				196.9	2243.52	1899-12-31 00:37:23				0	0		0	1899-12-31	0	0
371	197				197	2249.6	1899-12-31 00:37:29				0	0		0	1899-12-31	0	0
372	197.1				197.1	2255.68	1899-12-31 00:37:35				0	0		0	1899-12-31	0	0
373	197.2				197.2	2261.76	1899-12-31 00:37:41				0	0		0	1899-12-31	0	0
374	197.3				197.3	2267.84	1899-12-31 00:37:47				0	0		0	1899-12-31	0	0
375	197.4				197.4	2273.92	1899-12-31 00:37:53				0	0		0	1899-12-31	0	0
376	197.5				197.5	2280	1899-12-31 00:38:00				0	0		0	1899-12-31	0	0
377	197.6				197.6	2286.08	1899-12-31 00:38:06				0	0		0	1899-12-31	0	0
378	197.7				197.7	2292.16	1899-12-31 00:38:12				0	0		0	1899-12-31	0	0
379	197.8				197.8	2298.24	1899-12-31 00:38:18				0	0		0	1899-12-31	0	0
380	197.9				197.9	2304.32	1899-12-31 00:38:24				0	0		0	1899-12-31	0	0
381	198				198	2310.4	1899-12-31 00:38:30				0	0		0	1899-12-31	0	0
382	198.1				198.1	2316.48	1899-12-31 00:38:36				0	0		0	1899-12-31	0	0
383	198.2				198.2	2322.56	1899-12-31 00:38:42				0	0		0	1899-12-31	0	0
384	198.3				198.3	2328.64	1899-12-31 00:38:48				0	0		0	1899-12-31	0	0
385	198.4				198.4	2334.72	1899-12-31 00:38:54				0	0		0	1899-12-31	0	0
386	198.5				198.5	2340.8	1899-12-31 00:39:00				0	0		0	1899-12-31	0	0
387	198.6				198.6	2346.88	1899-12-31 00:39:06				0	0		0	1899-12-31	0	0
388	198.7				198.7	2352.96	1899-12-31 00:39:12				0	0		0	1899-12-31	0	0
389	198.8				198.8	2359.04	1899-12-31 00:39:19				0	0		0	1899-12-31	0	0
390	198.9				198.9	2365.12	1899-12-31 00:39:25				0	0		0	1899-12-31	0	0
391	199				199	2371.2	1899-12-31 00:39:31				0	0		0	1899-12-31	0	0
392	199.1				199.1	2377.28	1899-12-31 00:39:37				0	0		0	1899-12-31	0	0
393	199.2				199.2	2383.36	1899-12-31 00:39:43				0	0		0	1899-12-31	0	0
394	199.3				199.3	2389.44	1899-12-31 00:39:49				0	0		0	1899-12-31	0	0
395	199.4				199.4	2395.52	1899-12-31 00:39:55				0	0		0	1899-12-31	0	0
396	199.5				199.5	2401.6	1899-12-31 00:40:01				0	0		0	1899-12-31	0	0
397	199.6				199.6	2407.68	1899-12-31 00:40:07				0	0		0	1899-12-31	0	0
398	199.7				199.7	2413.76	1899-12-31 00:40:13				0	0		0	1899-12-31	0	0
399	199.8				199.8	2419.84	1899-12-31 00:40:19				0	0		0	1899-12-31	0	0
400	199.9				199.9	2425.92	1899-12-31 00:40:25				0	0		0	1899-12-31	0	0
401	200				200	2432	1899-12-31 00:40:32				0	0		0	1899-12-31	0	0
402	200.1				200.1	2438.08	1899-12-31 00:40:38				0	0		0	1899-12-31	0	0
403	200.2				200.2	2444.16	1899-12-31 00:40:44				0	0		0	1899-12-31	0	0
404	200.3				200.3	2450.24	1899-12-31 00:40:50				0	0		0	1899-12-31	0	0
405	200.4				200.4	2456.32	1899-12-31 00:40:56				0	0		0	1899-12-31	0	0
406	200.5				200.5	2462.4	1899-12-31 00:41:02				0	0		0	1899-12-31	0	0
407	200.6				200.6	2468.48	1899-12-31 00:41:08				0	0		0	1899-12-31	0	0
408	200.7				200.7	2474.56	1899-12-31 00:41:14				0	0		0	1899-12-31	0	0
409	200.8				200.8	2480.64	1899-12-31 00:41:20				0	0		0	1899-12-31	0	0
410	200.9				200.9	2486.72	1899-12-31 00:41:26				0	0		0	1899-12-31	0	0
411	201				201	2492.8	1899-12-31 00:41:32				0	0		0	1899-12-31	0	0
412	201.1				201.1	2498.88	1899-12-31 00:41:38				0	0		0	1899-12-31	0	0
413	201.2				201.2	2504.96	1899-12-31 00:41:44				0	0		0	1899-12-31	0	0
414	201.3				201.3	2511.04	1899-12-31 00:41:51				0	0		0	1899-12-31	0	0
415	201.4				201.4	2517.12	1899-12-31 00:41:57				0	0		0	1899-12-31	0	0
416	201.5				201.5	2523.2	1899-12-31 00:42:03				0	0		0	1899-12-31	0	0
417	201.6				201.6	2529.28	1899-12-31 00:42:09				0	0		0	1899-12-31	0	0
418	201.7				201.7	2535.36	1899-12-31 00:42:15				0	0		0	1899-12-31	0	0
419	201.8				201.8	2541.44	1899-12-31 00:42:21				0	0		0	1899-12-31	0	0
420	201.9				201.9	2547.52	1899-12-31 00:42:27				0	0		0	1899-12-31	0	0
421	202				202	2553.6	1899-12-31 00:42:33				0	0		0	1899-12-31	0	0
422	202.1				202.1	2559.68	1899-12-31 00:42:39				0	0		0	1899-12-31	0	0
423	202.2				202.2	2565.76	1899-12-31 00:42:45				0	0		0	1899-12-31	0	0
424	202.3				202.3	2571.84	1899-12-31 00:42:51				0	0		0	1899-12-31	0	0
425	202.4				202.4	2577.92	1899-12-31 00:42:57				0	0		0	1899-12-31	0	0
426	202.5				202.5	2584	1899-12-31 00:43:04				0	0		0	1899-12-31	0	0
427	202.6				202.6	2590.08	1899-12-31 00:43:10				0	0		0	1899-12-31	0	0
428	202.7				202.7	2596.16	1899-12-31 00:43:16				0	0		0	1899-12-31	0	0
429	202.8				202.8	2602.24	1899-12-31 00:43:22				0	0		0	1899-12-31	0	0
430	202.9				202.9	2608.32	1899-12-31 00:43:28				0	0		0	1899-12-31	0	0
431	203				203	2614.4	1899-12-31 00:43:34				0	0		0	1899-12-31	0	0
432	203.1				203.1	2620.48	1899-12-31 00:43:40				0	0		0	1899-12-31	0	0
433	203.2				203.2	2626.56	1899-12-31 00:43:46				0	0		0	1899-12-31	0	0
434	203.3				203.3	2632.64	1899-12-31 00:43:52				0	0		0	1899-12-31	0	0
435	203.4				203.4	2638.72	1899-12-31 00:43:58				0	0		0	1899-12-31	0	0
436	203.5				203.5	2644.8	1899-12-31 00:44:04				0	0		0	1899-12-31	0	0
437	203.6				203.6	2650.88	1899-12-31 00:44:10				0	0		0	1899-12-31	0	0
438	203.7				203.7	2656.96	1899-12-31 00:44:16				0	0		0	1899-12-31	0	0
439	203.8				203.8	2663.04	1899-12-31 00:44:23				0	0		0	1899-12-31	0	0
440	203.9				203.9	2669.12	1899-12-31 00:44:29				0	0		0	1899-12-31	0	0
441	204				204	2675.2	1899-12-31 00:44:35				0	0		0	1899-12-31	0	0
442	204.1				204.1	2681.28	1899-12-31 00:44:41				0	0		0	1899-12-31	0	0
443	204.2				204.2	2687.36	1899-12-31 00:44:47				0	0		0	1899-12-31	0	0
444	204.3				204.3	2693.44	1899-12-31 00:44:53				0	0		0	1899-12-31	0	0
445	204.4				204.4	2699.52	1899-12-31 00:44:59				0	0		0	1899-12-31	0	0
446	204.5				204.5	2705.6	1899-12-31 00:45:05				0	0		0	1899-12-31	0	0
447	204.6				204.6	2711.68	1899-12-31 00:45:11				0	0		0	1899-12-31	0	0
448	204.7				204.7	2717.76	1899-12-31 00:45:17				0	0		0	1899-12-31	0	0
449	204.8				204.8	2723.84	1899-12-31 00:45:23				0	0		0	1899-12-31	0	0
450	204.9				204.9	2729.92	1899-12-31 00:45:29				0	0		0	1899-12-31	0	0
451	205				205	2736	1899-12-31 00:45:36				0	0		0	1899-12-31	0	0
452	205.1				205.1	2742.08	1899-12-31 00:45:42				0	0		0	1899-12-31	0	0
453	205.2				205.2	2748.16	1899-12-31 00:45:48				0	0		0	1899-12-31	0	0
454	205.3				205.3	2754.24	1899-12-31 00:45:54				0	0		0	1899-12-31	0	0
455	205.4				205.4	2760.32	1899-12-31 00:46:00				0	0		0	1899-12-31	0	0
456	205.5				205.5	2766.4	1899-12-31 00:46:06				0	0		0	1899-12-31	0	0
457	205.6				205.6	2772.48	1899-12-31 00:46:12				0	0		0	1899-12-31	0	0
458	205.7				205.7	2778.56	1899-12-31 00:46:18				0	0		0	1899-12-31	0	0
459	205.8				205.8	2784.64	1899-12-31 00:46:24				0	0		0	1899-12-31	0	0
460	205.9				205.9	2790.72	1899-12-31 00:46:30				0	0		0	1899-12-31	0	0
461	206				206	2796.8	1899-12-31 00:46:36				0	0			1899-12-31	0	0
462	206.1				206.1	2802.88	1899-12-31 00:46:42				0	0		0	1899-12-31	0
463	206.2				206.2	2808.96	1899-12-31 00:46:48				0	0		0	1899-12-31	0
464	206.3				206.3	2815.04	1899-12-31 00:46:55				0	0		0	1899-12-31	0
465	206.4				206.4	2821.12	1899-12-31 00:47:01				0	0		0	1899-12-31	0
466	206.5				206.5	2827.2	1899-12-31 00:47:07				0	0		0	1899-12-31	0
467	206.6				206.6	2833.28	1899-12-31 00:47:13				0	0		0	1899-12-31	0
468	206.7				206.7	2839.36	1899-12-31 00:47:19				0	0		0	1899-12-31	0
469	206.8				206.8	2845.44	1899-12-31 00:47:25				0	0		0	1899-12-31	0
470	206.9				206.9	2851.52	1899-12-31 00:47:31				0	0		0	1899-12-31	0
471	207				207	2857.6	1899-12-31 00:47:37				0	0		0	1899-12-31	0
472	207.1				207.1	2863.68	1899-12-31 00:47:43				0	0		0	1899-12-31	0
473	207.2				207.2	2869.76	1899-12-31 00:47:49				0	0		0	1899-12-31	0
474	207.3				207.3	2875.84	1899-12-31 00:47:55				0	0		0	1899-12-31	0
475	207.4				207.4	2881.92	1899-12-31 00:48:01				0	0		0	1899-12-31	0
476	207.5				207.5	2888	1899-12-31 00:48:08				0	0		0	1899-12-31	0
477	207.6				207.6	2894.08	1899-12-31 00:48:14				0	0		0	1899-12-31	0
478	207.7				207.7	2900.16	1899-12-31 00:48:20				0	0		0	1899-12-31	0
479	207.8				207.8	2906.24	1899-12-31 00:48:26				0	0		0	1899-12-31	0
480	207.9				207.9	2912.32	1899-12-31 00:48:32				0	0		0	1899-12-31	0
481	208				208	2918.4	1899-12-31 00:48:38				0	0		0	1899-12-31	0
482	208.1				208.1	2924.48	1899-12-31 00:48:44				0	0		0	1899-12-31	0
483	208.2				208.2	2930.56	1899-12-31 00:48:50				0	0		0	1899-12-31	0
484	208.3				208.3	2936.64	1899-12-31 00:48:56				0	0		0	1899-12-31	0
485	208.4				208.4	2942.72	1899-12-31 00:49:02				0	0		0	1899-12-31	0
486	208.5				208.5	2948.8	1899-12-31 00:49:08				0	0		0	1899-12-31	0
487	208.6				208.6	2954.88	1899-12-31 00:49:14				0	0		0	1899-12-31	0
488	208.7				208.7	2960.96	1899-12-31 00:49:20				0	0		0	1899-12-31	0
489	208.8				208.8	2967.04	1899-12-31 00:49:27				0	0		0	1899-12-31	0
490	208.9				208.9	2973.12	1899-12-31 00:49:33				0	0		0	1899-12-31	0
491	209				209	2979.2	1899-12-31 00:49:39				0	0		0	1899-12-31	0
492	209.1				209.1	2985.28	1899-12-31 00:49:45				0	0		0	1899-12-31	0
493	209.2				209.2	2991.36	1899-12-31 00:49:51				0	0		0	1899-12-31	0
494	209.3				209.3	2997.44	1899-12-31 00:49:57				0	0		0	1899-12-31	0
495	209.4				209.4	3003.52	1899-12-31 00:50:03				0	0		0	1899-12-31	0
496	209.5				209.5	3009.6	1899-12-31 00:50:09				0	0		0	1899-12-31	0
497	209.6				209.6	3015.68	1899-12-31 00:50:15				0	0		0	1899-12-31	0
498	209.7				209.7	3021.76	1899-12-31 00:50:21				0	0		0	1899-12-31	0
499	209.8				209.8	3027.84	1899-12-31 00:50:27				0	0		0	1899-12-31	0
500	209.9				209.9	3033.92	1899-12-31 00:50:33				0	0		0	1899-12-31	0
501	210				210	3040	1899-12-31 00:50:40				0	0		0	1899-12-31	0
502	210.1				210.1	3046.08	1899-12-31 00:50:46				0	0		0	1899-12-31	0
503	210.2				210.2	3052.16	1899-12-31 00:50:52				0	0		0	1899-12-31	0
504	210.3				210.3	3058.24	1899-12-31 00:50:58				0	0		0	1899-12-31	0
505	210.4				210.4	3064.32	1899-12-31 00:51:04				0	0		0	1899-12-31	0
506	210.5				210.5	3070.4	1899-12-31 00:51:10				0	0		0	1899-12-31	0
507	210.6				210.6	3076.48	1899-12-31 00:51:16				0	0		0	1899-12-31	0
508	210.7				210.7	3082.56	1899-12-31 00:51:22				0	0		0	1899-12-31	0
509	210.8				210.8	3088.64	1899-12-31 00:51:28				0	0		0	1899-12-31	0
510	210.9				210.9	3094.72	1899-12-31 00:51:34				0	0		0	1899-12-31	0
511	211				211	3100.8	1899-12-31 00:51:40				0	0		0	1899-12-31	0
512	211.1				211.1	3106.88	1899-12-31 00:51:46				0	0		0	1899-12-31	0
513	211.2				211.2	3112.96	1899-12-31 00:51:52				0	0		0	1899-12-31	0
514	211.3				211.3	3119.04	1899-12-31 00:51:59				0	0		0	1899-12-31	0
515	211.4				211.4	3125.12	1899-12-31 00:52:05				0	0		0	1899-12-31	0
516	211.5				211.5	3131.2	1899-12-31 00:52:11				0	0		0	1899-12-31	0
517	211.6				211.6	3137.28	1899-12-31 00:52:17				0	0		0	1899-12-31	0
518	211.7				211.7	3143.36	1899-12-31 00:52:23				0	0		0	1899-12-31	0
519	211.8				211.8	3149.44	1899-12-31 00:52:29				0	0		0	1899-12-31	0
520	211.9				211.9	3155.52	1899-12-31 00:52:35				0	0		0	1899-12-31	0
521	212				212	3161.6	1899-12-31 00:52:41				0	0		0	1899-12-31	0
522	212.1				212.1	3167.68	1899-12-31 00:52:47				0	0		0	1899-12-31	0
523	212.2				212.2	3173.76	1899-12-31 00:52:53				0	0		0	1899-12-31	0
524	212.3				212.3	3179.84	1899-12-31 00:52:59				0	0		0	1899-12-31	0
525	212.4				212.4	3185.92	1899-12-31 00:53:05				0	0		0	1899-12-31	0
526	212.5				212.5	3192	1899-12-31 00:53:12				0	0		0	1899-12-31	0
527	212.6				212.6	3198.08	1899-12-31 00:53:18				0	0		0	1899-12-31	0
528	212.7				212.7	3204.16	1899-12-31 00:53:24				0	0		0	1899-12-31	0
529	212.8				212.8	3210.24	1899-12-31 00:53:30				0	0		0	1899-12-31	0
530	212.9				212.9	3216.32	1899-12-31 00:53:36				0	0		0	1899-12-31	0
531	213				213	3222.4	1899-12-31 00:53:42				0	0		0	1899-12-31	0
532	213.1				213.1	3228.48	1899-12-31 00:53:48				0	0		0	1899-12-31	0
533	213.2				213.2	3234.56	1899-12-31 00:53:54				0	0		0	1899-12-31	0
534	213.3				213.3	3240.64	1899-12-31 00:54:00				0	0		0	1899-12-31	0
535	213.4				213.4	3246.72	1899-12-31 00:54:06				0	0		0	1899-12-31	0
536	213.5				213.5	3252.8	1899-12-31 00:54:12				0	0		0	1899-12-31	0
537	213.6				213.6	3258.88	1899-12-31 00:54:18				0	0		0	1899-12-31	0
538	213.7				213.7	3264.96	1899-12-31 00:54:24				0	0		0	1899-12-31	0
539	213.8				213.8	3271.04	1899-12-31 00:54:31				0	0		0	1899-12-31	0
540	213.9				213.9	3277.12	1899-12-31 00:54:37				0	0		0	1899-12-31	0
541	214				214	3283.2	1899-12-31 00:54:43				0	0		0	1899-12-31	0
542	214.1				214.1	3289.28	1899-12-31 00:54:49				0	0		0	1899-12-31	0
543	214.2				214.2	3295.36	1899-12-31 00:54:55				0	0		0	1899-12-31	0
544	214.3				214.3	3301.44	1899-12-31 00:55:01				0	0		0	1899-12-31	0
545	214.4				214.4	3307.52	1899-12-31 00:55:07				0	0		0	1899-12-31	0
546	214.5				214.5	3313.6	1899-12-31 00:55:13				0	0		0	1899-12-31	0
547	214.6				214.6	3319.68	1899-12-31 00:55:19				0	0		0	1899-12-31	0
548	214.7				214.7	3325.76	1899-12-31 00:55:25				0	0		0	1899-12-31	0
549	214.8				214.8	3331.84	1899-12-31 00:55:31				0	0		0	1899-12-31	0
550	214.9				214.9	3337.92	1899-12-31 00:55:37				0	0		0	1899-12-31	0
551	215				215	3344	1899-12-31 00:55:44				0	0		0	1899-12-31	0
552	215.1				215.1	3350.08	1899-12-31 00:55:50				0	0		0	1899-12-31	0
553	215.2				215.2	3356.16	1899-12-31 00:55:56				0	0		0	1899-12-31	0
554	215.3				215.3	3362.24	1899-12-31 00:56:02				0	0		0	1899-12-31	0
555	215.4				215.4	3368.32	1899-12-31 00:56:08				0	0		0	1899-12-31	0
556	215.5				215.5	3374.4	1899-12-31 00:56:14				0	0		0	1899-12-31	0
557	215.6				215.6	3380.48	1899-12-31 00:56:20				0	0		0	1899-12-31	0
558	215.7				215.7	3386.56	1899-12-31 00:56:26				0	0		0	1899-12-31	0
559	215.8				215.8	3392.64	1899-12-31 00:56:32				0	0		0	1899-12-31	0
560	215.9				215.9	3398.72	1899-12-31 00:56:38				0	0		0	1899-12-31	0
561	216				216	3404.8	1899-12-31 00:56:44				0	0		0	1899-12-31	0
562	216.1				216.1	3410.88	1899-12-31 00:56:50				0	0		0	1899-12-31	0
563	216.2				216.2	3416.96	1899-12-31 00:56:56				0	0		0	1899-12-31	0
564	216.3				216.3	3423.04	1899-12-31 00:57:03				0	0		0	1899-12-31	0
565	216.4				216.4	3429.12	1899-12-31 00:57:09				0	0		0	1899-12-31	0
566	216.5				216.5	3435.2	1899-12-31 00:57:15				0	0		0	1899-12-31	0
567	216.6				216.6	3441.28	1899-12-31 00:57:21				0	0		0	1899-12-31	0
568	216.7				216.7	3447.36	1899-12-31 00:57:27				0	0		0	1899-12-31	0
569	216.8				216.8	3453.44	1899-12-31 00:57:33				0	0		0	1899-12-31	0
570	216.9				216.9	3459.52	1899-12-31 00:57:39				0	0		0	1899-12-31	0
571	217				217	3465.6	1899-12-31 00:57:45				0	0		0	1899-12-31	0
572	217.1				217.1	3471.68	1899-12-31 00:57:51				0	0		0	1899-12-31	0
573	217.2				217.2	3477.76	1899-12-31 00:57:57				0	0		0	1899-12-31	0
574	217.3				217.3	3483.84	1899-12-31 00:58:03				0	0		0	1899-12-31	0
575	217.4				217.4	3489.92	1899-12-31 00:58:09				0	0		0	1899-12-31	0
576	217.5				217.5	3496	1899-12-31 00:58:16				0	0		0	1899-12-31	0
577	217.6				217.6	3502.08	1899-12-31 00:58:22				0	0		0	1899-12-31	0
578	217.7				217.7	3508.16	1899-12-31 00:58:28				0	0		0	1899-12-31	0
579	217.8				217.8	3514.24	1899-12-31 00:58:34				0	0		0	1899-12-31	0
580	217.9				217.9	3520.32	1899-12-31 00:58:40				0	0		0	1899-12-31	0
581	218				218	3526.4	1899-12-31 00:58:46				0	0		0	1899-12-31	0
582	218.1				218.1	3532.48	1899-12-31 00:58:52				0	0		0	1899-12-31	0
583	218.2				218.2	3538.56	1899-12-31 00:58:58				0	0		0	1899-12-31	0
584	218.3				218.3	3544.64	1899-12-31 00:59:04				0	0		0	1899-12-31	0
585	218.4				218.4	3550.72	1899-12-31 00:59:10				0	0		0	1899-12-31	0
586	218.5				218.5	3556.8	1899-12-31 00:59:16				0	0		0	1899-12-31	0
587	218.6				218.6	3562.88	1899-12-31 00:59:22				0	0		0	1899-12-31	0
588	218.7				218.7	3568.96	1899-12-31 00:59:28				0	0		0	1899-12-31	0
589	218.8				218.8	3575.04	1899-12-31 00:59:35				0	0		0	1899-12-31	0
590	218.9				218.9	3581.12	1899-12-31 00:59:41				0	0		0	1899-12-31	0
591	219				219	3587.2	1899-12-31 00:59:47				0	0		0	1899-12-31	0
592	219.1				219.1	3593.28	1899-12-31 00:59:53				0	0		0	1899-12-31	0
593	219.2				219.2	3599.36	1899-12-31 00:59:59				0	0		0	1899-12-31	0
594	219.3				219.3	3605.44	1899-12-31 01:00:05				0	0		0	1899-12-31	0
595	219.4				219.4	3611.52	1899-12-31 01:00:11				0	0		0	1899-12-31	0
596	219.5				219.5	3617.6	1899-12-31 01:00:17				0	0		0	1899-12-31	0
597	219.6				219.6	3623.68	1899-12-31 01:00:23				0	0		0	1899-12-31	0
598	219.7				219.7	3629.76	1899-12-31 01:00:29				0	0		0	1899-12-31	0
599	219.8				219.8	3635.84	1899-12-31 01:00:35				0	0		0	1899-12-31	0
600	219.9				219.9	3641.92	1899-12-31 01:00:41				0	0		0	1899-12-31	0
601	220				220	3648	1899-12-31 01:00:48				0	0		0	1899-12-31	0
602	220.1				220.1	3654.08	1899-12-31 01:00:54				0	0		0	1899-12-31	0
603	220.2				220.2	3660.16	1899-12-31 01:01:00				0	0		0	1899-12-31	0
604	220.3				220.3	3666.24	1899-12-31 01:01:06				0	0		0	1899-12-31	0
605	220.4				220.4	3672.32	1899-12-31 01:01:12				0	0		0	1899-12-31	0
606	220.5				220.5	3678.4	1899-12-31 01:01:18				0	0		0	1899-12-31	0
607	220.6				220.6	3684.48	1899-12-31 01:01:24				0	0		0	1899-12-31	0
608	220.7				220.7	3690.56	1899-12-31 01:01:30				0	0		0	1899-12-31	0
609	220.8				220.8	3696.64	1899-12-31 01:01:36				0	0		0	1899-12-31	0
610	220.9				220.9	3702.72	1899-12-31 01:01:42				0	0		0	1899-12-31	0
611	221				221	3708.8	1899-12-31 01:01:48				0	0		0	1899-12-31	0
612	221.1				221.1	3714.88	1899-12-31 01:01:54				0	0		0	1899-12-31	0
613	221.2				221.2	3720.96	1899-12-31 01:02:00				0	0		0	1899-12-31	0
614	221.3				221.3	3727.04	1899-12-31 01:02:07				0	0		0	1899-12-31	0
615	221.4				221.4	3733.12	1899-12-31 01:02:13				0	0		0	1899-12-31	0
616	221.5				221.5	3739.2	1899-12-31 01:02:19				0	0		0	1899-12-31	0
617	221.6				221.6	3745.28	1899-12-31 01:02:25				0	0		0	1899-12-31	0
618	221.7				221.7	3751.36	1899-12-31 01:02:31				0	0		0	1899-12-31	0
619	221.8				221.8	3757.44	1899-12-31 01:02:37				0	0		0	1899-12-31	0
620	221.9				221.9	3763.52	1899-12-31 01:02:43				0	0		0	1899-12-31	0
621	222				222	3769.6	1899-12-31 01:02:49				0	0		0	1899-12-31	0
622	222.1				222.1	3775.68	1899-12-31 01:02:55				0	0		0	1899-12-31	0
623	222.2				222.2	3781.76	1899-12-31 01:03:01				0	0		0	1899-12-31	0
624	222.3				222.3	3787.84	1899-12-31 01:03:07				0	0		0	1899-12-31	0
625	222.4				222.4	3793.92	1899-12-31 01:03:13				0	0		0	1899-12-31	0
626	222.5				222.5	3800	1899-12-31 01:03:20				0	0		0	1899-12-31	0
627	222.6				222.6	3806.08	1899-12-31 01:03:26				0	0		0	1899-12-31	0
628	222.7				222.7	3812.16	1899-12-31 01:03:32				0	0		0	1899-12-31	0
629	222.8				222.8	3818.24	1899-12-31 01:03:38				0	0		0	1899-12-31	0
630	222.9				222.9	3824.32	1899-12-31 01:03:44				0	0		0	1899-12-31	0
631	223				223	3830.4	1899-12-31 01:03:50				0	0		0	1899-12-31	0
632	223.1				223.1	3836.48	1899-12-31 01:03:56				0	0		0	1899-12-31	0
633	223.2				223.2	3842.56	1899-12-31 01:04:02				0	0		0	1899-12-31	0
634	223.3				223.3	3848.64	1899-12-31 01:04:08				0	0		0	1899-12-31	0
635	223.4				223.4	3854.72	1899-12-31 01:04:14				0	0		0	1899-12-31	0
636	223.5				223.5	3860.8	1899-12-31 01:04:20				0	0		0	1899-12-31	0
637	223.6				223.6	3866.88	1899-12-31 01:04:26				0	0		0	1899-12-31	0
638	223.7				223.7	3872.96	1899-12-31 01:04:32				0	0		0	1899-12-31	0
639	223.8				223.8	3879.04	1899-12-31 01:04:39				0	0		0	1899-12-31	0
640	223.9				223.9	3885.12	1899-12-31 01:04:45				0	0		0	1899-12-31	0
641	224				224	3891.2	1899-12-31 01:04:51				0	0		0	1899-12-31	0
642	224.1				224.1	3897.28	1899-12-31 01:04:57				0	0		0	1899-12-31	0
643	224.2				224.2	3903.36	1899-12-31 01:05:03				0	0		0	1899-12-31	0
644	224.3				224.3	3909.44	1899-12-31 01:05:09				0	0		0	1899-12-31	0
645	224.4				224.4	3915.52	1899-12-31 01:05:15				0	0		0	1899-12-31	0
646	224.5				224.5	3921.6	1899-12-31 01:05:21				0	0		0	1899-12-31	0
647	224.6				224.6	3927.68	1899-12-31 01:05:27				0	0		0	1899-12-31	0
648	224.7				224.7	3933.76	1899-12-31 01:05:33				0	0		0	1899-12-31	0
649	224.8				224.8	3939.84	1899-12-31 01:05:39				0	0		0	1899-12-31	0
650	224.9				224.9	3945.92	1899-12-31 01:05:45				0	0		0	1899-12-31	0
651	225				225	3952	1899-12-31 01:05:52				0	0		0	1899-12-31	0
652	225.1				225.1	3958.08	1899-12-31 01:05:58				0	0		0	1899-12-31	0
653	225.2				225.2	3964.16	1899-12-31 01:06:04				0	0		0	1899-12-31	0
654	225.3				225.3	3970.24	1899-12-31 01:06:10				0	0		0	1899-12-31	0
655	225.4				225.4	3976.32	1899-12-31 01:06:16				0	0		0	1899-12-31	0
656	225.5				225.5	3982.4	1899-12-31 01:06:22				0	0		0	1899-12-31	0
657	225.6				225.6	3988.48	1899-12-31 01:06:28				0	0		0	1899-12-31	0
658	225.7				225.7	3994.56	1899-12-31 01:06:34				0	0		0	1899-12-31	0
659	225.8				225.8	4000.64	1899-12-31 01:06:40				0	0		0	1899-12-31	0
660	225.9				225.9	4006.72	1899-12-31 01:06:46				0	0		0	1899-12-31	0
661	226				226	4012.8	1899-12-31 01:06:52				0	0		0	1899-12-31	0
662	226.1				226.1	4018.88	1899-12-31 01:06:58				0	0		0	1899-12-31	0
663	226.2				226.2	4024.96	1899-12-31 01:07:04				0	0		0	1899-12-31	0
664	226.3				226.3	4031.04	1899-12-31 01:07:11				0	0		0	1899-12-31	0
665	226.4				226.4	4037.12	1899-12-31 01:07:17				0	0		0	1899-12-31	0
666	226.5				226.5	4043.2	1899-12-31 01:07:23				0	0		0	1899-12-31	0
667	226.6				226.6	4049.28	1899-12-31 01:07:29				0	0		0	1899-12-31	0
668	226.7				226.7	4055.36	1899-12-31 01:07:35				0	0		0	1899-12-31	0
669	226.8				226.8	4061.44	1899-12-31 01:07:41				0	0		0	1899-12-31	0
670	226.9				226.9	4067.52	1899-12-31 01:07:47				0	0		0	1899-12-31	0
671	227				227	4073.6	1899-12-31 01:07:53				0	0		0	1899-12-31	0
672	227.1				227.1	4079.68	1899-12-31 01:07:59				0	0		0	1899-12-31	0
673	227.2				227.2	4085.76	1899-12-31 01:08:05				0	0		0	1899-12-31	0
674	227.3				227.3	4091.84	1899-12-31 01:08:11				0	0		0	1899-12-31	0
675	227.4				227.4	4097.92	1899-12-31 01:08:17				0	0		0	1899-12-31	0
676	227.5				227.5	4104	1899-12-31 01:08:24				0	0		0	1899-12-31	0
677	227.6				227.6	4110.08	1899-12-31 01:08:30				0	0		0	1899-12-31	0
678	227.7				227.7	4116.16	1899-12-31 01:08:36				0	0		0	1899-12-31	0
679	227.8				227.8	4122.24	1899-12-31 01:08:42				0	0		0	1899-12-31	0
680	227.9				227.9	4128.32	1899-12-31 01:08:48				0	0		0	1899-12-31	0
681	228				228	4134.4	1899-12-31 01:08:54				0	0		0	1899-12-31	0
682	228.1				228.1	4140.48	1899-12-31 01:09:00				0	0		0	1899-12-31	0
683	228.2				228.2	4146.56	1899-12-31 01:09:06				0	0		0	1899-12-31	0
684	228.3				228.3	4152.64	1899-12-31 01:09:12				0	0		0	1899-12-31	0
685	228.4				228.4	4158.72	1899-12-31 01:09:18				0	0		0	1899-12-31	0
686	228.5				228.5	4164.8	1899-12-31 01:09:24				0	0		0	1899-12-31	0
687	228.6				228.6	4170.88	1899-12-31 01:09:30				0	0		0	1899-12-31	0
688	228.7				228.7	4176.96	1899-12-31 01:09:36				0	0		0	1899-12-31	0
689	228.8				228.8	4183.04	1899-12-31 01:09:43				0	0		0	1899-12-31	0
690	228.9				228.9	4189.12	1899-12-31 01:09:49				0	0		0	1899-12-31	0
691	229				229	4195.2	1899-12-31 01:09:55				0	0		0	1899-12-31	0
692	229.1				229.1	4201.28	1899-12-31 01:10:01				0	0		0	1899-12-31	0
693	229.2				229.2	4207.36	1899-12-31 01:10:07				0	0		0	1899-12-31	0
694	229.3				229.3	4213.44	1899-12-31 01:10:13				0	0		0	1899-12-31	0
695	229.4				229.4	4219.52	1899-12-31 01:10:19				0	0		0	1899-12-31	0
696	229.5				229.5	4225.6	1899-12-31 01:10:25				0	0		0	1899-12-31	0
697	229.6				229.6	4231.68	1899-12-31 01:10:31				0	0		0	1899-12-31	0
698	229.7				229.7	4237.76	1899-12-31 01:10:37				0	0		0	1899-12-31	0
699	229.8				229.8	4243.84	1899-12-31 01:10:43				0	0		0	1899-12-31	0
700	229.9				229.9	4249.92	1899-12-31 01:10:49				0	0		0	1899-12-31	0
701	230				230	4256	1899-12-31 01:10:56				0	0		0	1899-12-31	0
702					0	4262.08	1899-12-31 01:11:02				0	0		0	1899-12-31	0
703					0	4268.16	1899-12-31 01:11:08				0	0		0	1899-12-31	0
704					0	4274.24	1899-12-31 01:11:14				0	0		0	1899-12-31	0
705					0	4280.32	1899-12-31 01:11:20				0	0		0	1899-12-31	0
706					0	4286.4	1899-12-31 01:11:26				0	0		0	1899-12-31	0
707					0	4292.48	1899-12-31 01:11:32				0	0		0	1899-12-31	0
708					0	4298.56	1899-12-31 01:11:38				0	0		0	1899-12-31	0
709					0	4304.64	1899-12-31 01:11:44				0	0		0	1899-12-31	0
710					0	4310.72	1899-12-31 01:11:50				0	0		0	1899-12-31	0
711					0	4316.8	1899-12-31 01:11:56				0	0		0	1899-12-31	0
712					0	4322.88	1899-12-31 01:12:02				0	0		0	1899-12-31	0
713					0	4328.96	1899-12-31 01:12:08				0	0		0	1899-12-31	0
714					0	4335.04	1899-12-31 01:12:15				0	0		0	1899-12-31	0
715					0	4341.12	1899-12-31 01:12:21				0	0		0	1899-12-31	0
716					0	4347.2	1899-12-31 01:12:27				0	0		0	1899-12-31	0
717					0	4353.28	1899-12-31 01:12:33				0	0		0	1899-12-31	0
718					0	4359.36	1899-12-31 01:12:39				0	0		0	1899-12-31	0
719					0	4365.44	1899-12-31 01:12:45				0	0		0	1899-12-31	0
720					0	4371.52	1899-12-31 01:12:51				0	0		0	1899-12-31	0
721					0	4377.6	1899-12-31 01:12:57				0	0		0	1899-12-31	0
722					0	4383.68	1899-12-31 01:13:03				0	0		0	1899-12-31	0
723					0	4389.76	1899-12-31 01:13:09				0	0		0	1899-12-31	0
724					0	4395.84	1899-12-31 01:13:15				0	0		0	1899-12-31	0
725					0	4401.92	1899-12-31 01:13:21				0	0		0	1899-12-31	0
726					0	4408	1899-12-31 01:13:28				0	0		0	1899-12-31	0
727					0	4414.08	1899-12-31 01:13:34				0	0		0	1899-12-31	0
728					0	4420.16	1899-12-31 01:13:40				0	0		0	1899-12-31	0
729					0	4426.24	1899-12-31 01:13:46				0	0		0	1899-12-31	0
730					0	4432.32	1899-12-31 01:13:52				0	0		0	1899-12-31	0
731					0	4438.4	1899-12-31 01:13:58				0	0		0	1899-12-31	0
732					0	4444.48	1899-12-31 01:14:04				0	0		0	1899-12-31	0
733					0	4450.56	1899-12-31 01:14:10				0	0		0	1899-12-31	0
734					0	4456.64	1899-12-31 01:14:16				0	0		0	1899-12-31	0
735					0	4462.72	1899-12-31 01:14:22				0	0		0	1899-12-31	0
736					0	4468.8	1899-12-31 01:14:28				0	0		0	1899-12-31	0
737					0	4474.88	1899-12-31 01:14:34				0	0		0	1899-12-31	0
738					0	4480.96	1899-12-31 01:14:40				0	0		0	1899-12-31	0
739					0	4487.04	1899-12-31 01:14:47				0	0		0	1899-12-31	0
740					0	4493.12					0	0		0	1899-12-31	0
741					0	4499.2					0	0		0	1899-12-31	0
742					0	4505.28					0	0		0	1899-12-31	0
743					0	4511.36					0	0		0	1899-12-31	0
744					0	4517.44					0	0		0	1899-12-31	0
745					0	4523.52					0	0		0	1899-12-31	0
746					0	4529.6					0	0		0	1899-12-31	0
747					0	4535.68					0	0		0	1899-12-31	0
748					0	4541.76					0	0		0	1899-12-31	0
749					0	4547.84					0	0		0	1899-12-31	0
750					0	4553.92					0	0		0	1899-12-31	0
751					0	4560					0	0		0	1899-12-31	0
752					0	4566.08					0	0		0	1899-12-31	0
753					0	4572.16					0	0		0	1899-12-31	0
754					0	4578.24					0	0		0	1899-12-31	0
755					0	4584.32					0	0		0	1899-12-31	0
756					0	4590.4					0	0		0	1899-12-31	0
757					0	4596.48					0	0		0	1899-12-31	0
758					0	4602.56					0	0		0	1899-12-31	0
759					0	4608.64					0	0		0	1899-12-31	0
760					0	4614.72					0	0		0	1899-12-31	0
761					0	4620.8					0	0		0	1899-12-31	0
762					0	4626.88					0	0		0	1899-12-31	0
763					0	4632.96					0	0		0	1899-12-31	0
764					0	4639.04					0	0		0	1899-12-31	0
765					0	4645.12					0	0		0	1899-12-31	0
766					0	4651.2					0	0		0	1899-12-31	0
767					0	4657.28					0	0		0	1899-12-31	0
768					0	4663.36					0	0		0	1899-12-31	0
769					0	4669.44					0	0		0	1899-12-31	0
770					0	4675.52					0	0		0	1899-12-31	0
771					0	4681.6					0	0		0	1899-12-31	0
772					0	4687.68					0	0		0	1899-12-31	0
773					0	4693.76					0	0		0	1899-12-31	0
774					0	4699.84					0	0		0	1899-12-31	0
775					0	4705.92					0	0		0	1899-12-31	0
776					0	4712					0	0		0	1899-12-31	0
777					0	4718.08					0	0		0	1899-12-31	0
778					0	4724.16					0	0		0	1899-12-31	0
779					0	4730.24					0	0		0	1899-12-31	0
780					0	4736.32					0	0		0	1899-12-31	0
781					0	4742.4					0	0		0	1899-12-31	0
782					0	4748.48					0	0		0	1899-12-31	0
783					0	4754.56					0	0		0	1899-12-31	0
784					0	4760.64					0	0		0	1899-12-31	0
785					0	4766.72					0	0		0	1899-12-31	0
786					0	4772.8					0	0		0	1899-12-31	0
787					0	4778.88					0	0		0	1899-12-31	0
788					0	4784.96					0	0		0	1899-12-31	0
789					0	4791.04					0	0		0	1899-12-31	0
790					0	4797.12					0	0		0	1899-12-31	0
791					0	4803.2					0	0		0	1899-12-31	0
792					0	4809.28					0	0		0	1899-12-31	0
793					0	4815.36					0	0		0	1899-12-31	0
794					0	4821.44					0	0		0	1899-12-31	0
795					0	4827.52					0	0		0	1899-12-31	0
796					0	4833.6					0	0		0	1899-12-31	0
797					0	4839.68					0	0		0	1899-12-31	0
798					0	4845.76					0	0		0	1899-12-31	0
799					0	4851.84					0	0		0	1899-12-31	0
