# Supplementary material for: Electromagnetic compatibility issues in hybrid wired and wireless industrial networks
Source: PLoS One. 2020 May 1;15(5):e0232405. doi: 10.1371/journal.pone.0232405 (PMC7194443; doi:10.1371/journal.pone.0232405)
Supplement: S1 File — (ZIP) [file pone.0232405.s001.zip › Table2.XLSX]

## Sheet: Arkusz1
												wired	wireless
											slots	203	112
Range 130-230 MHz	Wired	Wireless	Total no of transactions		Total no of failed transactions		PER				failed slots	140	6
			Wired	Wireless	Wired	Wireless	Wired	Wireless				0.689655	0.0535714
Detected errors	498	87	1600	800	1195	87	0.746875	0.10875				0	2
Variance	39.78	4.65			11.5366	4.80558						0	5
Standard deviation	6.31	2.15			3.39656	2.19216						0	5
												0	0
												0	0
	range start	range stop	step [MHz]				steps	trans in dt	transactions			0	0
clamp	130	230	0.5				200	8	1600			0	0
gtem	130	230	1				100	8	800			0	0
												0	0
												0	0
												0	0
												0	0
												0	0
												0	0
												0	0
												1	0
												4	0
												5	1
												8	0
												8	0
												8	0
												8	0
												8	0
												8	0
												8	0
												8	0
												8	0
												2	0
												0	0
												0	0
												0	0
												0	0
												0	0
												0	0
												0	0
												0	0
												0	0
												0	0
												0	0
												1	0
												5	0
												8	0
												8	0
												8	0
												8	0
												8	0
												8	0
												8	0
												8	0
												8	0
												8	0
												8	0
												8	0
												8	0
												8	0
												8	0
												8	0
												8	0
												8	0
												8	0
												8	0
												8	0
												8	7
												8	9
												8	8
												8	8
												8	8
												8	1
												8	0
												8	0
												8	0
												8	0
												8	0
												8	0
												8	0
												8	0
												8	0
												8	0
												8	0
												8	0
												8	0
												8	0
												8	1
												8	0
												8	0
												8	0
												8	0
												8	0
												8	0
												8	0
												8	0
												8	0
												7	0
												7	0
												6	0
												7	0
												7	0
												9	0
												8	1
												8	0
												8	1
												8	0
												8	0
												8	0
												8	1
												8	8
												8	7
												8	9
												8	5
												8	0
												8	0
												8	0
												8
												8
												8
												8
												8
												8
												8
												8
												8
												8
												8
												8
												8
												6
												8
												8
												8
												8
												8
												8
												8
												8
												8
												8
												8
												8
												8
												8
												8
												8
												8
												8
												8
												8
												8
												5
												0
												0
												0
												0
												0
												0
												0
												0
												0
												0
												3
												8
												8
												8
												2
												1
												0
												0
												0
												0
												0
												0
												0
												1
												2
												2
												8
												8
												8
												8
												8
												8
												8
												8
												8
												8
												8
												8
												8
												8
												8
												8
												8
												8
												8
												8
												8
												8
												8
												8
												8
												8
												8
												8
												0
